# Supplementary material for: Systematic discovery of enzyme promiscuity in Escherichia coli using in vitro metabolomics
Source: Commun Biol. 2026 May 12;9:1004. doi: 10.1038/s42003-026-10099-x (PMC13389410; doi:10.1038/s42003-026-10099-x)
Supplement: Supplementary file 2 — Supplementary Data 1-8 [file 42003_2026_10099_MOESM2_ESM.xlsx]

## Sheet: Legend
Supplementary Data
Systematic discovery of enzyme promiscuity in Escherichia coli using in vitro metabolomics
Christoph H. Gruber, Daniel C. Sévin, Vito R. T. Zanotelli, Elad Noor, Jennifer Schmitz, Nicola Zamboni and Uwe Sauer
Supplementary Data 1	Annotation of ions as metabolites based on matching their accurate mass with compounds in the KEGG eco database. Mass tolerance was 0.001 Da. Assumed ions and neutral gains and losses are indicated in square brackets.
Supplementary Data 2	A list of all ion traces declared as hits when considering only deprotonated ions at a 33% false discovery rate (FDR) threshold. It includes extracted parameters used in the machine learning approach, the resulting classifier scores, and whether each ion trace was previously reported in databases or metabolic models.
Supplementary Data 3	A list of all ion traces declared as hits when considering adducts and unannotated ions. The table includes extracted parameters used in the machine learning approach, the resulting classifier scores, and whether each ion trace was previously reported in databases or metabolic models.
Supplementary Data 4	Known catalyzed reactions of 91 test cases with unexpected reactants obtained from Ecocyc database, giving information on which enzymes were previously known to be promiscous versus which were reported to be specific.
Supplementary Data 5	Data for the metabolite pathway enrichment analysis, comparing the observed frequencies of reactants involved in novel promiscuous activities to their representation in the KEGG E. coli metabolite subset detected in our mass spectrometry measurements.
Supplementary Data 6	Complete reaction stoichiometries inferred from observed metabolite changes before manual curation. It includes information on detected substrates and products, their KEGG main reactant pair matches, and associated cofactors. Information on which reactions where manually excluded.
Supplementary Data 7	This table presents a manually curated set of promiscuous reactions, as well as information on new and known EC numbers to distinguishing substrate ambiguity from catalytic promiscuity. It includes enzyme assignments, EC number comparisons, and mechanistic insights into how these reactions expand enzymatic function. In contrast to table 6, this table was manually curated, removing some known reac…
Supplementary Data 8	All strains of the ASKA library used in this work for His-tagged protein expression and purification. The optical density at 600 nm (OD600) and concentration of purified protein (determined by Bradford assay) listed.

## Sheet: Supplementary Data 1
ion m/z	annotation	annotation	annotation	annotation	annotation	annotation	annotation	annotation	annotation	annotation	annotation	annotation	annotation	annotation	annotation	annotation	annotation	annotation	annotation	annotation	annotation	annotation	annotation	annotation	annotation
50.0067
50.0143
50.0242
50.046
50.0507
50.0535
50.0562
50.0595
50.0631
50.0658
50.0687
50.0709
50.0737
50.0865
51.014
51.0163
51.0188
51.0217	Methanol [+F(-)]
51.1609
51.1636
51.1658
51.1681
51.1706
51.308
51.3103
51.3129
51.3153
51.4551
51.4576
51.4601
51.6075
52.7597
53.0434
55.0192	2-Propyn-1-ol [-H(+)]
56.5466
56.8537
56.8745
56.8887
56.9094
56.9169
56.9227
56.9324	Nickel [-H(+)]	Nickel(2+) [-H(+)]
56.9379
56.9466
56.9486
56.9502	Hydrochloric acid [.H/Na-H(+)]
56.9541
56.9563
56.9617
56.964
56.975
56.9822
56.9902
56.9922
57.0352	Acetone [-H(+)]	Propanal [-H(+)]
57.069
57.0898
57.0915
57.0933
57.0962
57.0979
57.1099
57.1132
57.1172
57.149
57.995
57.9984
58.0118
58.0194
58.0304	Aminoacetaldehyde [-H(+)]
58.0356	Acetone [[+1]-H(+)]	Propanal [[+1]-H(+)]
58.0383	Acetone [[+1]-H(+)]	Propanal [[+1]-H(+)]
58.06
58.0807
58.0832
58.0844
58.0857
58.0901
58.5893
58.9088
58.9182
58.9198
58.9221
58.9248
58.933
58.9371
58.9406
58.9426
58.9491
58.9511
58.9546
58.9565
58.9595
58.9646	Hydrogen [.NaCl-H(+)]
58.9677	Hydrogen [.NaCl-H(+)]
59.0145	Acetate [-H(+)]	Glycolaldehyde [-H(+)]	NH4+ [.H/Na+F(-)]
59.0422
59.0507	Propan-2-ol [-H(+)]	Propane-1-ol [-H(+)]
59.0845
59.1006
59.1117
59.1131
59.1185
59.1348
59.1857
59.2869
59.3126
59.8679
59.9074
59.9103
59.9894	HCO3- [-H(+)]
59.994
59.9967
60.0025
60.0176	Acetate [[+1]-H(+)]	Glycolaldehyde [[+1]-H(+)]
60.0369
60.0385
60.0521	Propan-2-ol [[+1]-H(+)]	Propane-1-ol [[+1]-H(+)]
60.0543	Propan-2-ol [[+1]-H(+)]	Propane-1-ol [[+1]-H(+)]
60.0768
60.0847
60.0869
60.09
60.0924
60.5928
60.8507
60.8556
60.8679
60.8719
60.8849
60.8941
60.8979
60.8995
60.9052
60.9072
60.91
60.9224
60.9326
60.9371
60.9428
60.9457
60.9512
60.9549
60.9665
60.9779
60.9847
60.9875	HCO3- [[+1]-H(+)]
61.0142	Boric acid [-H(+)]
61.0405
61.0425
61.0473	Ethanolamine [[+1]-H(+)]
61.4729
61.5518
61.629
61.6695
61.6724
61.7074
61.7109
61.7133
61.7493
61.7877
61.79
61.8312
61.8973
61.9002
61.9895	Nitrate [-H(+)]
62.0067	Cyanate [+F(-)]
62.0097
62.015	Boric acid [[+1]-H(+)]
62.0173	Boric acid [[+1]-H(+)]
62.0206
62.0234
62.0256
62.0282
62.3023
62.3053
62.3077
62.344
62.3465
62.3824
62.3853
62.5059
62.9723
62.991	Nitrate [[+1]-H(+)]	CO2 [+F(-)]
63.0441
63.9926	CO2 [[+1]+F(-)]
64.006
64.7571
64.9708
64.9887
65.0022	Formate [+F(-)]	Acetaldehyde [.H/Na-H(+)]
65.9991	Nitrite [+F(-)]	Formamide [.H/Na-H(+)]
66.0008	Nitrite [+F(-)]	Formamide [.H/Na-H(+)]
66.0358	Dimethylamine [.H/Na-H(+)]
66.8845
66.8953
66.9012
66.904
66.9518
66.9773	Formate [.H/Na-H(+)]
66.9808	Formate [.H/Na-H(+)]	Cyanide [.H/Na+F(-)]
66.9836	Cyanide [.H/Na+F(-)]	Formate [.H/Na-H(+)]
66.9871
66.9892
66.991
66.9955	Acetylene [.H/Na+F(-)]
66.9977	Methanethiol [+F(-)]	Acetylene [.H/Na+F(-)]
67.0088
67.0195	3-Butyn-1-al [-H(+)]	Ethanol [.H/Na-H(+)]
67.0311
67.0552	Isoprene [-H(+)]
67.0829
67.0864
67.089
67.0914
68.0153
68.0268	3-Butyn-1-al [[+1]-H(+)]
68.0303
68.0343
68.0375
68.0509
68.0562	Isoprene [[+1]-H(+)]
68.8617
68.8678
68.8881
68.8908
68.8993
68.9081
68.9111
68.9143
68.9198	Sulfur [.H/K-H(+)]
68.9257
68.9371	Oxygen [.H/K-H(+)]
68.9547
68.9575
68.9659
68.9719	Methanol [.H/K-H(+)]
68.975	Methanol [.H/K-H(+)]	CO [.H/Na+F(-)]	Methanethiol [.H/Na-H(+)]
68.9779	Methanethiol [.H/Na-H(+)]	Methanol [.H/K-H(+)]
68.9963	Propynoate [-H(+)]
68.9997	Propynoate [-H(+)]
69.0187
69.0302	3-Butyn-1-ol [-H(+)]
69.0356	3-Butyn-1-ol [-H(+)]
69.3799
69.8474
69.8591
69.8619
69.8704
69.8763
69.8795
69.8855
69.8882
69.891
69.894
69.8969
69.9
69.9028
69.9058
69.9087
69.9111
69.9142
69.9176
69.9197
69.9259
69.9283
69.9374
69.943
69.9466
69.9492
69.9528
69.9548
69.9618
69.9638
69.9667
69.9714	Hydroxylamine [.H/K-H(+)]
69.9773
69.9846
70.0138
70.0312
70.0485
70.0742
70.0767
70.0789
70.0896
70.0924
70.1139
70.13
70.2417
70.288
70.2984
70.8348
70.8401
70.8512
70.8601
70.8664
70.8694
70.8723
70.8754
70.8779
70.8815
70.8841
70.8872
70.8897
70.9373	Hydrogen sulfide [.H/K-H(+)]
70.9619
70.9652
70.9692
70.9719
70.9748
70.9786
70.9811
70.9835
70.9869
70.9961
71.0063
71.0146	Methylglyoxal [-H(+)]
71.0341
71.039
71.0417
71.0511	Butanal [-H(+)]
71.0978
71.1006
71.1039
71.1563
71.2535
72.0101	Iminoglycine [-H(+)]
72.0166	Methylglyoxal [[+1]-H(+)]
72.0289
72.034
72.0465	Aminoacetone [-H(+)]	3-Aminopropanal [-H(+)]
72.0667
72.0691
72.0784
72.8189
72.8337
72.8357
72.8458
72.8484
72.854
72.8609
72.8724
72.8901
72.8933
72.9015
72.9111
72.9267
72.9311
72.9351
72.9535	Sulfur [.H/Na+F(-)]
72.9583
72.9621
72.9646
72.9684	Oxygen [.H/Na+F(-)]
72.9741
72.9774
73.0094	2-Propynal [+F(-)]	Iminoglycine [[+1]-H(+)]
73.0302	Propanoate [-H(+)]	(S)-Lactaldehyde [-H(+)]	(R)-Lactaldehyde [-H(+)]	3-Hydroxypropanal [-H(+)]	Hydroxyacetone [-H(+)]	Lactaldehyde [-H(+)]
73.0481	Aminoacetone [[+1]-H(+)]	3-Aminopropanal [[+1]-H(+)]
73.0766	1,3-Diaminopropane [-H(+)]
73.0796	1,3-Diaminopropane [-H(+)]
73.0858
73.0885
73.0922
73.0961
73.105
73.1217
73.841
73.8443
73.8949
73.9842
73.9882
73.9978
74.0028	Hydroxylamine [.H/Na+F(-)]
74.0056
74.0138	2-Propynal [[+1]+F(-)]
74.0181
74.0252	Glycine [-H(+)]
74.0325	Propanoate [[+1]-H(+)]	(S)-Lactaldehyde [[+1]-H(+)]	(R)-Lactaldehyde [[+1]-H(+)]	3-Hydroxypropanal [[+1]-H(+)]	Hydroxyacetone [[+1]-H(+)]	Lactaldehyde [[+1]-H(+)]
74.0483
74.0511
74.0605	(R)-1-Aminopropan-2-ol [-H(+)]
74.0656	(R)-1-Aminopropan-2-ol [-H(+)]
74.0688
74.0716
74.0771	1,3-Diaminopropane [[+1]-H(+)]
74.0834	1,3-Diaminopropane [[+1]-H(+)]
74.0865
74.0897
74.0916
74.0958
74.1253
74.4979
74.8586
74.8679
74.9623	H2O [.NaCl-H(+)]
74.9728
74.9933
75.0094	Glycolate [-H(+)]
75.0152
75.0508
75.9642
76.1711
76.4204
76.7311
76.7338
76.7805
76.7861
76.7888
76.8984
76.9046
76.9074
76.9104	Fe2+ [.H/Na-H(+)]	Fe3+ [.H/Na-H(+)]
76.914
76.9173
76.9226
76.9258
76.9289
76.938
76.9612
76.9694
76.9903
76.993
77.024
77.0403	Benzene [-H(+)]	Acetone [+F(-)]	Propanal [+F(-)]
77.7833
77.8139
77.8168
77.823
77.8388
77.8448
77.8475
77.851
77.9709
77.9896
78.0079
78.0357	Aminoacetaldehyde [+F(-)]
78.0411	Benzene [[+1]-H(+)]	Acetone [[+1]+F(-)]	Propanal [[+1]+F(-)]
78.0548
78.5308
78.8465
78.8582
78.8632
78.8736
78.8797
78.8841
78.8861
78.8921
78.8953
78.8986
78.9017
78.9047
78.9079
78.9107	Nickel [.H/Na-H(+)]	Nickel(2+) [.H/Na-H(+)]
78.9179	Hydrobromic acid [-H(+)]
78.9386
78.9597
78.9763
78.9852
79.0098
79.0164	Acetone [.H/Na-H(+)]	Propanal [.H/Na-H(+)]	Acetate [+F(-)]	Glycolaldehyde [+F(-)]
79.0206	Acetate [+F(-)]	Glycolaldehyde [+F(-)]	Acetone [.H/Na-H(+)]	Propanal [.H/Na-H(+)]
79.0224	Acetate [+F(-)]	Glycolaldehyde [+F(-)]
79.0296	Urea [+F(-)]
79.033	Urea [+F(-)]
79.053	Propan-2-ol [+F(-)]	Propane-1-ol [+F(-)]
79.0571	Propan-2-ol [+F(-)]	Propane-1-ol [+F(-)]
79.061
79.1747
79.7975
79.9343
79.9579	HSO3- [-H(+)]	Thiocyanate [.H/Na-H(+)]
79.9657
79.9867	HCO3- [+F(-)]
80.0603	Propan-2-ol [[+1]+F(-)]	Propane-1-ol [[+1]+F(-)]
80.8765
80.8837
80.8922
80.915
80.9271	Hydrogen selenide [-H(+)]
80.9304
80.9394	CO2 [.H/K-H(+)]
80.943
80.9464
80.9652	Sulfite [-H(+)]	HSO3- [[+1]-H(+)]
80.9813
81.021
81.0236
81.7996
81.8154
81.8186
81.822
81.8248
81.8312
81.8374
81.8407
81.8437
81.8509
81.8536
81.8564
81.9414
81.9483
81.951
81.954
81.9564
81.96
81.9631	HCO3- [.H/Na-H(+)]
81.9669	Sulfite [[+1]-H(+)]	HCO3- [.H/Na-H(+)]	Formamide [.H/K-H(+)]
81.9696	Sulfite [[+1]-H(+)]	Formamide [.H/K-H(+)]	HCO3- [.H/Na-H(+)]
81.9821
82.0064	Dimethylamine [.H/K-H(+)]
82.0306	Ethanolamine [.H/Na-H(+)]
82.0559
82.0598
82.7
82.7749
82.8832
82.8956
82.9527	Formate [.H/K-H(+)]	Cyanide [.NaCl-H(+)]
82.956	Cyanide [.NaCl-H(+)]	Formate [.H/K-H(+)]
82.9591
82.9616
82.9657	Acetylene [.NaCl-H(+)]
82.979	Carbonic acid [.H/Na-H(+)]
83.0004
83.014	3-Butynoate [-H(+)]	Ethylene glycol [.H/Na-H(+)]
83.035
83.0435
83.0499
83.0732	1-Methylpyrrolinium [-H(+)]
84.0115
84.0151	3-Butynoate [[+1]-H(+)]
84.0459	Acetone cyanohydrin [-H(+)]
84.0827
84.7891
84.821
84.9393
84.9553	Nitrogen [.NaCl-H(+)]	Methanethiol [.H/K-H(+)]
84.9589	Nitrogen [.NaCl-H(+)]
84.9629
84.9857	Ethylene [.NaCl-H(+)]
85.0084	Acetaldehyde [.H/Na+F(-)]
85.0302	Diacetyl [-H(+)]	Cyclopropanecarboxylate [-H(+)]
85.0463	Acetone cyanohydrin [[+1]-H(+)]
85.5303
86.0322	Diacetyl [[+1]-H(+)]	Cyclopropanecarboxylate [[+1]-H(+)]
86.0612
86.5247
86.5635
86.7007
86.9016
86.9695
86.9782
86.9813
87.0095	Pyruvate [-H(+)]	3-Oxopropanoate [-H(+)]
87.0319	Dehydroalanine [[+1]-H(+)]	Aminoacrylate [[+1]-H(+)]
87.0678
87.0724
87.0811
87.0919	Putrescine [-H(+)]
87.2353
87.8638
87.8798
87.884
87.8903
87.8934
87.8969
87.9037
87.9066
87.91
87.9116
87.9192
87.9227
87.9262
87.9294
87.9328
87.9428
87.946
87.9553
87.9587
87.9623
87.9653
87.9698
87.9751
87.9882
87.9994
88.0374	L-Alanine [-H(+)]	beta-Alanine [-H(+)]	D-Alanine [-H(+)]	Sarcosine [-H(+)]	Alanine [-H(+)]
88.0412	L-Alanine [-H(+)]	beta-Alanine [-H(+)]	D-Alanine [-H(+)]	Sarcosine [-H(+)]	Alanine [-H(+)]
88.0645
88.0697
88.073
88.0759
88.083
88.0874
88.0916	Putrescine [[+1]-H(+)]
88.1025
88.1082
88.1113
88.146
88.757
88.9543
88.9761	Methanol [.NaCl-H(+)]	trans-3-Chloroallyl aldehyde [-H(+)]	cis-3-Chloroallyl aldehyde [-H(+)]
88.9779	trans-3-Chloroallyl aldehyde [-H(+)]	cis-3-Chloroallyl aldehyde [-H(+)]	Methanol [.NaCl-H(+)]
89.025	Glycerone [-H(+)]	(S)-Lactate [-H(+)]	(R)-Lactate [-H(+)]	D-Glyceraldehyde [-H(+)]	3-Hydroxypropanoate [-H(+)]
89.0619	(R,R)-Butane-2,3-diol [-H(+)]	(S,S)-Butane-2,3-diol [-H(+)]
89.066
89.0746
89.0949
90.0288	Glycerone [[+1]-H(+)]	(S)-Lactate [[+1]-H(+)]	(R)-Lactate [[+1]-H(+)]	D-Glyceraldehyde [[+1]-H(+)]	3-Hydroxypropanoate [[+1]-H(+)]
90.0348
90.0427
90.0449
90.0466
90.4665
90.9275
90.9872
90.998	trans-3-Chloro-2-propene-1-ol [-H(+)]	cis-3-Chloro-2-propene-1-ol [-H(+)]
91.0072
91.0411	Glycerol [-H(+)]
91.0559	Toluene [-H(+)]	Butanal [+F(-)]
91.9863	NH4OH [.NaCl-H(+)]
91.989	NH4OH [.NaCl-H(+)]
92.0257
92.5782
92.719
92.7625
92.7933
92.8593
92.8806
92.8881
92.8932
92.9079
92.9286
92.9501
92.9646
92.9745	2-Propyn-1-ol [.H/K-H(+)]
92.9771	2-Propyn-1-ol [.H/K-H(+)]
92.9801
93.0183
93.0226
93.0353	Phenol [-H(+)]	Propanoate [+F(-)]	(S)-Lactaldehyde [+F(-)]	(R)-Lactaldehyde [+F(-)]	3-Hydroxypropanal [+F(-)]	Hydroxyacetone [+F(-)]	Lactaldehyde [+F(-)]	Butanal [.H/Na-H(+)]
93.0392	Phenol [-H(+)]	Propanoate [+F(-)]	(S)-Lactaldehyde [+F(-)]	(R)-Lactaldehyde [+F(-)]	3-Hydroxypropanal [+F(-)]	Hydroxyacetone [+F(-)]	Lactaldehyde [+F(-)]
93.0457
93.0703	1-Butanol [+F(-)]
94.0304	Glycine [+F(-)]	Aminoacetone [.H/Na-H(+)]	3-Aminopropanal [.H/Na-H(+)]
94.0751	1-Butanol [[+1]+F(-)]
94.8019
94.8121
94.8571
94.8775
94.8794
94.8844
94.8903
94.9051
94.9256
94.9411	Methaneselenol [-H(+)]
94.9814
95.0132	Protoanemonin [-H(+)]	Glycolate [+F(-)]	Propanoate [.H/Na-H(+)]	(S)-Lactaldehyde [.H/Na-H(+)]	(R)-Lactaldehyde [.H/Na-H(+)]	3-Hydroxypropanal [.H/Na-H(+)]	Hydroxyacetone [.H/Na-H(+)]	Lactaldehyde [.H/Na-H(+)]
95.0234
95.0451	1-Butanol [.H/Na-H(+)]
95.0512	Propane-1,2-diol [+F(-)]	Propane-1,3-diol [+F(-)]	1-Butanol [.H/Na-H(+)]
95.9526
95.981
96.0093	Glycine [.H/Na-H(+)]
96.0244	Cysteamine [+F(-)]	Trimethylamine [.H/K-H(+)]
96.0383	(R)-1-Aminopropan-2-ol [.H/Na-H(+)]
96.0459	(R)-1-Aminopropan-2-ol [.H/Na-H(+)]
96.8548
96.8748
96.8812
96.8877
96.9026
96.9105
96.9229
96.961	Sulfate [-H(+)]	1,2-Dichloroethane [-H(+)]	1,1-Dichloroethane [-H(+)]
96.97	Orthophosphate [-H(+)]	Acetate [.H/K-H(+)]	Glycolaldehyde [.H/K-H(+)]
96.9769
97.0562
97.0668	Cyclohexanone [-H(+)]	3-Hexenal [-H(+)]
97.0923
97.1075
97.9409	HCO3- [.H/K-H(+)]
97.946
97.964	Sulfate [[+1]-H(+)]	Carbamate [.H/K-H(+)]
97.9713	Orthophosphate [[+1]-H(+)]
97.9765	Orthophosphate [[+1]-H(+)]
98.0255
98.9054
98.925	Hydrobromic acid [+F(-)]
98.9385
98.9724
99.0437
99.9261
99.9378
99.9463	Nitrate [.H/K-H(+)]
99.9503
99.972
100.012
100.041	1-Aminocyclopropane-1-carboxylate [-H(+)]	2-Aminobut-2-enoate [-H(+)]
100.047
100.902	Hydrobromic acid [.H/Na-H(+)]
100.906
100.921
100.934
100.957
100.968	Sulfite [+F(-)]
101.039	N-Formiminoglycine [-H(+)]	Propan-2-ol [.H/Na+F(-)]	Propane-1-ol [.H/Na+F(-)]
101.099
101.112	Cadaverine [-H(+)]	N-Methylputrescine [-H(+)]
101.934
101.941	HSO3- [.H/Na-H(+)]
102.043	N-Formiminoglycine [[+1]-H(+)]	5-Aminoimidazole [+F(-)]
102.056	4-Aminobutanoate [-H(+)]	N,N-Dimethylglycine [-H(+)]	L-3-Amino-isobutanoate [-H(+)]
102.093
102.103
102.107
102.912
102.931
102.965
102.975
103.004	Hydroxypyruvate [-H(+)]	Malonate [-H(+)]	2-Hydroxy-3-oxopropanoate [-H(+)]
103.013	Urea-1-carboxylate [-H(+)]
103.023	3-Butynoate [+F(-)]
103.084	1-Methylpyrrolinium [+F(-)]
103.091	Cyclohexane [+F(-)]
103.095	Choline [-H(+)]	Cyclohexane [+F(-)]
103.1	Choline [-H(+)]
103.103	Choline [-H(+)]
103.106
104.036	L-Serine [-H(+)]	DL-Serine [-H(+)]	D-Serine [-H(+)]
104.046	Piperideine [.H/Na-H(+)]	Acetone cyanohydrin [+F(-)]
104.06
104.955	Methanethiol [.NaCl-H(+)]
105.002	Imidazolone [.H/Na-H(+)]
105.055	1-Methylpyrrolinium [.H/Na-H(+)]	Acetone cyanohydrin [[+1]+F(-)]
105.978
107.036
107.049	3-Cresol [-H(+)]	4-Cresol [-H(+)]	o-Cresol [-H(+)]	Butanoic acid [+F(-)]	(R)-Acetoin [+F(-)]	(S)-Acetoin [+F(-)]
107.112
107.976
107.982
108.002	Dehydroalanine [.H/Na-H(+)]	Aminoacrylate [.H/Na-H(+)]
108.022
108.046	2-Aminophenol [-H(+)]	4-Hydroxyaniline [-H(+)]	Hydroxylaminobenzene [-H(+)]	L-Alanine [+F(-)]	beta-Alanine [+F(-)]	D-Alanine [+F(-)]	Sarcosine [+F(-)]	Alanine [+F(-)]
108.074
108.082
108.111
108.115
108.118
108.839
108.858
108.881
108.931
108.934
108.937
108.943
108.948
108.955
108.957
108.962	trans-1,3-Dichloropropene [-H(+)]	cis-1,3-Dichloropropene [-H(+)]
108.967	Formylphosphonate [-H(+)]	Methylglyoxal [.H/K-H(+)]
108.997	Oxalate [+F(-)]
109.016
109.03	Catechol [-H(+)]	Hydroquinone [-H(+)]	Resorcinol [-H(+)]	Glycerone [+F(-)]	(S)-Lactate [+F(-)]	(R)-Lactate [+F(-)]	D-Glyceraldehyde [+F(-)]	3-Hydroxypropanoate [+F(-)]	Butanoic acid [.H/Na-H(+)]	(R)-Acetoin [.H/Na-H(+)]	(S)-Acetoin [.H/Na-H(+)]
109.066	(R,R)-Butane-2,3-diol [+F(-)]	(S,S)-Butane-2,3-diol [+F(-)]
109.8
109.851
109.862
109.938
109.949
109.97	Formylphosphonate [[+1]-H(+)]
109.978
109.99
109.997	Oxalate [[+1]+F(-)]
110.026	2,5-Dihydroxypyridine [-H(+)]	2,6-Dihydroxypyridine [-H(+)]	Pyrrole-2-carboxylate [-H(+)]	L-Alanine [.H/Na-H(+)]	beta-Alanine [.H/Na-H(+)]	D-Alanine [.H/Na-H(+)]	Sarcosine [.H/Na-H(+)]	Alanine [.H/Na-H(+)]
110.033	Catechol [[+1]-H(+)]	Hydroquinone [[+1]-H(+)]	Resorcinol [[+1]-H(+)]	Cytosine [-H(+)]	Glycerone [[+1]+F(-)]	(S)-Lactate [[+1]+F(-)]	(R)-Lactate [[+1]+F(-)]	D-Glyceraldehyde [[+1]+F(-)]	3-Hydroxypropanoate [[+1]+F(-)]
110.837
110.855
110.861
110.878
110.922
110.927
110.933
110.949	Glyoxylate [.H/K-H(+)]
110.958
110.976
110.987	Hydroxymethylphosphonate [-H(+)]	Propanoate [.H/K-H(+)]	(S)-Lactaldehyde [.H/K-H(+)]	(R)-Lactaldehyde [.H/K-H(+)]	3-Hydroxypropanal [.H/K-H(+)]	Hydroxyacetone [.H/K-H(+)]	Lactaldehyde [.H/K-H(+)]	Propynoate [.H/Na+F(-)]
110.993
111.009	Glycerone [.H/Na-H(+)]	(S)-Lactate [.H/Na-H(+)]	(R)-Lactate [.H/Na-H(+)]	D-Glyceraldehyde [.H/Na-H(+)]	3-Hydroxypropanoate [.H/Na-H(+)]
111.02	Uracil [-H(+)]	1-Butanol [.H/K-H(+)]	3-Butyn-1-ol [.H/Na+F(-)]
111.742
111.778
111.787
111.793
111.91
111.933	Thiosulfate [-H(+)]
111.961
111.978	Glycine [.H/K-H(+)]
111.993	Hydroxymethylphosphonate [[+1]-H(+)]
112.013
112.023	Uracil [[+1]-H(+)]
112.041	1-Pyrroline-2-carboxylate [-H(+)]	(S)-1-Pyrroline-5-carboxylate [-H(+)]
112.737
112.849
112.857
112.86
112.863
112.875
112.88
112.911
112.916
112.922
112.963	Glycolate [.H/K-H(+)]
112.972
112.986	Acetylenedicarboxylate [-H(+)]
113.025	2-Hydroxy-2,4-pentadienoate [-H(+)]	cis-Acetylacrylate [-H(+)]	Glycerol [.H/Na-H(+)]
113.035	5,6-Dihydrouracil [-H(+)]	3-Cyano-L-alanine [-H(+)]	N-Methylhydantoin [-H(+)]	Toluene [.H/Na-H(+)]	Phenol [+F(-)]	Butanal [.H/Na+F(-)]
113.112
113.923
113.946
113.959
113.976	Cysteamine [.H/K-H(+)]
114.006
114.02	Maleamate [-H(+)]
114.056	L-Proline [-H(+)]	D-Proline [-H(+)]
114.919
114.936
114.967
114.989
115.004	Fumarate [-H(+)]
115.04	3-Methyl-2-oxobutanoic acid [-H(+)]	5-Oxopentanoate [-H(+)]
115.077	trans-1,2-Cyclohexanediol [-H(+)]	cis-1,2-Cyclohexanediol [-H(+)]
115.121
115.92
115.938
116.072	L-Valine [-H(+)]	5-Aminopentanoate [-H(+)]	Betaine [-H(+)]	4-Methylaminobutyrate [-H(+)]
116.228
116.911
116.916
116.929
116.948
116.96
116.983	Urea [.NaCl-H(+)]
117.019	Succinate [-H(+)]	Methylmalonate [-H(+)]
117.174
117.917
117.929
117.963
117.98
118.002	Ethanolamine [.NaCl-H(+)]
118.023	Succinate [[+1]-H(+)]	Methylmalonate [[+1]-H(+)]
118.111
118.883
118.9
118.905
118.924	Sulfite [.H/K-H(+)]
118.942	Sulfate [.H/Na-H(+)]
119.005
119.035	Purine [-H(+)]
119.094
119.924
119.945	Nitrate [.NaCl-H(+)]
119.982
119.996	5-Aminoimidazole [.H/K-H(+)]
120.008	L-Cysteine [-H(+)]	Cysteine [-H(+)]	D-Cysteine [-H(+)]
120.03
120.044	Benzamide [-H(+)]	1-Aminocyclopropane-1-carboxylate [+F(-)]	2-Aminobut-2-enoate [+F(-)]	(2R)-2-Hydroxy-2-methylbutanenitrile [.H/Na-H(+)]
120.068
120.155
120.158
120.162
120.166
120.169
120.174
120.178
120.18
120.192
120.196
120.212
120.215
120.218
120.223
120.282
120.365
120.37
120.373
120.376
120.382
120.388
120.392
120.396
120.403
120.407
120.415
120.425
120.438
120.889
120.905
120.924
120.943
120.947
120.996	3-Mercaptolactate [-H(+)]
121.031	Benzoate [-H(+)]	4-Hydroxybenzaldehyde [-H(+)]	3-Hydroxybenzaldehyde [-H(+)]	Salicylaldehyde [-H(+)]	2-Oxobutanoate [+F(-)]	Acetoacetate [+F(-)]	Succinate semialdehyde [+F(-)]	(S)-Methylmalonate semialdehyde [+F(-)]	1-Methylpyrrolinium [.H/K-H(+)]
121.04	Nicotinamide [-H(+)]	N-Formiminoglycine [+F(-)]	Cyclohexane [.H/K-H(+)]
121.071	(S)-1-Phenylethanol [-H(+)]	4-Ethylphenol [-H(+)]
121.115	Cadaverine [+F(-)]	N-Methylputrescine [+F(-)]
121.929
121.934
121.943	HSO3- [.H/Na+F(-)]
121.954
121.967
121.983
122	3-Mercaptolactate [[+1]-H(+)]	Acetone cyanohydrin [.H/K-H(+)]
122.01
122.025	Nicotinate [-H(+)]	Nitrobenzene [-H(+)]	(Z)-3-Peroxyaminoacrylate [+F(-)]	1-Aminocyclopropane-1-carboxylate [.H/Na-H(+)]	2-Aminobut-2-enoate [.H/Na-H(+)]
122.033	Benzoate [[+1]-H(+)]	4-Hydroxybenzaldehyde [[+1]-H(+)]	3-Hydroxybenzaldehyde [[+1]-H(+)]	Salicylaldehyde [[+1]-H(+)]	2-Oxobutanoate [[+1]+F(-)]	Acetoacetate [[+1]+F(-)]	Succinate semialdehyde [[+1]+F(-)]	(S)-Methylmalonate semialdehyde [[+1]+F(-)]
122.367
122.399
122.44
122.871
122.881
122.899
122.912
122.922
122.927
122.933
122.956
122.97
123.788
123.793
123.8
123.806
123.81
123.82
123.837
123.902
123.927
123.932
123.955
123.969
124	(Z)-3-Peroxyaminoacrylate [.H/Na-H(+)]
124.04	3-Hydroxyaminophenol [-H(+)]	Aminohydroquinone [-H(+)]	4-Aminocatechol [-H(+)]	L-Serine [+F(-)]	DL-Serine [+F(-)]	D-Serine [+F(-)]	4-Aminobutanoate [.H/Na-H(+)]	N,N-Dimethylglycine [.H/Na-H(+)]	L-3-Amino-isobutanoate [.H/Na-H(+)]
124.377
124.38
124.385
124.389
124.396
124.4
124.409
124.416
124.436
124.44
124.51
124.513
124.517
124.521
124.525
124.529
124.538
124.549
124.553
124.556
124.562
124.568
124.571
124.576
124.58
124.586
124.591
124.603
124.606
124.611
124.621
124.625
124.63
124.642
124.649
124.661
124.92
124.93
124.954
124.966	Phosphonoformate [-H(+)]	Pyruvate [.H/K-H(+)]	3-Oxopropanoate [.H/K-H(+)]
124.988	2-Hydroxyethanesulfonate [-H(+)]	Hydroxypyruvate [.H/Na-H(+)]	Malonate [.H/Na-H(+)]	2-Hydroxy-3-oxopropanoate [.H/Na-H(+)]
125.025	1,2,3-Trihydroxybenzene [-H(+)]	Phloroglucinol [-H(+)]	Benzene-1,2,4-triol [-H(+)]	Maltol [-H(+)]	D-Glycerate [+F(-)]	(R)-3-Hydroxybutanoate [.H/Na-H(+)]	(S)-3-Hydroxyisobutyrate [.H/Na-H(+)]
125.035	Thymine [-H(+)]	Imidazole-4-acetate [-H(+)]	Styrene [.H/Na-H(+)]
125.06	Toluene-cis-dihydrodiol [-H(+)]	1-Methylpyrrolinium [.H/Na+F(-)]
125.12
125.132
125.144
125.147
125.17
125.179
125.185
125.212
125.235
125.241
125.244
125.251
125.256
125.26
125.269
125.275
125.287
125.295
125.304
125.31
125.314
125.323
125.334
125.337
125.341
125.354
125.361
125.4
125.899
126.001
126.028	1,2,3-Trihydroxybenzene [[+1]-H(+)]	Phloroglucinol [[+1]-H(+)]	Benzene-1,2,4-triol [[+1]-H(+)]	Maltol [[+1]-H(+)]	D-Glycerate [[+1]+F(-)]
126.038	Thymine [[+1]-H(+)]	Imidazole-4-acetate [[+1]-H(+)]	Nitrosobenzene [+F(-)]	Benzaldehyde [[+1]+F(-)]
126.056	(S)-2,3,4,5-Tetrahydropyridine-2-carboxylate [-H(+)]	delta1-Piperideine-2-carboxylate [-H(+)]	Diethanolamine [.H/Na-H(+)]
126.94
126.953
126.957	Propynoate [.NaCl-H(+)]
126.964
127.04	Dihydrophloroglucinol [-H(+)]	2-Hydroxy-cis-hex-2,4-dienoate [-H(+)]	Nitrosobenzene [[+1]+F(-)]
127.051	5,6-Dihydrothymine [-H(+)]	gamma-Amino-gamma-cyanobutanoate [-H(+)]	Naphthalene [-H(+)]	p-Xylene [.H/Na-H(+)]	Ethylbenzene [.H/Na-H(+)]	m-Xylene [.H/Na-H(+)]	o-Xylene [.H/Na-H(+)]	3-Cresol [+F(-)]	4-Cresol [+F(-)]	o-Cresol [+F(-)]
127.903
127.907
127.911
127.916
127.968
127.98
127.986
128.001
128.021	Hypotaurine [+F(-)]
128.036	4-Oxoproline [-H(+)]	5-Oxo-D-proline [-H(+)]	L-1-Pyrroline-3-hydroxy-5-carboxylate [-H(+)]	1-Pyrroline-4-hydroxy-2-carboxylate [-H(+)]
128.177
128.878
128.893
128.897
128.944
128.964
129.019	2,5-Dioxopentanoate [-H(+)]	Itaconate [-H(+)]	Mesaconate [-H(+)]	2-Methylmaleate [-H(+)]	4,5-Dioxopentanoate [-H(+)]
129.039	4-Oxoproline [[+1]-H(+)]	5-Oxo-D-proline [[+1]-H(+)]	L-1-Pyrroline-3-hydroxy-5-carboxylate [[+1]-H(+)]	1-Pyrroline-4-hydroxy-2-carboxylate [[+1]-H(+)]	Catechol [+F(-)]	Hydroquinone [+F(-)]	Resorcinol [+F(-)]	4-Fluorocyclohexadiene-cis,cis-1,2-diol [-H(+)]	1-Fluorocyclohexadiene-cis,cis-1,2-diol [-H(+)]
129.54
129.893
129.934
130.011	2-Oxosuccinamate [-H(+)]	Iminoaspartate [-H(+)]
130.073	Histamine [+F(-)]
130.088	L-Leucine [-H(+)]	L-Isoleucine [-H(+)]	6-Aminohexanoate [-H(+)]	(3R)-beta-Leucine [-H(+)]
130.19
130.198
130.889
130.895
130.929
130.94
131.09	L-Leucine [[+1]-H(+)]	L-Isoleucine [[+1]-H(+)]	6-Aminohexanoate [[+1]-H(+)]	(3R)-beta-Leucine [[+1]-H(+)]	Tetralin [-H(+)]
131.89
131.976
131.99
132.013	Cytosine [.H/Na-H(+)]
132.03	L-Aspartate [-H(+)]	D-Aspartate [-H(+)]
132.849
132.867
132.886
132.899
132.923
132.975
132.98
132.997	Acetylenedicarboxylate [+F(-)]	Uracil [.H/Na-H(+)]
133.051	Deoxyribose [-H(+)]	2,3-Dihydroxy-3-methylbutanoate [-H(+)]	(R)-2,3-Dihydroxy-3-methylbutanoate [-H(+)]
133.187
133.923
133.994
134.009
134.047	Adenine [-H(+)]	4-Hydroxy-L-threonine [-H(+)]
134.182
134.83
134.842
134.865
134.885
134.894
134.915	Sulfate [.H/K-H(+)]
134.961
134.978
135.03	Hypoxanthine [-H(+)]	Threonate [-H(+)]
135.048	Toluate [-H(+)]	4-Hydroxyphenylacetaldehyde [-H(+)]	Phenylacetic acid [-H(+)]	2-Hydroxyacetophenone [-H(+)]	m-Methylbenzoate [-H(+)]	o-Toluate [-H(+)]	4'-Hydroxyacetophenone [-H(+)]	3-Methylsalicylaldehyde [-H(+)]	4-Hydroxy-L-threonine [[+1]-H(+)]	Adenine [[+1]-H(+)]	3-Methyl-2-oxobutanoic acid [+F(-)]	5-Oxopentanoate [+F(-)]
135.515
135.588
135.595
135.605
135.611
135.616
135.894
135.962
135.99
135.999	Maleamate [.H/Na-H(+)]
136.007	Maleamate [.H/Na-H(+)]
136.038	Anthranilate [-H(+)]	4-Aminobenzoate [-H(+)]	N-Methylnicotinate [-H(+)]	L-Proline [.H/Na-H(+)]	D-Proline [.H/Na-H(+)]	L-Aspartate 4-semialdehyde [+F(-)]	L-2-Amino-3-oxobutanoic acid [+F(-)]	Hypoxanthine [[+1]-H(+)]
136.047	Toluate [[+1]-H(+)]	4-Hydroxyphenylacetaldehyde [[+1]-H(+)]	Phenylacetic acid [[+1]-H(+)]	2-Hydroxyacetophenone [[+1]-H(+)]	m-Methylbenzoate [[+1]-H(+)]	o-Toluate [[+1]-H(+)]	4'-Hydroxyacetophenone [[+1]-H(+)]	3-Methylsalicylaldehyde [[+1]-H(+)]	Guanidinoacetate [+F(-)]	3-Methyl-2-oxobutanoic acid [[+1]+F(-)]	5-Oxopentanoate [[+1]+F(-)]
136.078	Tyramine [-H(+)]	L-Valine [+F(-)]	5-Aminopentanoate [+F(-)]	Betaine [+F(-)]	4-Methylaminobutyrate [+F(-)]
136.862
136.891
136.917
136.941
136.957
137.028	4-Hydroxybenzoate [-H(+)]	3-Hydroxybenzoate [-H(+)]	Salicylate [-H(+)]	2-Hydroxy-5-methylquinone [-H(+)]	Succinate [+F(-)]	Methylmalonate [+F(-)]
137.06	4-Hydroxyphenylethanol [-H(+)]	3-Ethylcatechol [-H(+)]	1-(4'-Hydroxyphenyl)ethanol [-H(+)]	trans-1,2-Cyclohexanediol [.H/Na-H(+)]	cis-1,2-Cyclohexanediol [.H/Na-H(+)]
137.072	L-2,4-Diaminobutanoate [+F(-)]	5-Aminopentanamide [.H/Na-H(+)]
137.079	Tyramine [[+1]-H(+)]	L-Valine [[+1]+F(-)]	5-Aminopentanoate [[+1]+F(-)]	Betaine [[+1]+F(-)]	4-Methylaminobutyrate [[+1]+F(-)]
137.138
137.141
137.159
137.174
137.182
137.191
137.203
137.223
137.236
137.258
137.268
137.288
137.3
137.321
137.334
137.337
137.345
137.352
137.367
137.892
137.917	HSO3- [.NaCl-H(+)]
137.927
137.941
137.958
138.005
138.029	N-Monomethyl-2-aminoethylphosphonate [-H(+)]	4-Hydroxybenzoate [[+1]-H(+)]	3-Hydroxybenzoate [[+1]-H(+)]	Salicylate [[+1]-H(+)]	2-Hydroxy-5-methylquinone [[+1]-H(+)]	Guanidinoacetate [.H/Na-H(+)]	Succinate [[+1]+F(-)]	Methylmalonate [[+1]+F(-)]	Indole [.H/Na-H(+)]	Phenylacetonitrile [.H/Na-H(+)]
138.056	L-Threonine [+F(-)]	L-Homoserine [+F(-)]	L-Allothreonine [+F(-)]	L-Valine [.H/Na-H(+)]	5-Aminopentanoate [.H/Na-H(+)]	Betaine [.H/Na-H(+)]	4-Methylaminobutyrate [.H/Na-H(+)]
138.859
138.891
138.936
138.953
139.007	cis-4-Carboxymethylenebut-2-en-4-olide [-H(+)]	trans-4-Carboxymethylenebut-2-en-4-olide [-H(+)]
139.024	2-Fluorobenzoate [-H(+)]	3-Fluorobenzoate [-H(+)]	4-Fluorobenzoate [-H(+)]
139.059	L-Threonine [[+1]+F(-)]	L-Homoserine [[+1]+F(-)]	L-Allothreonine [[+1]+F(-)]	Phenylacetaldehyde [+F(-)]	p-Tolualdehyde [+F(-)]	Acetophenone [+F(-)]	3-Methylbenzaldehyde [+F(-)]	2-Methylbenzaldehyde [+F(-)]
139.075	cis-1,2-Dihydro-3-ethylcatechol [-H(+)]
139.129
139.136
139.577
139.585
139.597
139.607
139.611
139.618
139.626
139.631
139.643
139.647
139.657
139.665
139.673
139.693
139.906
139.917
139.936
139.952
140.006	cis-4-Carboxymethylenebut-2-en-4-olide [[+1]-H(+)]	trans-4-Carboxymethylenebut-2-en-4-olide [[+1]-H(+)]
140.01	1-Hydroxy-2-aminoethylphosphonate [-H(+)]	cis-4-Carboxymethylenebut-2-en-4-olide [[+1]-H(+)]	trans-4-Carboxymethylenebut-2-en-4-olide [[+1]-H(+)]	4-Aminobutanoate [.H/K-H(+)]	N,N-Dimethylglycine [.H/K-H(+)]	L-3-Amino-isobutanoate [.H/K-H(+)]
140.025	Piperideine [.NaCl-H(+)]	2-Fluorobenzoate [[+1]-H(+)]	3-Fluorobenzoate [[+1]-H(+)]	4-Fluorobenzoate [[+1]-H(+)]
140.073
140.079	cis-1,2-Dihydro-3-ethylcatechol [[+1]-H(+)]	L-Histidinol [-H(+)]
140.082	L-Histidinol [-H(+)]	Phenethylamine [+F(-)]	cis-1,2-Dihydro-3-ethylcatechol [[+1]-H(+)]	Cyclohexylamine [.H/Na+F(-)]
140.89
140.904
140.917
140.947
140.96	Hydroxypyruvate [.H/K-H(+)]	Malonate [.H/K-H(+)]	2-Hydroxy-3-oxopropanoate [.H/K-H(+)]	Mercaptopyruvate [.H/Na-H(+)]
141.003	3-Mercaptolactate [+F(-)]
141.053	Phenylboronic acid [+F(-)]
141.066	Ectoine [-H(+)]	1-Methylnaphthalene [-H(+)]	2-Methylnaphthalene [-H(+)]	(S)-1-Phenylethanol [+F(-)]	4-Ethylphenol [+F(-)]	Cyclohexanol [.H/Na+F(-)]
141.091	Phenethylamine [[+1]+F(-)]
141.948
141.959
141.966
142.002	Acetone cyanohydrin [.NaCl-H(+)]
142.007	3-Mercaptolactate [[+1]+F(-)]	Acetone cyanohydrin [.NaCl-H(+)]
142.015
142.051
142.962
143.072	Betaine aldehyde [.H/Na+F(-)]
143.082
143.108
143.52
143.536
143.556
143.963
144.045	3-Hydroxyaminophenol [+F(-)]	Aminohydroquinone [+F(-)]	4-Aminocatechol [+F(-)]	4-Aminobutanoate [.H/Na+F(-)]	N,N-Dimethylglycine [.H/Na+F(-)]	L-3-Amino-isobutanoate [.H/Na+F(-)]
144.066	4-Acetamidobutanoate [-H(+)]	6-Amino-2-oxohexanoate [-H(+)]	2-Amino-5-oxohexanoate [-H(+)]
144.87
145.061	L-Glutamine [-H(+)]	D-Glutamine [-H(+)]	3-Ureidoisobutyrate [-H(+)]	Isoglutamine [-H(+)]	Toluene-cis-dihydrodiol [+F(-)]
145.098	L-Lysine [-H(+)]	D-Lysine [-H(+)]	(3S)-3,6-Diaminohexanoate [-H(+)]	(3S,5S)-3,5-Diaminohexanoate [-H(+)]	2,5-Diaminohexanoate [-H(+)]	Lysine [-H(+)]	(2R,3R)-3-Methylornithine [-H(+)]
145.969	Hypotaurine [.H/K-H(+)]
145.986	Taurine [.H/Na-H(+)]
145.998	2-Aminoethylphosphonate [.H/Na-H(+)]	L-Alanine [.NaCl-H(+)]	beta-Alanine [.NaCl-H(+)]	D-Alanine [.NaCl-H(+)]	Sarcosine [.NaCl-H(+)]	Alanine [.NaCl-H(+)]
146.025	Indole-5,6-quinone [-H(+)]	2,3,6-Trihydroxypyridine [+F(-)]	3-Hydroxyaminophenol [.H/Na-H(+)]	Aminohydroquinone [.H/Na-H(+)]	4-Aminocatechol [.H/Na-H(+)]	L-Serine [.H/Na+F(-)]	DL-Serine [.H/Na+F(-)]	D-Serine [.H/Na+F(-)]
146.045	L-Glutamate [-H(+)]	D-Glutamate [-H(+)]	DL-Glutamate [-H(+)]	O-Acetyl-L-serine [-H(+)]	L-threo-3-Methylaspartate [-H(+)]	L-4-Hydroxyglutamate semialdehyde [-H(+)]	2-Oxo-4-hydroxy-5-aminovalerate [-H(+)]
146.167
146.867
146.936	Methylselenic acid [+F(-)]
147.016	4-Methylthio-2-oxobutanoic acid [-H(+)]	Thymine [.H/Na-H(+)]	Imidazole-4-acetate [.H/Na-H(+)]	Barbiturate [+F(-)]
147.048	trans-Cinnamate [-H(+)]	Pyruvophenone [-H(+)]	L-Glutamate [[+1]-H(+)]	D-Glutamate [[+1]-H(+)]	DL-Glutamate [[+1]-H(+)]	O-Acetyl-L-serine [[+1]-H(+)]	L-threo-3-Methylaspartate [[+1]-H(+)]	L-4-Hydroxyglutamate semialdehyde [[+1]-H(+)]	2-Oxo-4-hydroxy-5-aminovalerate [[+1]-H(+)]	Dihydrophloroglucinol [+F(-)]	2-Hydroxy-cis-hex-2,4-dienoate [+F(-)]	Toluene-cis-dihydrodiol [.H/Na-H(+)]
147.066	(R)-Mevalonate [-H(+)]	(R)-Pantoate [-H(+)]	(R)-2,3-Dihydroxy-3-methylpentanoate [-H(+)]
147.167
147.186
147.965
147.972
148.048	trans-Cinnamate [[+1]-H(+)]	Pyruvophenone [[+1]-H(+)]	L-Methionine [-H(+)]	D-Methionine [-H(+)]	Dihydrophloroglucinol [[+1]+F(-)]	2-Hydroxy-cis-hex-2,4-dienoate [[+1]+F(-)]
148.059	N,N-Dihydroxy-L-valine [-H(+)]
148.069	(R)-Mevalonate [[+1]-H(+)]	(R)-Pantoate [[+1]-H(+)]	(R)-2,3-Dihydroxy-3-methylpentanoate [[+1]-H(+)]
148.864
148.952
149.046	D-Ribose [-H(+)]	D-Xylose [-H(+)]	L-Arabinose [-H(+)]	D-Ribulose [-H(+)]	D-Xylulose [-H(+)]	L-Xylulose [-H(+)]	D-Lyxose [-H(+)]	L-Ribulose [-H(+)]	L-Lyxose [-H(+)]	beta-D-Ribopyranose [-H(+)]	beta-D-Ribofuranose [-H(+)]
149.071
149.968
150.018	4-Oxoproline [.H/Na-H(+)]	5-Oxo-D-proline [.H/Na-H(+)]	L-1-Pyrroline-3-hydroxy-5-carboxylate [.H/Na-H(+)]	1-Pyrroline-4-hydroxy-2-carboxylate [.H/Na-H(+)]	2-Oxosuccinamate [+F(-)]	Iminoaspartate [+F(-)]
150.042	Guanine [-H(+)]
150.054	5-Aminolevulinate [+F(-)]	N-Acetyl-beta-alanine [+F(-)]	Hydroxyproline [+F(-)]	L-Glutamate 5-semialdehyde [+F(-)]	cis-4-Hydroxy-D-proline [+F(-)]	(S)-4-Amino-5-oxopentanoate [+F(-)]	L-Pipecolate [.H/Na-H(+)]	N4-Acetylaminobutanal [.H/Na-H(+)]
150.888
150.919
150.944	Acetylenedicarboxylate [.H/K-H(+)]
150.96
150.973	3-Sulfinylpyruvate [-H(+)]
150.987
151.025	Xanthine [-H(+)]
151.089	L-Ornithine [+F(-)]	Tetralin [+F(-)]	N-Acetylputrescine [.H/Na-H(+)]
151.112	(-)-trans-Carveol [-H(+)]	Geranial [-H(+)]	alpha-Pinene-oxide [-H(+)]	(Z)-2-Methyl-5-isopropylhexa-2,5-dienal [-H(+)]	Limonene-1,2-epoxide [-H(+)]	cis-Citral [-H(+)]	(4R,6R)-cis-Carveol [-H(+)]	(1R,4R)-Dihydrocarvone [-H(+)]	(1S,4R)-Iso-dihydrocarvone [-H(+)]	(4S,6S)-cis-Carveol [-H(+)]	(+)-trans-Carveol [-H(+)]	(1R,4S)-Iso-dihydrocarvone [-H(+)]	(1S,4S)-Dihydrocarvone [-H(+)]	Myrtenol [-H(+)]	Pinocarveol [-H(+)]	trans-2-Methyl-5-isopropylhexa-2,5-dienal [-H(+)]	(4S)-Limonene-1,2-epoxide [-H(+)]
151.526
151.535
151.875
151.927
151.93
151.943
151.952
151.973	3-Sulfinylpyruvate [[+1]-H(+)]	Maleamate [.H/K-H(+)]
151.98	Thiocysteine [-H(+)]	3-(Hydrohydroxyphosphoryl)pyruvate [[+1]-H(+)]
151.984	Thiocysteine [-H(+)]	3-(Hydrohydroxyphosphoryl)pyruvate [[+1]-H(+)]
152.035	3-Hydroxyanthranilate [-H(+)]	3-Hydroxy-2-methylpyridine-5-carboxylate [-H(+)]	o-Hydroxylaminobenzoate [-H(+)]	L-Aspartate [+F(-)]	D-Aspartate [+F(-)]	5-Aminolevulinate [.H/Na-H(+)]	N-Acetyl-beta-alanine [.H/Na-H(+)]	Hydroxyproline [.H/Na-H(+)]	L-Glutamate 5-semialdehyde [.H/Na-H(+)]	cis-4-Hydroxy-D-proline [.H/Na-H(+)]	(S)-4-Amino-5-oxopentanoate [.H/Na-H(+)]
152.072	Dopamine [-H(+)]	Vanillylamine [-H(+)]	N-Hydroxy-L-valine [+F(-)]	L-Leucine [.H/Na-H(+)]	L-Isoleucine [.H/Na-H(+)]	6-Aminohexanoate [.H/Na-H(+)]	(3R)-beta-Leucine [.H/Na-H(+)]
152.489
152.513
152.885
152.893
152.917
152.938
152.974	Protoanemonin [.NaCl-H(+)]	Hydroxymethylphosphonate [.H/Na+F(-)]
153.019	2,3-Dihydroxybenzoate [-H(+)]	3,4-Dihydroxybenzoate [-H(+)]	2,5-Dihydroxybenzoate [-H(+)]	(S)-Malate [+F(-)]	(R)-Malate [+F(-)]	3-Dehydro-L-threonate [+F(-)]	Glutarate [.H/Na-H(+)]	2-Acetolactate [.H/Na-H(+)]	4-Hydroxy-2-oxopentanoate [.H/Na-H(+)]	2-(Hydroxymethyl)-4-oxobutanoate [.H/Na-H(+)]	3-Hydroxy-3-methyl-2-oxobutanoic acid [.H/Na-H(+)]	(S)-2-Acetolactate [.H/Na-H(+)]	(4S)-4,5-Dihydroxypentan-2,3-dione [.H/Na-H(+)]
153.132	Geraniol [-H(+)]	(R)-(+)-Citronellal [-H(+)]	Nerol [-H(+)]	(S)-(-)-Citronellal [-H(+)]	(1R,2R,4R)-Dihydrocarveol [-H(+)]	(1R,2S,4R)-Neo-dihydrocarveol [-H(+)]	(1S,2S,4R)-Iso-dihydrocarveol [-H(+)]	(1S,2R,4R)-Neoiso-dihydrocarveol [-H(+)]	(1R,2R,4S)-Iso-dihydrocarveol [-H(+)]	(1S,2S,4S)-Dihydrocarveol [-H(+)]	(1S,2R,4S)-Neo-dihydrocarveol [-H(+)]
153.868
153.921
153.947
153.975
154.021	2,3-Dihydroxybenzoate [[+1]-H(+)]	3,4-Dihydroxybenzoate [[+1]-H(+)]	2,5-Dihydroxybenzoate [[+1]-H(+)]	(S)-Malate [[+1]+F(-)]	(R)-Malate [[+1]+F(-)]	3-Dehydro-L-threonate [[+1]+F(-)]	(S)-Ureidoglycine [.H/Na-H(+)]
154.062	L-Histidine [-H(+)]	2-Phenylacetamide [+F(-)]	(E)-Phenylacetaldoxime [+F(-)]	epsilon-Caprolactam [.H/Na+F(-)]
154.869
154.883
154.928	Orthophosphate [.NaCl-H(+)]
154.947
154.975	2-Phosphoglycolate [-H(+)]	Succinate [.H/K-H(+)]	Methylmalonate [.H/K-H(+)]	Acetylenedicarboxylate [.H/Na+F(-)]
155.01	Orotate [-H(+)]	(-)-Ureidoglycolate [.H/Na-H(+)]	2-Hydroxy-2,4-pentadienoate [.H/Na+F(-)]	cis-Acetylacrylate [.H/Na+F(-)]
155.017
155.107
155.865
155.946
155.966
156.012	Orotate [[+1]-H(+)]	L-Homocysteine [.H/Na-H(+)]
156.03	2-Aminomuconate [-H(+)]	Adenine [.H/Na-H(+)]	Thiobenzamide [+F(-)]	4-Hydroxy-L-threonine [.H/Na-H(+)]
156.043	2-Phenylacetamide [.H/Na-H(+)]	(E)-Phenylacetaldoxime [.H/Na-H(+)]	Anthranilate [+F(-)]	4-Aminobenzoate [+F(-)]	N-Methylnicotinate [+F(-)]	L-Proline [.H/Na+F(-)]	D-Proline [.H/Na+F(-)]
156.067	1-Methylnicotinamide [+F(-)]
156.865
156.895
156.899
156.931
156.943
156.963
157.025	(S)-Dihydroorotate [-H(+)]	Toluate [.H/Na-H(+)]	4-Hydroxyphenylacetaldehyde [.H/Na-H(+)]	Phenylacetic acid [.H/Na-H(+)]	2-Hydroxyacetophenone [.H/Na-H(+)]	m-Methylbenzoate [.H/Na-H(+)]	o-Toluate [.H/Na-H(+)]	4'-Hydroxyacetophenone [.H/Na-H(+)]	3-Methylsalicylaldehyde [.H/Na-H(+)]	4-Hydroxybenzoate [+F(-)]	3-Hydroxybenzoate [+F(-)]	Salicylate [+F(-)]	2-Hydroxy-5-methylquinone [+F(-)]	3-Methyl-2-oxobutanoic acid [.H/Na+F(-)]	5-Oxopentanoate [.H/Na+F(-)]
157.032	2-Aminomuconate [[+1]-H(+)]	(R)(-)-Allantoin [-H(+)]	(S)(+)-Allantoin [-H(+)]	4-Hydroxybenzoate [+F(-)]	3-Hydroxybenzoate [+F(-)]	Salicylate [+F(-)]	2-Hydroxy-5-methylquinone [+F(-)]	Thiobenzamide [[+1]+F(-)]	Toluate [.H/Na-H(+)]	4-Hydroxyphenylacetaldehyde [.H/Na-H(+)]	Phenylacetic acid [.H/Na-H(+)]	2-Hydroxyacetophenone [.H/Na-H(+)]	m-Methylbenzoate [.H/Na-H(+)]	o-Toluate [.H/Na-H(+)]	4'-Hydroxyacetophenone [.H/Na-H(+)]	3-Methylsalicylaldehyde [.H/Na-H(+)]
157.05	2-Isopropylmaleate [-H(+)]	Anthranilate [[+1]+F(-)]	4-Aminobenzoate [[+1]+F(-)]	N-Methylnicotinate [[+1]+F(-)]
157.124
157.863
157.912
157.943
157.963
158.06	Indole-3-acetaldehyde [-H(+)]	Tyramine [.H/Na-H(+)]	L-Valine [.H/Na+F(-)]	5-Aminopentanoate [.H/Na+F(-)]	Betaine [.H/Na+F(-)]	4-Methylaminobutyrate [.H/Na+F(-)]
158.081	5-Acetamidopentanoate [-H(+)]
158.846
158.891
158.928
158.939
158.958
158.975	Sulfoacetate [+F(-)]
159.077	D-Alanyl-D-alanine [-H(+)]	N-gamma-Acetyldiaminobutyrate [-H(+)]	N-alpha-Acetyl-L-2,4-diaminobutyrate [-H(+)]	3,6-Nonadienal [.H/Na-H(+)]	cis-1,2-Dihydro-3-ethylcatechol [+F(-)]
159.442
159.845
159.893
159.907
159.925
159.938
159.958
159.976	Carbamoyl phosphate [+F(-)]	(Z)-3-Peroxyaminoacrylate [.NaCl-H(+)]	Sulfoacetate [[+1]+F(-)]
160.061	L-2-Aminoadipate [-H(+)]	N-Methyl-L-glutamate [-H(+)]	O-Acetyl-L-homoserine [-H(+)]	4-Methyl-L-glutamate [-H(+)]
160.44
160.842
160.905
160.934	Sulfoacetaldehyde [.H/K-H(+)]
161.045	(R)-3,3-Dimethylmalate [-H(+)]	3-Ethylmalate [-H(+)]	(R)-2-Ethylmalate [-H(+)]	L-Rhamnono-1,4-lactone [-H(+)]	(2R,3S)-2,3-Dimethylmalate [-H(+)]	2-Dehydro-3-deoxy-L-rhamnonate [-H(+)]	2-Dehydro-3-deoxy-D-fuconate [-H(+)]	(S)-2-(Hydroxymethyl)glutarate [-H(+)]
161.082
161.15
161.442
161.447
161.89
161.917
161.934
161.953	Carbamoyl phosphate [.H/Na-H(+)]
162.024
162.066	L-Histidinol [.H/Na-H(+)]
162.079	N,N-Dihydroxy-L-isoleucine [-H(+)]
162.252
162.27
162.275
162.278
162.284
162.293
162.301
162.306
162.31
162.315
162.319
162.323
162.328
162.336
162.341
162.345
162.35
162.358
162.367
162.376
162.381
162.385
162.39
162.395
162.403
162.407
162.411
162.417
162.421
162.425
162.445
162.47
162.474
162.479
162.483
162.488
162.51
162.523
162.839
162.89	Molybdate [-H(+)]
163.005	cis,cis-Muconate [.H/Na-H(+)]	2-Oxo-2,3-dihydrofuran-5-acetate [.H/Na-H(+)]	(S)-5-Oxo-2,5-dihydrofuran-2-acetate [.H/Na-H(+)]	5-Amino-4-imidazolecarboxyamide [.H/K-H(+)]
163.021
163.04	Phenylpyruvate [-H(+)]	4-Coumarate [-H(+)]	trans-2-Hydroxycinnamate [-H(+)]	2-Hydroxy-3-phenylpropenoate [-H(+)]	cis-2-Hydroxycinnamate [-H(+)]	3-Oxo-3-phenylpropanoate [-H(+)]	trans-3-Hydroxycinnamate [-H(+)]	2,3-Dimethylmaleate [+F(-)]	Methylitaconate [+F(-)]	2-Methyleneglutarate [+F(-)]
163.052	1-Methylnaphthalene [.H/Na-H(+)]	2-Methylnaphthalene [.H/Na-H(+)]	(1R,2S)-Naphthalene 1,2-oxide [+F(-)]	(1S,2R)-Naphthalene 1,2-oxide [+F(-)]	Ectoine [.H/Na-H(+)]	(S)-1-Phenylethanol [.H/Na+F(-)]	4-Ethylphenol [.H/Na+F(-)]
163.06	L-Rhamnose [-H(+)]	L-Rhamnulose [-H(+)]	6-Deoxy-L-galactose [-H(+)]	D-Rhamnose [-H(+)]	L-Fuculose [-H(+)]	L-Rhamnofuranose [-H(+)]
163.113
163.305
163.346
163.353
163.369
163.387
163.391
163.403
163.444
163.47
163.839
163.869
163.889
163.949
163.978	2,3,6-Trihydroxypyridine [.H/K-H(+)]
163.988	Nitrosobenzene [.NaCl-H(+)]
163.999
164.021
164.042	4-Pyridoxolactone [-H(+)]	Formylanthranilate [-H(+)]	5-Pyridoxolactone [-H(+)]	Phenylpyruvate [[+1]-H(+)]	4-Coumarate [[+1]-H(+)]	trans-2-Hydroxycinnamate [[+1]-H(+)]	2-Hydroxy-3-phenylpropenoate [[+1]-H(+)]	cis-2-Hydroxycinnamate [[+1]-H(+)]	3-Oxo-3-phenylpropanoate [[+1]-H(+)]	trans-3-Hydroxycinnamate [[+1]-H(+)]	2,3-Dimethylmaleate [[+1]+F(-)]	Methylitaconate [[+1]+F(-)]	2-Methyleneglutarate [[+1]+F(-)]	2-Oxoglutaramate [+F(-)]	4-Oxoglutaramate [+F(-)]	L-Rhamnose [[+1]-H(+)]	L-Rhamnulose [[+1]-H(+)]	6-Deoxy-L-galactose [[+1]-H(+)]	D-Rhamnose [[+1]-H(+)]	L-Fuculose [[+1]-H(+)]	L-Rhamnofuranose [[+1]-H(+)]	N-Cyclohexylformamide [.H/K-H(+)]	(1R,2S)-Naphthalene 1,2-oxide [[+1]+F(-)]	(1S,2R)-Naphthalene 1,2-oxide [[+1]+F(-)]	5-(2-Hydroxyethyl)-4-methylthiazole [.H/Na-H(+)]
164.053
164.071	L-Phenylalanine [-H(+)]	D-Phenylalanine [-H(+)]	4-Acetamidobutanoate [+F(-)]	6-Amino-2-oxohexanoate [+F(-)]	2-Amino-5-oxohexanoate [+F(-)]	4-(Trimethylammonio)but-2-enoate [.H/Na-H(+)]
164.177
164.836
164.889
164.956
165.003
165.019	Phthalate [-H(+)]	4-Hydroxyphenylglyoxylate [-H(+)]	Terephthalate [-H(+)]	2-Oxoglutarate [+F(-)]	5-Hydroxy-2,4-dioxopentanoate [+F(-)]	Methyloxaloacetate [+F(-)]	6-Methylmercaptopurine [-H(+)]	2,3-Dimethylmaleate [.H/Na-H(+)]	Methylitaconate [.H/Na-H(+)]	2-Methyleneglutarate [.H/Na-H(+)]
165.055	3-(2-Hydroxyphenyl)propanoate [-H(+)]	3-Methoxy-4-hydroxyphenylacetaldehyde [-H(+)]	Phenyllactate [-H(+)]	3-(3-Hydroxyphenyl)propanoic acid [-H(+)]	2-Dehydropantoate [+F(-)]	(R)-4-Dehydropantoate [+F(-)]	(S)-2-Aceto-2-hydroxybutanoate [+F(-)]	Adipate [+F(-)]	4-Hydroxy-2-oxohexanoic acid [+F(-)]	(R)-3-Hydroxy-3-methyl-2-oxopentanoate [+F(-)]	3-Hydroxy-5-oxohexanoate [+F(-)]
165.075	L-Phenylalanine [[+1]-H(+)]	D-Phenylalanine [[+1]-H(+)]	N-Formyl-4-amino-5-aminomethyl-2-methylpyrimidine [-H(+)]	4-Acetamidobutanoate [[+1]+F(-)]	6-Amino-2-oxohexanoate [[+1]+F(-)]	2-Amino-5-oxohexanoate [[+1]+F(-)]	4-Guanidinobutanamide [.H/Na-H(+)]
165.837
165.866
166.022	Phthalate [[+1]-H(+)]	4-Hydroxyphenylglyoxylate [[+1]-H(+)]	Terephthalate [[+1]-H(+)]	Thioguanine [-H(+)]	2-Oxoglutarate [[+1]+F(-)]	5-Hydroxy-2,4-dioxopentanoate [[+1]+F(-)]	Methyloxaloacetate [[+1]+F(-)]
166.052	Pyridoxal [-H(+)]	3-Methoxyanthranilate [-H(+)]	Isopyridoxal [-H(+)]	L-Glutamate [+F(-)]	D-Glutamate [+F(-)]	DL-Glutamate [+F(-)]	O-Acetyl-L-serine [+F(-)]	L-threo-3-Methylaspartate [+F(-)]	L-4-Hydroxyglutamate semialdehyde [+F(-)]	2-Oxo-4-hydroxy-5-aminovalerate [+F(-)]	4-Acetamidobutanoate [.H/Na-H(+)]	6-Amino-2-oxohexanoate [.H/Na-H(+)]	2-Amino-5-oxohexanoate [.H/Na-H(+)]
166.076	N-Methylhistamine [.H/Na+F(-)]
166.833
166.861
166.89
166.932
166.952	Phosphonoformate [.H/Na+F(-)]
167.02	Urate [-H(+)]	4-Methylthio-2-oxobutanoic acid [+F(-)]	Thioguanine [[+1]-H(+)]	Quinolinate [[+1]-H(+)]	o-Nitrobenzoate [[+1]-H(+)]	Thymine [.H/Na+F(-)]	Imidazole-4-acetate [.H/Na+F(-)]
167.044	L-Glutamine [.H/Na-H(+)]	D-Glutamine [.H/Na-H(+)]	3-Ureidoisobutyrate [.H/Na-H(+)]	Isoglutamine [.H/Na-H(+)]
167.059	Dimethylbenzimidazole [.H/Na-H(+)]	N-Acetylputrescine [.H/K-H(+)]
167.07	N-Trimethyl-2-aminoethylphosphonate [-H(+)]	(R)-Mevalonate [+F(-)]	(R)-Pantoate [+F(-)]	(R)-2,3-Dihydroxy-3-methylpentanoate [+F(-)]	Agmatine [.H/K-H(+)]	4-Trimethylammoniobutanal [.H/K-H(+)]
167.081	Pyridoxamine [-H(+)]	L-Lysine [.H/Na-H(+)]	D-Lysine [.H/Na-H(+)]	(3S)-3,6-Diaminohexanoate [.H/Na-H(+)]	(3S,5S)-3,5-Diaminohexanoate [.H/Na-H(+)]	2,5-Diaminohexanoate [.H/Na-H(+)]	Lysine [.H/Na-H(+)]	(2R,3R)-3-Methylornithine [.H/Na-H(+)]
167.836
167.908
167.954	L-Selenocysteine [-H(+)]
167.975
168.008	2-Amino-3-phosphonopropanoate [-H(+)]	3-Amino-2-oxopropyl phosphate [-H(+)]	Indole-5,6-quinone [.H/Na-H(+)]	5-Aminolevulinate [.H/K-H(+)]	N-Acetyl-beta-alanine [.H/K-H(+)]	Hydroxyproline [.H/K-H(+)]	L-Glutamate 5-semialdehyde [.H/K-H(+)]	cis-4-Hydroxy-D-proline [.H/K-H(+)]	(S)-4-Amino-5-oxopentanoate [.H/K-H(+)]	2,3,6-Trihydroxypyridine [.H/Na+F(-)]
168.027	L-2,3-Dihydrodipicolinate [-H(+)]	4-Methyl-5-nitrocatechol [-H(+)]	L-Glutamate [.H/Na-H(+)]	D-Glutamate [.H/Na-H(+)]	DL-Glutamate [.H/Na-H(+)]	O-Acetyl-L-serine [.H/Na-H(+)]	L-threo-3-Methylaspartate [.H/Na-H(+)]	L-4-Hydroxyglutamate semialdehyde [.H/Na-H(+)]	2-Oxo-4-hydroxy-5-aminovalerate [.H/Na-H(+)]	Urate [[+1]-H(+)]
168.136
168.835
168.865
168.885
168.909
168.931
168.958	L-Selenocysteine [[+1]-H(+)]
168.972	Dihydroxyfumarate [.H/Na-H(+)]	2-Hydroxy-3-oxosuccinate [.H/Na-H(+)]
168.989	Glycerone phosphate [-H(+)]	D-Glyceraldehyde 3-phosphate [-H(+)]	(2S)-2-Phospholactate [-H(+)]	Glutarate [.H/K-H(+)]	2-Acetolactate [.H/K-H(+)]	4-Hydroxy-2-oxopentanoate [.H/K-H(+)]	2-(Hydroxymethyl)-4-oxobutanoate [.H/K-H(+)]	3-Hydroxy-3-methyl-2-oxobutanoic acid [.H/K-H(+)]	(S)-2-Acetolactate [.H/K-H(+)]	(4S)-4,5-Dihydroxypentan-2,3-dione [.H/K-H(+)]	4-Methylthio-2-oxobutanoic acid [.H/Na-H(+)]
169.03	L-2,3-Dihydrodipicolinate [[+1]-H(+)]	4-Methyl-5-nitrocatechol [[+1]-H(+)]	trans-Cinnamate [.H/Na-H(+)]	Pyruvophenone [.H/Na-H(+)]
169.061	4-Isopropylbenzaldehyde [.H/Na-H(+)]	4-Coumaryl alcohol [+F(-)]	Phenylpropanoate [+F(-)]	Cyclohexane-1-carboxylate [.H/Na+F(-)]
169.098	(-)-Carvone [+F(-)]	Pinocarvone [+F(-)]	(+)-(S)-Carvone [+F(-)]	Myrtenal [+F(-)]
169.833
169.899
169.935
169.944
169.95
169.959
169.971
169.986	L-Aspartate [.H/K-H(+)]	D-Aspartate [.H/K-H(+)]
169.999	1-Pyrroline-2-carboxylate [.NaCl-H(+)]	(S)-1-Pyrroline-5-carboxylate [.NaCl-H(+)]	(S)-Ureidoglycine [.H/K-H(+)]	Mandelonitrile [.H/K-H(+)]	Indoxyl [.H/K-H(+)]
170.009	Creatinine [.NaCl-H(+)]
170.027	L-Methionine [.H/Na-H(+)]	D-Methionine [.H/Na-H(+)]	2,3-Dihydroxyindole [.H/Na-H(+)]	2-Formylaminobenzaldehyde [.H/Na-H(+)]	(S)-4-Hydroxymandelonitrile [.H/Na-H(+)]	5,6-Dihydroxyindole [.H/Na-H(+)]
170.045	2,3,4,5-Tetrahydrodipicolinate [-H(+)]	Guanine [+F(-)]	N,N-Dihydroxy-L-valine [.H/Na-H(+)]
170.058	D-Cathinone [.H/Na-H(+)]	L-Pipecolate [.H/Na+F(-)]	N4-Acetylaminobutanal [.H/Na+F(-)]
170.832
170.858
170.863
170.881
170.945	Bromobenzene-3,4-oxide [-H(+)]	Bromobenzene-2,3-oxide [-H(+)]	Acetylenedicarboxylate [.NaCl-H(+)]
170.962
170.994	5,6-Dihydrouracil [.NaCl-H(+)]	3-Cyano-L-alanine [.NaCl-H(+)]	N-Methylhydantoin [.NaCl-H(+)]	meso-Tartaric acid [.H/Na-H(+)]	(R,R)-Tartaric acid [.H/Na-H(+)]
171.012	Toluene-4-sulfonate [-H(+)]	6-Mercaptopurine [+F(-)]
171.103	4-Trimethylammoniobutanal [.H/Na+F(-)]	Agmatine [.H/Na+F(-)]
171.462
171.471
171.477
171.489
171.494
171.514
171.83
171.882
171.899
171.913
171.949	Bromobenzene-3,4-oxide [[+1]-H(+)]	Bromobenzene-2,3-oxide [[+1]-H(+)]
171.956
172.015	Toluene-4-sulfonate [[+1]-H(+)]	6-Mercaptopurine [[+1]+F(-)]	L-Proline [.NaCl-H(+)]	D-Proline [.NaCl-H(+)]	2-Phenylacetamide [.H/K-H(+)]	(E)-Phenylacetaldoxime [.H/K-H(+)]
172.075	5-Guanidino-2-oxopentanoate [-H(+)]	Dopamine [+F(-)]	Vanillylamine [+F(-)]	N-Methyltyramine [.H/Na-H(+)]	D-Cathine [.H/Na-H(+)]	(-)-Norephedrine [.H/Na-H(+)]	L-Leucine [.H/Na+F(-)]	L-Isoleucine [.H/Na+F(-)]	6-Aminohexanoate [.H/Na+F(-)]	(3R)-beta-Leucine [.H/Na+F(-)]
172.097
172.83
172.863
172.933
172.958	3-(Hydrohydroxyphosphoryl)pyruvate [.H/Na-H(+)]
173.008	cis-Aconitate [-H(+)]	Dehydroascorbate [-H(+)]	Xanthine [.H/Na-H(+)]
173.046	Shikimate [-H(+)]	(2S)-2-Isopropyl-3-oxosuccinate [-H(+)]	2-Methyl-3-oxoadipate [-H(+)]	4-Methyl-3-oxoadipate [-H(+)]	5-Aminopentanamide [.NaCl-H(+)]	Xylitol [.H/Na-H(+)]	Ribitol [.H/Na-H(+)]	L-Arabitol [.H/Na-H(+)]	D-Arabitol [.H/Na-H(+)]
173.095	N-Acetylornithine [-H(+)]	(-)-trans-Carveol [.H/Na-H(+)]	Geranial [.H/Na-H(+)]	alpha-Pinene-oxide [.H/Na-H(+)]	(Z)-2-Methyl-5-isopropylhexa-2,5-dienal [.H/Na-H(+)]	Limonene-1,2-epoxide [.H/Na-H(+)]	cis-Citral [.H/Na-H(+)]	(4R,6R)-cis-Carveol [.H/Na-H(+)]	(1R,4R)-Dihydrocarvone [.H/Na-H(+)]	(1S,4R)-Iso-dihydrocarvone [.H/Na-H(+)]	(4S,6S)-cis-Carveol [.H/Na-H(+)]	(+)-trans-Carveol [.H/Na-H(+)]	(1R,4S)-Iso-dihydrocarvone [.H/Na-H(+)]	(1S,4S)-Dihydrocarvone [.H/Na-H(+)]	Myrtenol [.H/Na-H(+)]	Pinocarveol [.H/Na-H(+)]	trans-2-Methyl-5-isopropylhexa-2,5-dienal [.H/Na-H(+)]	(4S)-Limonene-1,2-epoxide [.H/Na-H(+)]
173.104	L-Arginine [-H(+)]	N-Methyltryptamine [-H(+)]
173.49
173.829
173.878
173.914
173.933
173.944
173.958
173.965	Thiocysteine [.H/Na-H(+)]
173.992	L-Aspartate 4-semialdehyde [.NaCl-H(+)]	L-2-Amino-3-oxobutanoic acid [.NaCl-H(+)]
174.021	4-Nitrocatechol [+F(-)]	2,6-Dihydroxynicotinate [+F(-)]	Monodehydroascorbate [-H(+)]	1-Methylnicotinamide [.H/K-H(+)]	3-Hydroxyanthranilate [.H/Na-H(+)]	3-Hydroxy-2-methylpyridine-5-carboxylate [.H/Na-H(+)]	o-Hydroxylaminobenzoate [.H/Na-H(+)]
174.04	N-Acetyl-L-aspartate [-H(+)]	N-Formyl-L-glutamate [-H(+)]	7-Cyano-7-carbaguanine [-H(+)]
174.827
174.86
174.875
174.89
174.903
174.917
174.929
174.954	Fosfomycin [.H/K-H(+)]
175.042	3-Methyl-cis,cis-hexadienedioate [+F(-)]	(2S,3S)-2,3-Dihydro-2,3-dihydroxybenzoate [+F(-)]	3-Methylmuconolactone [+F(-)]	4-Methylmuconolactone [+F(-)]	2-Hydroxy-6-keto-2,4-heptadienoate [+F(-)]	(1R,6S)-1,6-Dihydroxycyclohexa-2,4-diene-1-carboxylate [+F(-)]	4-Methyl-3-oxoadipate-enol-lactone [+F(-)]	N-Acetyl-L-aspartate [[+1]-H(+)]	N-Formyl-L-glutamate [[+1]-H(+)]	7-Cyano-7-carbaguanine [[+1]-H(+)]
175.06	3-Propylmalate [-H(+)]	alpha-Isopropylmalate [-H(+)]	(2R,3S)-3-Isopropylmalate [-H(+)]
175.153	beta-Citronellol [+F(-)]	(-)-Citronellol [+F(-)]
175.827
175.904
175.912
175.915
175.929
175.954
176.044	N-Formylmethionine [-H(+)]	L-Histidine [.H/Na-H(+)]	3-Methyl-cis,cis-hexadienedioate [[+1]+F(-)]	(2S,3S)-2,3-Dihydro-2,3-dihydroxybenzoate [[+1]+F(-)]	3-Methylmuconolactone [[+1]+F(-)]	4-Methylmuconolactone [[+1]+F(-)]	2-Hydroxy-6-keto-2,4-heptadienoate [[+1]+F(-)]	(1R,6S)-1,6-Dihydroxycyclohexa-2,4-diene-1-carboxylate [[+1]+F(-)]	4-Methyl-3-oxoadipate-enol-lactone [[+1]+F(-)]	N-Carbamoyl-L-aspartate [[+1]-H(+)]
176.063	3-Propylmalate [[+1]-H(+)]	alpha-Isopropylmalate [[+1]-H(+)]	(2R,3S)-3-Isopropylmalate [[+1]-H(+)]	1-Naphthaldehyde [[+1]+F(-)]	2-Naphthaldehyde [[+1]+F(-)]
176.825
176.857
176.87
176.882
176.906
176.931	Diphosphate [-H(+)]
176.95	3,5-Dichlorocatechol [-H(+)]	2,5-Dichlorohydroquinone [-H(+)]	3,6-Dichlorocatechol [-H(+)]	2,6-Dichlorohydroquinone [-H(+)]
177.02	2-Maleylacetate [+F(-)]	2-Hydroxymuconate [+F(-)]	gamma-Oxalocrotonate [+F(-)]	3-Hydroxy-cis,cis-muconate [+F(-)]	4-Methylene-2-oxoglutarate [+F(-)]	3-Methyl-cis,cis-hexadienedioate [.H/Na-H(+)]	(2S,3S)-2,3-Dihydro-2,3-dihydroxybenzoate [.H/Na-H(+)]	3-Methylmuconolactone [.H/Na-H(+)]	4-Methylmuconolactone [.H/Na-H(+)]	2-Hydroxy-6-keto-2,4-heptadienoate [.H/Na-H(+)]	(1R,6S)-1,6-Dihydroxycyclohexa-2,4-diene-1-carboxylate [.H/Na-H(+)]	4-Methyl-3-oxoadipate-enol-lactone [.H/Na-H(+)]	Hypoxanthine [.H/Na+F(-)]
177.128	beta-Citronellol [.H/Na-H(+)]	(-)-Citronellol [.H/Na-H(+)]
177.139
177.202
177.208
177.216
177.226
177.231
177.245
177.249
177.287
177.844
177.859
177.949
178.014	2-Aminomuconate [.H/Na-H(+)]
178.028	Anthranilate [.H/Na+F(-)]	4-Aminobenzoate [.H/Na+F(-)]	N-Methylnicotinate [.H/Na+F(-)]
178.051	Hippurate [-H(+)]	4-Methylene-L-glutamate [+F(-)]	Cyclohexylsulfamate [-H(+)]	1-Methylnicotinamide [.H/Na+F(-)]
178.857
178.871
178.877
178.945
178.954	3-Mercaptolactate [.NaCl-H(+)]
179.004	(S)-Dihydroorotate [.H/Na-H(+)]
179.056	D-Glucose [-H(+)]	D-Fructose [-H(+)]	D-Galactose [-H(+)]	myo-Inositol [-H(+)]	D-Mannose [-H(+)]	beta-D-Glucose [-H(+)]	L-Sorbose [-H(+)]	alpha-D-Glucose [-H(+)]	D-Tagatose [-H(+)]	Sorbose [-H(+)]	D-Allose [-H(+)]	D-Fuconate [-H(+)]	L-Galactose [-H(+)]	L-Rhamnonate [-H(+)]	beta-D-Fructose [-H(+)]	scyllo-Inositol [-H(+)]	L-Gulose [-H(+)]	D-chiro-Inositol [-H(+)]	Hippurate [[+1]-H(+)]	Cyclohexylsulfamate [[+1]-H(+)]	4-Methylene-L-glutamate [[+1]+F(-)]
179.075	Coniferyl alcohol [-H(+)]	Pimelate [+F(-)]
179.184
179.192
179.197
179.215
179.22
179.239
179.253
179.266
179.291
179.516
179.84
179.898
179.944
180.006	4-Nitrophenol [.H/Na+F(-)]	6-Hydroxynicotinate [.H/Na+F(-)]	3-Nitrophenol [.H/Na+F(-)]
180.034	2-Methyl-3-hydroxy-5-formylpyridine-4-carboxylate [-H(+)]	N-Formyl-L-aspartate [+F(-)]
180.065	L-Tyrosine [-H(+)]	3-Amino-3-(4-hydroxyphenyl)propanoate [-H(+)]	N-Hydroxy-L-phenylalanine [-H(+)]	L-2-Aminoadipate [+F(-)]	N-Methyl-L-glutamate [+F(-)]	O-Acetyl-L-homoserine [+F(-)]	4-Methyl-L-glutamate [+F(-)]	5-Acetamidopentanoate [.H/Na-H(+)]
180.466
180.521
180.857
180.923
180.94	Methylselenopyruvate [-H(+)]
180.989	2-Oxo-4-phosphonobutanoate [-H(+)]	2,3-Dimethylmaleate [.H/K-H(+)]	Methylitaconate [.H/K-H(+)]	2-Methyleneglutarate [.H/K-H(+)]	cis-4-Carboxymethylenebut-2-en-4-olide [.H/Na+F(-)]	trans-4-Carboxymethylenebut-2-en-4-olide [.H/Na+F(-)]
181
181.011	2-Oxoadipate [.H/Na-H(+)]	3-Oxoadipate [.H/Na-H(+)]	3D-(3,5/4)-Trihydroxycyclohexane-1,2-dione [.H/Na-H(+)]	2-Formylglutarate [.H/Na-H(+)]	4-Hydroxy-2-oxoglutarate [+F(-)]	D-4-Hydroxy-2-oxoglutarate [+F(-)]
181.07	Mannitol [-H(+)]	D-Sorbitol [-H(+)]	Galactitol [-H(+)]	L-Tyrosine [[+1]-H(+)]	3-Amino-3-(4-hydroxyphenyl)propanoate [[+1]-H(+)]	N-Hydroxy-L-phenylalanine [[+1]-H(+)]	L-2-Aminoadipate [[+1]+F(-)]	N-Methyl-L-glutamate [[+1]+F(-)]	O-Acetyl-L-homoserine [[+1]+F(-)]	4-Methyl-L-glutamate [[+1]+F(-)]	cis-1,2-Dihydronaphthalene-1,2-diol [+F(-)]	Tryptamine [.H/Na-H(+)]
181.836
181.923
181.939
181.991	2-Oxo-4-phosphonobutanoate [[+1]-H(+)]
182.009	N-Formyl-L-aspartate [.H/Na-H(+)]	5-Methylcytosine [.NaCl-H(+)]
182.03
182.046	4-Pyridoxate [-H(+)]	3-Hydroxy-4-hydroxymethyl-2-methylpyridine-5-carboxylate [-H(+)]	L-erythro-4-Hydroxyglutamate [+F(-)]	L-2-Aminoadipate [.H/Na-H(+)]	N-Methyl-L-glutamate [.H/Na-H(+)]	O-Acetyl-L-homoserine [.H/Na-H(+)]	4-Methyl-L-glutamate [.H/Na-H(+)]	N-Methylhistamine [.NaCl-H(+)]
182.059	4-Amino-2-hydroxylamino-6-nitrotoluene [-H(+)]	Indole-3-ethanol [.H/Na-H(+)]	3-Methyldioxyindole [+F(-)]
182.836
182.859
182.888
182.901	Molybdate [+F(-)]
182.921	Phosphonoformate [.NaCl-H(+)]
182.936
182.946	Tungsten [-H(+)]
183.014	5-Hydroxyisourate [-H(+)]	1,2-Dihydroxy-5-(methylthio)pent-1-en-3-one [.H/Na-H(+)]	L-Glutamine [.H/K-H(+)]	D-Glutamine [.H/K-H(+)]	3-Ureidoisobutyrate [.H/K-H(+)]	Isoglutamine [.H/K-H(+)]
183.077	p-Cumate [+F(-)]	N6-Hydroxy-L-lysine [.H/Na-H(+)]
183.113
183.138
183.193
183.833
183.89
183.917
183.935
183.983	Indole-5,6-quinone [.H/K-H(+)]
184.001	O-Phospho-L-serine [-H(+)]	L-Glutamate [.H/K-H(+)]	D-Glutamate [.H/K-H(+)]	DL-Glutamate [.H/K-H(+)]	O-Acetyl-L-serine [.H/K-H(+)]	L-threo-3-Methylaspartate [.H/K-H(+)]	L-4-Hydroxyglutamate semialdehyde [.H/K-H(+)]	2-Oxo-4-hydroxy-5-aminovalerate [.H/K-H(+)]
184.025	L-erythro-4-Hydroxyglutamate [.H/Na-H(+)]
184.857
184.95	Dihydroxyfumarate [.H/K-H(+)]	2-Hydroxy-3-oxosuccinate [.H/K-H(+)]
184.985	3-Phospho-D-glycerate [-H(+)]	2-Phospho-D-glycerate [-H(+)]	2-Dehydro-3-deoxy-L-arabinonate [.H/K-H(+)]	L-Arabinono-1,4-lactone [.H/K-H(+)]	D-Xylonolactone [.H/K-H(+)]	(R)-2-Methylmalate [.H/K-H(+)]	(S)-2-Methylmalate [.H/K-H(+)]	2-Hydroxyglutarate [.H/K-H(+)]	2-Dehydro-3-deoxy-D-xylonate [.H/K-H(+)]	L-threo-3-Methylmalate [.H/K-H(+)]	D-threo-3-Methylmalate [.H/K-H(+)]	D-erythro-3-Methylmalate [.H/K-H(+)]
184.992	4-Sulfobenzaldehyde [-H(+)]
185.003	Deamino-alpha-keto-demethylphosphinothricin [+F(-)]	O-Phospho-L-serine [[+1]-H(+)]	4-Chlorophenoxyacetate [-H(+)]	trans-Cinnamate [.H/K-H(+)]	Pyruvophenone [.H/K-H(+)]
185.055	p-Cumate [.H/Na-H(+)]
185.867
185.935
185.951
185.999	L-Methionine [.H/K-H(+)]	D-Methionine [.H/K-H(+)]	4-Sulfobenzaldehyde [[+1]-H(+)]	2,3-Dihydroxyindole [.H/K-H(+)]	2-Formylaminobenzaldehyde [.H/K-H(+)]	(S)-4-Hydroxymandelonitrile [.H/K-H(+)]	5,6-Dihydroxyindole [.H/K-H(+)]
186.077	6-Acetamido-2-oxohexanoate [-H(+)]
186.113	8-Amino-7-oxononanoate [-H(+)]
186.21
186.216
186.222
186.853
186.95
187.072	cis-2,3-Dihydro-2,3-dihydroxybiphenyl [-H(+)]	Agmatine [.NaCl-H(+)]	N-Trimethyl-2-aminoethylphosphonate [+F(-)]	4-Trimethylammoniobutanal [.NaCl-H(+)]
187.085	Pyridoxamine [+F(-)]	L-Lysine [.H/Na+F(-)]	D-Lysine [.H/Na+F(-)]	(3S)-3,6-Diaminohexanoate [.H/Na+F(-)]	(3S,5S)-3,5-Diaminohexanoate [.H/Na+F(-)]	2,5-Diaminohexanoate [.H/Na+F(-)]	Lysine [.H/Na+F(-)]	(2R,3R)-3-Methylornithine [.H/Na+F(-)]
187.097	4-Trimethylammoniobutanoate [.H/Na+F(-)]	Acetylcholine [.H/Na+F(-)]
187.109	N6-Acetyl-L-lysine [-H(+)]	(4R,7R)-4-Isopropenyl-7-methyl-2-oxo-oxepanone [+F(-)]	(3S,6R)-6-Isopropenyl-3-methyl-2-oxo-oxepanone [+F(-)]	(4S,7R)-4-Isopropenyl-7-methyl-2-oxo-oxepanone [+F(-)]	(3S,6S)-6-Isopropenyl-3-methyl-2-oxo-oxepanone [+F(-)]	(1S,4R)-1-Hydroxy-2-oxolimonene [+F(-)]	(1R,4S)-1-Hydroxy-2-oxolimonene [+F(-)]
187.914
187.926
188.055	N-Acetyl-L-glutamate [-H(+)]	L-2-Amino-6-oxoheptanedioate [-H(+)]	N-Carbamoylputrescine [.NaCl-H(+)]
188.428
188.85
188.879
188.981	Dihydroxyfumarate [.H/Na+F(-)]	2-Hydroxy-3-oxosuccinate [.H/Na+F(-)]	Xanthine [.H/K-H(+)]
189.041	3-Dehydroquinate [-H(+)]	2,4-Dihydroxyhept-2-enedioate [-H(+)]	L-Ornithine [.NaCl-H(+)]
189.058	1,2-Dihydroxy-7-hydroxymethylnaphthalene [-H(+)]	N-Acetyl-L-glutamate [[+1]-H(+)]	L-2-Amino-6-oxoheptanedioate [[+1]-H(+)]	3,4-Dihydroxyphenylethyleneglycol [+F(-)]	1,6-Dihydroxy-5-methylcyclohexa-2,4-dienecarboxylate [+F(-)]	cis-1,2-Dihydroxy-4-methylcyclohexa-3,5-diene-1-carboxylate [+F(-)]	1,2-Dihydroxy-6-methylcyclohexa-3,5-dienecarboxylate [+F(-)]	2-Hydroxy-6-oxo-octa-2,4-dienoate [+F(-)]	N-Trimethyl-2-aminoethylphosphonate [.H/Na-H(+)]
189.066	Pyridoxamine [.H/Na-H(+)]	(-)-trans-Carveol [.H/K-H(+)]	Geranial [.H/K-H(+)]	alpha-Pinene-oxide [.H/K-H(+)]	(Z)-2-Methyl-5-isopropylhexa-2,5-dienal [.H/K-H(+)]	Limonene-1,2-epoxide [.H/K-H(+)]	cis-Citral [.H/K-H(+)]	(4R,6R)-cis-Carveol [.H/K-H(+)]	(1R,4R)-Dihydrocarvone [.H/K-H(+)]	(1S,4R)-Iso-dihydrocarvone [.H/K-H(+)]	(4S,6S)-cis-Carveol [.H/K-H(+)]	(+)-trans-Carveol [.H/K-H(+)]	(1R,4S)-Iso-dihydrocarvone [.H/K-H(+)]	(1S,4S)-Dihydrocarvone [.H/K-H(+)]	Myrtenol [.H/K-H(+)]	Pinocarveol [.H/K-H(+)]	trans-2-Methyl-5-isopropylhexa-2,5-dienal [.H/K-H(+)]	(4S)-Limonene-1,2-epoxide [.H/K-H(+)]	4-Isopropylbenzaldehyde [.H/Na+F(-)]
189.071	(-)-trans-Carveol [.H/K-H(+)]	Geranial [.H/K-H(+)]	alpha-Pinene-oxide [.H/K-H(+)]	(Z)-2-Methyl-5-isopropylhexa-2,5-dienal [.H/K-H(+)]	Limonene-1,2-epoxide [.H/K-H(+)]	cis-Citral [.H/K-H(+)]	(4R,6R)-cis-Carveol [.H/K-H(+)]	(1R,4R)-Dihydrocarvone [.H/K-H(+)]	(1S,4R)-Iso-dihydrocarvone [.H/K-H(+)]	(4S,6S)-cis-Carveol [.H/K-H(+)]	(+)-trans-Carveol [.H/K-H(+)]	(1R,4S)-Iso-dihydrocarvone [.H/K-H(+)]	(1S,4S)-Dihydrocarvone [.H/K-H(+)]	Myrtenol [.H/K-H(+)]	Pinocarveol [.H/K-H(+)]	trans-2-Methyl-5-isopropylhexa-2,5-dienal [.H/K-H(+)]	(4S)-Limonene-1,2-epoxide [.H/K-H(+)]	4-Isopropylbenzaldehyde [.H/Na+F(-)]
189.076	(R)-3-((R)-3-Hydroxybutanoyloxy)butanoate [-H(+)]
189.091	3-Dimethylallyl-4-hydroxybenzaldehyde [-H(+)]	LL-2,6-Diaminoheptanedioate [-H(+)]	meso-2,6-Diaminoheptanedioate [-H(+)]	(4R,7R)-4-Isopropenyl-7-methyl-2-oxo-oxepanone [.H/Na-H(+)]	(3S,6R)-6-Isopropenyl-3-methyl-2-oxo-oxepanone [.H/Na-H(+)]	(4S,7R)-4-Isopropenyl-7-methyl-2-oxo-oxepanone [.H/Na-H(+)]	(3S,6S)-6-Isopropenyl-3-methyl-2-oxo-oxepanone [.H/Na-H(+)]	(1S,4R)-1-Hydroxy-2-oxolimonene [.H/Na-H(+)]	(1R,4S)-1-Hydroxy-2-oxolimonene [.H/Na-H(+)]
189.426
189.891
189.909
189.919
189.931
189.938	L-Selenocysteine [.H/Na-H(+)]	Thiocysteine [.H/K-H(+)]
189.945
189.97
190.017
190.035
190.044	3-Dehydroquinate [[+1]-H(+)]	2,4-Dihydroxyhept-2-enedioate [[+1]-H(+)]	Pyridoxine [.H/Na-H(+)]	L-Noradrenaline [.H/Na-H(+)]
190.073
190.084	Triethanolamine [.H/Na+F(-)]	(R)-3-((R)-3-Hydroxybutanoyloxy)butanoate [[+1]-H(+)]
190.432
190.875
190.931
191.002
191.019	Citrate [-H(+)]	Isocitrate [-H(+)]	5-Dehydro-4-deoxy-D-glucarate [-H(+)]	2-Dehydro-3-deoxy-D-glucarate [-H(+)]	(4R,5S)-4,5,6-Trihydroxy-2,3-dioxohexanoate [-H(+)]	Toluene-4-sulfonate [+F(-)]
191.893
191.906
191.937
191.965
192.023	Citrate [[+1]-H(+)]	Isocitrate [[+1]-H(+)]	5-Dehydro-4-deoxy-D-glucarate [[+1]-H(+)]	2-Dehydro-3-deoxy-D-glucarate [[+1]-H(+)]	(4R,5S)-4,5,6-Trihydroxy-2,3-dioxohexanoate [[+1]-H(+)]	Toluene-4-sulfonate [[+1]+F(-)]	2-Phenylacetamide [.NaCl-H(+)]	(E)-Phenylacetaldoxime [.NaCl-H(+)]
192.438
192.854
192.861
192.879
192.936
193.024	Hydantoin-5-propionate [.H/Na-H(+)]
193.071	1-O-Methyl-myo-inositol [-H(+)]	3-O-Methyl-myo-inositol [-H(+)]
193.136
193.436
193.471
193.872
193.901
193.915
193.935
194.029
194.067	2-Amino-4-hydroxy-6-hydroxymethyl-7,8-dihydropteridine [-H(+)]	2-Amino-2-deoxy-D-gluconate [-H(+)]
194.081	2-Phenyl-1,3-propanediol monocarbamate [-H(+)]
194.138
194.435
194.854
194.879
194.945
194.987	2-Chloro-cis,cis-muconate [+F(-)]	3-Chloro-cis,cis-muconate [+F(-)]	2-Chloro-2,5-dihydro-5-oxofuran-2-acetate [+F(-)]	cis-Aconitate [.H/Na-H(+)]	Dehydroascorbate [.H/Na-H(+)]
195.033	3-(3,4-Dihydroxyphenyl)pyruvate [-H(+)]	Ascorbate [+F(-)]	D-Glucuronolactone [+F(-)]	2-Hydroxy-3-oxoadipate [+F(-)]	L-xylo-Hexulonolactone [+F(-)]	5-Dehydro-4-deoxy-D-glucuronate [+F(-)]	(4S)-4,6-Dihydroxy-2,5-dioxohexanoate [+F(-)]	Parapyruvate [+F(-)]
195.05	D-Gluconic acid [-H(+)]	D-Mannonate [-H(+)]	L-Idonate [-H(+)]	L-Gulonate [-H(+)]	D-Altronate [-H(+)]	D-Galactonate [-H(+)]	L-Galactonate [-H(+)]	Allantoate [+F(-)]	(Indol-3-yl)acetamide [.H/Na-H(+)]
195.113	Geraniol [.H/Na+F(-)]	(R)-(+)-Citronellal [.H/Na+F(-)]	Nerol [.H/Na+F(-)]	(S)-(-)-Citronellal [.H/Na+F(-)]	(1R,2R,4R)-Dihydrocarveol [.H/Na+F(-)]	(1R,2S,4R)-Neo-dihydrocarveol [.H/Na+F(-)]	(1S,2S,4R)-Iso-dihydrocarveol [.H/Na+F(-)]	(1S,2R,4R)-Neoiso-dihydrocarveol [.H/Na+F(-)]	(1R,2R,4S)-Iso-dihydrocarveol [.H/Na+F(-)]	(1S,2S,4S)-Dihydrocarveol [.H/Na+F(-)]	(1S,2R,4S)-Neo-dihydrocarveol [.H/Na+F(-)]
195.139
195.81
195.899
195.908
195.939
196.022	3-Hydroxy-2-methylpyridine-4,5-dicarboxylate [-H(+)]	N-Acetyl-L-aspartate [.H/Na-H(+)]	N-Formyl-L-glutamate [.H/Na-H(+)]	7-Cyano-7-carbaguanine [.H/Na-H(+)]
196.031	3-(3,4-Dihydroxyphenyl)pyruvate [[+1]-H(+)]
196.061	3,4-Dihydroxy-L-phenylalanine [-H(+)]	N-Hydroxy-L-tyrosine [-H(+)]	N,N-Dihydroxy-L-phenylalanine [-H(+)]	4-Hydroxy-4-methylglutamate [+F(-)]
196.069	L-Citrulline [.H/Na-H(+)]
196.81
196.904
196.935
197.155
197.807
197.866
197.923
197.934	Carbamoyl phosphate [.NaCl-H(+)]
197.991	6-Oxo-1,4,5,6-tetrahydronicotinate [.NaCl-H(+)]
198.017	O-Phospho-L-homoserine [-H(+)]	O-Phosphorylhomoserine [-H(+)]	Iminoerythrose 4-phosphate [-H(+)]	L-2-Aminoadipate [.H/K-H(+)]	N-Methyl-L-glutamate [.H/K-H(+)]	O-Acetyl-L-homoserine [.H/K-H(+)]	4-Methyl-L-glutamate [.H/K-H(+)]	2-Aminomuconate [.H/Na+F(-)]	N-Formylmethionine [.H/Na-H(+)]
198.035	4-Hydroxy-4-methylglutamate [.H/Na-H(+)]	Indole-3-ethanol [.H/K-H(+)]
198.075	D-Glucosamine [+F(-)]	1-Amino-1-deoxy-scyllo-inositol [+F(-)]	D-Galactosamine [+F(-)]	7-Aminomethyl-7-carbaguanine [+F(-)]
198.158
198.221
198.807
198.858
198.931
198.99	4-Imidazolone-5-acetate [.NaCl-H(+)]	5-Methylbarbiturate [.NaCl-H(+)]
199.008
199.044	5-Methylthio-D-ribose [+F(-)]	3-(4-Hydroxyphenyl)pyruvate [+F(-)]	2-Hydroxy-3-(4-hydroxyphenyl)propenoate [+F(-)]	trans-2,3-Dihydroxycinnamate [+F(-)]
199.153
199.17
199.804
199.861
199.931
199.99	5-(2-Hydroxyethyl)-4-methylthiazole [.NaCl-H(+)]
200.01	3-Methyldioxyindole [.H/K-H(+)]
200.04	2-Methyl-3-hydroxy-5-formylpyridine-4-carboxylate [+F(-)]	Cyclohexylsulfamate [.H/Na-H(+)]
200.056	7-Aminomethyl-7-carbaguanine [.H/Na-H(+)]	D-Glucosamine [.H/Na-H(+)]	1-Amino-1-deoxy-scyllo-inositol [.H/Na-H(+)]	D-Galactosamine [.H/Na-H(+)]
200.174
200.234
200.426
200.804
200.858
200.876
200.892
200.926
200.985	4-Sulfobenzoate [-H(+)]
201.005	2-Hydroxy-4-carboxyhexa-2,4-dienedioate [-H(+)]	(1E)-4-Oxobut-1-ene-1,2,4-tricarboxylate [-H(+)]	4-Carboxy-2-oxo-3-hexenedioate [-H(+)]
201.018	3-(4-Hydroxyphenyl)pyruvate [.H/Na-H(+)]	2-Hydroxy-3-(4-hydroxyphenyl)propenoate [.H/Na-H(+)]	trans-2,3-Dihydroxycinnamate [.H/Na-H(+)]	L-Rhamnose [.H/K-H(+)]	L-Rhamnulose [.H/K-H(+)]	6-Deoxy-L-galactose [.H/K-H(+)]	D-Rhamnose [.H/K-H(+)]	L-Fuculose [.H/K-H(+)]	L-Rhamnofuranose [.H/K-H(+)]	2-Oxoadipate [.H/Na+F(-)]	3-Oxoadipate [.H/Na+F(-)]	3D-(3,5/4)-Trihydroxycyclohexane-1,2-dione [.H/Na+F(-)]	2-Formylglutarate [.H/Na+F(-)]	5-Methylthio-D-ribose [.H/Na-H(+)]
201.039	D-Glucose [.H/Na-H(+)]	D-Fructose [.H/Na-H(+)]	D-Galactose [.H/Na-H(+)]	myo-Inositol [.H/Na-H(+)]	D-Mannose [.H/Na-H(+)]	beta-D-Glucose [.H/Na-H(+)]	L-Sorbose [.H/Na-H(+)]	alpha-D-Glucose [.H/Na-H(+)]	D-Tagatose [.H/Na-H(+)]	Sorbose [.H/Na-H(+)]	D-Allose [.H/Na-H(+)]	D-Fuconate [.H/Na-H(+)]	L-Galactose [.H/Na-H(+)]	L-Rhamnonate [.H/Na-H(+)]	beta-D-Fructose [.H/Na-H(+)]	scyllo-Inositol [.H/Na-H(+)]	L-Gulose [.H/Na-H(+)]	D-chiro-Inositol [.H/Na-H(+)]	2-Methyl-3-hydroxy-5-formylpyridine-4-carboxylate [[+1]+F(-)]
201.059	2,2',3-Trihydroxybiphenyl [-H(+)]	3-(4-Hydroxyphenyl)lactate [+F(-)]	3-(2,3-Dihydroxyphenyl)propanoate [+F(-)]	Homovanillate [+F(-)]	3-Methoxy-4-hydroxyphenylglycolaldehyde [+F(-)]	3,4-Dihydroxyphenylpropanoate [+F(-)]	cis-3-(3-Carboxyethenyl)-3,5-cyclohexadiene-1,2-diol [+F(-)]
201.088
201.124
201.423
201.504
201.512
201.527
201.533
201.541
201.801
201.859
201.892
201.925
202.036	4-Guanidinobutanoate [.NaCl-H(+)]
202.072
202.085	L-Adrenaline [+F(-)]	L-Normetanephrine [+F(-)]
202.111	Spermidine [.NaCl-H(+)]
202.476
202.86
202.892
202.924	Methylselenopyruvate [.H/Na-H(+)]
202.94
203.376
203.389
203.444
203.708
203.798
203.868
203.894
203.922
203.941
203.982	Demethylphosphinothricin [.H/K-H(+)]	Indole-5,6-quinone [.NaCl-H(+)]	Taurocyamine [.H/K-H(+)]
204.004	O-Phospho-L-serine [+F(-)]	L-Glutamate [.NaCl-H(+)]	D-Glutamate [.NaCl-H(+)]	DL-Glutamate [.NaCl-H(+)]	O-Acetyl-L-serine [.NaCl-H(+)]	L-threo-3-Methylaspartate [.NaCl-H(+)]	L-4-Hydroxyglutamate semialdehyde [.NaCl-H(+)]	2-Oxo-4-hydroxy-5-aminovalerate [.NaCl-H(+)]	Pyridoxal [.H/K-H(+)]	3-Methoxyanthranilate [.H/K-H(+)]	Isopyridoxal [.H/K-H(+)]
204.016	2,4-Diamino-6-nitrotoluene [.H/K-H(+)]	2,6-Diamino-4-nitrotoluene [.H/K-H(+)]
204.031	6-Hydroxykynurenate [-H(+)]	4-Pyridoxate [.H/Na-H(+)]	3-Hydroxy-4-hydroxymethyl-2-methylpyridine-5-carboxylate [.H/Na-H(+)]
204.861
204.93	Phosphoenolpyruvate [.H/K-H(+)]	3-Phosphonopyruvate [.H/K-H(+)]
204.942
205.008	O-Phospho-L-serine [[+1]+F(-)]	3,4-Dihydroxymandelate [.H/Na-H(+)]	3-O-Methylgallate [.H/Na-H(+)]	4-Chlorophenoxyacetate [+F(-)]	Dibenzofuran [.H/K-H(+)]
205.035	Lipoate [-H(+)]	(R)-2-Hydroxybutane-1,2,4-tricarboxylate [-H(+)]	2-Methylcitrate [-H(+)]	(2S,3R)-3-Hydroxybutane-1,2,3-tricarboxylate [-H(+)]	Homoisocitrate [-H(+)]	6-Hydroxykynurenate [[+1]-H(+)]
205.16
205.867
205.93
205.944
205.981	O-Phospho-L-serine [.H/Na-H(+)]
206.001	L-Methionine [.NaCl-H(+)]	D-Methionine [.NaCl-H(+)]	2,3-Dihydroxyindole [.NaCl-H(+)]	2-Formylaminobenzaldehyde [.NaCl-H(+)]	(S)-4-Hydroxymandelonitrile [.NaCl-H(+)]	5,6-Dihydroxyindole [.NaCl-H(+)]	Phosphodimethylethanolamine [.H/K-H(+)]
206.059	L-Phenylalanine [.H/Na+F(-)]	D-Phenylalanine [.H/Na+F(-)]	Triethanolamine [.NaCl-H(+)]
206.08	N-Acetyl-L-phenylalanine [-H(+)]	N-Acetyl-D-phenylalanine [-H(+)]	Ecgonine [.H/Na-H(+)]	6-Acetamido-2-oxohexanoate [+F(-)]
206.845
206.942
207.002	D-Ribose [.NaCl-H(+)]	D-Xylose [.NaCl-H(+)]	L-Arabinose [.NaCl-H(+)]	D-Ribulose [.NaCl-H(+)]	D-Xylulose [.NaCl-H(+)]	L-Xylulose [.NaCl-H(+)]	D-Lyxose [.NaCl-H(+)]	L-Ribulose [.NaCl-H(+)]	L-Lyxose [.NaCl-H(+)]	beta-D-Ribopyranose [.NaCl-H(+)]	beta-D-Ribofuranose [.NaCl-H(+)]
207.085	N-Acetyl-L-phenylalanine [[+1]-H(+)]	N-Acetyl-D-phenylalanine [[+1]-H(+)]	6-Acetamido-2-oxohexanoate [[+1]+F(-)]	cis-2,3-Dihydro-2,3-dihydroxybiphenyl [+F(-)]
207.151	7,8-Diaminononanoate [+F(-)]	N6,N6,N6-Trimethyl-L-lysine [+F(-)]
207.847
207.92
207.943
207.978
207.998	Guanine [.NaCl-H(+)]
208.02	2-(Acetamidomethylene)succinate [.H/Na-H(+)]	(2S,4S)-4-Hydroxy-2,3,4,5-tetrahydrodipicolinate [.H/Na-H(+)]
208.042	N-Acetylisatin [+F(-)]	1-Nitronaphthalene-5,6-oxide [+F(-)]	1-Nitronaphthalene-7,8-oxide [+F(-)]	N-Acetyldemethylphosphinothricin [-H(+)]
208.058	p-Hydroxyphenylacetylglycine [-H(+)]	6-Acetamido-2-oxohexanoate [.H/Na-H(+)]	N-Acetyl-L-glutamate [+F(-)]	L-2-Amino-6-oxoheptanedioate [+F(-)]
208.082
208.098	8-Amino-7-oxononanoate [.H/Na-H(+)]
208.107
208.894
208.903
209.068	Pyridoxamine [.H/Na+F(-)]	(-)-trans-Carveol [.NaCl-H(+)]	Geranial [.NaCl-H(+)]	alpha-Pinene-oxide [.NaCl-H(+)]	(Z)-2-Methyl-5-isopropylhexa-2,5-dienal [.NaCl-H(+)]	Limonene-1,2-epoxide [.NaCl-H(+)]	cis-Citral [.NaCl-H(+)]	(4R,6R)-cis-Carveol [.NaCl-H(+)]	(1R,4R)-Dihydrocarvone [.NaCl-H(+)]	(1S,4R)-Iso-dihydrocarvone [.NaCl-H(+)]	(4S,6S)-cis-Carveol [.NaCl-H(+)]	(+)-trans-Carveol [.NaCl-H(+)]	(1R,4S)-Iso-dihydrocarvone [.NaCl-H(+)]	(1S,4S)-Dihydrocarvone [.NaCl-H(+)]	Myrtenol [.NaCl-H(+)]	Pinocarveol [.NaCl-H(+)]	trans-2-Methyl-5-isopropylhexa-2,5-dienal [.NaCl-H(+)]	(4S)-Limonene-1,2-epoxide [.NaCl-H(+)]
209.129	7,8-Diaminononanoate [.H/Na-H(+)]	N6,N6,N6-Trimethyl-L-lysine [.H/Na-H(+)]
209.843
209.922
209.94	Thiocysteine [.NaCl-H(+)]
209.955
210.015	N-Acetylisatin [.H/Na-H(+)]	1-Nitronaphthalene-5,6-oxide [.H/Na-H(+)]	1-Nitronaphthalene-7,8-oxide [.H/Na-H(+)]	N-Acetyl-L-glutamate 5-semialdehyde [.H/K-H(+)]	L-2,3-Dihydrodipicolinate [.H/Na+F(-)]	4-Methyl-5-nitrocatechol [.H/Na+F(-)]
210.036	5-(2'-Formylethyl)-4,6-dihydroxypicolinate [-H(+)]	N-Acetyl-L-glutamate [.H/Na-H(+)]	L-2-Amino-6-oxoheptanedioate [.H/Na-H(+)]
210.088
210.369
210.513
210.89
210.906
210.913
210.93
211	2-Phosphinomethylmalate [-H(+)]	Shikimate [.H/K-H(+)]	(2S)-2-Isopropyl-3-oxosuccinate [.H/K-H(+)]	2-Methyl-3-oxoadipate [.H/K-H(+)]	4-Methyl-3-oxoadipate [.H/K-H(+)]	Gallate [.H/Na+F(-)]
211.072	Anthracene-9,10-dihydrodiol [-H(+)]	LL-2,6-Diaminoheptanedioate [.H/Na-H(+)]	meso-2,6-Diaminoheptanedioate [.H/Na-H(+)]	cis-1,2-Dihydroxy-1,2-dihydro-7-hydroxymethylnaphthalene [+F(-)]	3-Dimethylallyl-4-hydroxybenzaldehyde [.H/Na-H(+)]
211.171
211.423
211.458
211.48
211.84
211.881
211.923
211.939
211.95
211.996	4-Phospho-L-aspartate [-H(+)]	2-Amino-3-oxo-4-phosphonooxybutyrate [-H(+)]	N-Acetyl-L-aspartate [.H/K-H(+)]	N-Formyl-L-glutamate [.H/K-H(+)]	7-Cyano-7-carbaguanine [.H/K-H(+)]
212.093
212.423
212.478
212.541
212.835
212.907
213.001	4-Phospho-L-aspartate [[+1]-H(+)]	2-Amino-3-oxo-4-phosphonooxybutyrate [[+1]-H(+)]	Citrate [.H/Na-H(+)]	Isocitrate [.H/Na-H(+)]	5-Dehydro-4-deoxy-D-glucarate [.H/Na-H(+)]	2-Dehydro-3-deoxy-D-glucarate [.H/Na-H(+)]	(4R,5S)-4,5,6-Trihydroxy-2,3-dioxohexanoate [.H/Na-H(+)]	Toluene-4-sulfonate [.H/Na+F(-)]	Allantoate [.H/K-H(+)]
213.088
213.15
213.186	CAI-1 [-H(+)]
213.246
213.431
213.464
213.512
213.887
213.906
213.995	N-Formylmethionine [.H/K-H(+)]	2-Aminobenzenesulfonate [.H/Na+F(-)]	4-Aminobenzenesulfonate [.H/Na+F(-)]
214.014	O-Phospho-4-hydroxy-L-threonine [-H(+)]	L-Dopachrome [.H/Na-H(+)]	5,6-Dihydroxyindole-2-carboxylate [.H/Na-H(+)]	3-Amino-4,7-dihydroxycoumarin [.H/Na-H(+)]	4-Hydroxy-4-methylglutamate [.H/K-H(+)]
214.034
214.049	sn-glycero-3-Phosphoethanolamine [-H(+)]	Dopaquinone [+F(-)]	2-Carboxy-2,3-dihydro-5,6-dihydroxyindole [+F(-)]	6-Hydroxy-3-succinoylpyridine [+F(-)]	Phenylacetylglycine [.H/Na-H(+)]	3-Carbamoyl-2-phenylpropionaldehyde [.H/Na-H(+)]	4-Hydroxy-5-phenyltetrahydro-1,3-oxazin-2-one [.H/Na-H(+)]	N-Acetyl-L-glutamate 5-semialdehyde [.H/Na+F(-)]
214.07	2-Amino-2-deoxy-D-gluconate [+F(-)]	2-Amino-4-hydroxy-6-hydroxymethyl-7,8-dihydropteridine [+F(-)]
214.086	2-Phenyl-1,3-propanediol monocarbamate [+F(-)]
214.43
214.83
214.847
214.869
214.901
214.933
214.963
215.005
215.033	2-C-Methyl-D-erythritol 4-phosphate [-H(+)]	3-(3,4-Dihydroxyphenyl)pyruvate [+F(-)]	Shikimate [.H/Na+F(-)]	(2S)-2-Isopropyl-3-oxosuccinate [.H/Na+F(-)]	2-Methyl-3-oxoadipate [.H/Na+F(-)]	4-Methyl-3-oxoadipate [.H/Na+F(-)]
215.831
215.869
215.902
215.933
215.987
216.016	Phosphoguanidinoacetate [+F(-)]
216.036	2-C-Methyl-D-erythritol 4-phosphate [[+1]-H(+)]	3-(3,4-Dihydroxyphenyl)pyruvate [[+1]+F(-)]
216.088
216.829
216.912
216.925
216.978	5-Sulfosalicylate [-H(+)]
217.001	Nicotinurate [.H/K-H(+)]	N-Formimino-L-aspartate [.NaCl-H(+)]	Naphthalene-1,2-diol [.NaCl-H(+)]
217.008	3-(3,4-Dihydroxyphenyl)pyruvate [.H/Na-H(+)]
217.03	D-Gluconic acid [.H/Na-H(+)]	D-Mannonate [.H/Na-H(+)]	L-Idonate [.H/Na-H(+)]	L-Gulonate [.H/Na-H(+)]	D-Altronate [.H/Na-H(+)]	D-Galactonate [.H/Na-H(+)]	L-Galactonate [.H/Na-H(+)]	Coniferyl alcohol [.H/K-H(+)]
217.829
217.929
218.002	4,8-Dihydroxyquinoline [.NaCl-H(+)]	4,6-Dihydroxyquinoline [.NaCl-H(+)]	Glufosinate [.H/K-H(+)]
218.01	3-Hydroxy-2-methylpyridine-4,5-dicarboxylate [.H/Na-H(+)]
218.103	Pantothenate [-H(+)]
218.829
218.853
218.871
218.899
218.921	Diphosphate [.H/Na+F(-)]
218.938
218.997
219.175	2-trans,6-trans-Farnesal [-H(+)]
219.46
219.827
219.866
219.937
219.958
219.978	S-Sulfo-L-cysteine [+F(-)]
219.997	O-Phospho-L-homoserine [.H/Na-H(+)]	O-Phosphorylhomoserine [.H/Na-H(+)]	Iminoerythrose 4-phosphate [.H/Na-H(+)]	L-erythro-4-Hydroxyglutamate [.NaCl-H(+)]
220.029	7,8-Dihydroxykynurenate [-H(+)]
220.045	L-Histidinol phosphate [-H(+)]
220.065
220.083	N-Acetyl-D-glucosamine [-H(+)]	N-Acetyl-D-mannosamine [-H(+)]	N-Acetyl-D-galactosamine [-H(+)]
220.106
220.179	2-trans,6-trans-Farnesal [[+1]-H(+)]
220.829
220.902
220.913
220.933
220.992	4-Sulfobenzoate [+F(-)]
221.118
221.213	Spermine [+F(-)]
221.26
221.271
221.415
221.421
221.918
221.932
221.992	4-Pyridoxolactone [.NaCl-H(+)]	Formylanthranilate [.NaCl-H(+)]	5-Pyridoxolactone [.NaCl-H(+)]
222.005
222.025
222.037	7,8-Dihydro-7,8-dihydroxykynurenate [-H(+)]	4-(2-Amino-3-hydroxyphenyl)-2,4-dioxobutanoate [-H(+)]	4-(2-Amino-5-hydroxyphenyl)-2,4-dioxobutanoate [-H(+)]
222.42
222.466
222.827
222.927
223.043	7,8-Dihydro-7,8-dihydroxykynurenate [[+1]-H(+)]	4-(2-Amino-3-hydroxyphenyl)-2,4-dioxobutanoate [[+1]-H(+)]	4-(2-Amino-5-hydroxyphenyl)-2,4-dioxobutanoate [[+1]-H(+)]	1,4-Dihydroxy-2-naphthoate [+F(-)]	Spirodilactone [+F(-)]	1,2-Dihydroxy-8-carboxynaphthalene [+F(-)]	1,4-Dihydroxy-6-naphthoate [+F(-)]
223.1
223.108	N6-Acetyl-N6-hydroxy-L-lysine [+F(-)]
223.171
223.238
223.424
223.464
223.925
223.992
224.037	6-Hydroxykynurenate [+F(-)]	Indolepyruvate [.H/Na-H(+)]
224.055	4-Amino-4-deoxychorismate [-H(+)]	Lipoamide [+F(-)]
224.073	Indolelactate [+F(-)]	5-Methoxyindoleacetate [+F(-)]
224.107
224.464
224.819
224.925	3-Sulfopyruvate [.NaCl-H(+)]
225.186
225.425
225.924
225.97
225.988	L-2,3-Dihydrodipicolinate [.NaCl-H(+)]	4-Methyl-5-nitrocatechol [.NaCl-H(+)]	O-Phospho-L-serine [.H/Na+F(-)]	3-Amino-4,7-dihydroxy-8-chlorocoumarin [-H(+)]
226.173
226.19
226.474
226.816
226.845
226.923
226.939	(S)-3-Sulfolactate [.NaCl-H(+)]	(2R)-3-Sulfolactate [.NaCl-H(+)]	3-Sulfocatechol [.H/K-H(+)]	4-Sulfocatechol [.H/K-H(+)]
227.103	Bisphenol A [-H(+)]	(3R)-6-Hydroxy-3-isopropenyl-heptanoate [.H/Na+F(-)]	(5R)-6-Hydroxy-5-isopropenyl-2-methylhexanoate [.H/Na+F(-)]	(3S)-6-Hydroxy-3-isopropenyl-heptanoate [.H/Na+F(-)]	(5S)-6-Hydroxy-5-isopropenyl-2-methylhexanoate [.H/Na+F(-)]
227.185
227.202
227.855
227.939
228.052	Dihydrolipoamide [.H/Na-H(+)]
228.101	8-Amino-7-oxononanoate [.H/Na+F(-)]
228.188
228.205
228.812
228.841
228.871
228.937
228.974	Citrate [.H/K-H(+)]	Isocitrate [.H/K-H(+)]	5-Dehydro-4-deoxy-D-glucarate [.H/K-H(+)]	2-Dehydro-3-deoxy-D-glucarate [.H/K-H(+)]	(4R,5S)-4,5,6-Trihydroxy-2,3-dioxohexanoate [.H/K-H(+)]
228.985
229.011	D-Ribose 5-phosphate [-H(+)]	D-Ribulose 5-phosphate [-H(+)]	D-Xylulose 5-phosphate [-H(+)]	alpha-D-Ribose 1-phosphate [-H(+)]	L-Ribulose 5-phosphate [-H(+)]	D-Arabinose 5-phosphate [-H(+)]	L-Xylulose 5-phosphate [-H(+)]	L-Xylulose 1-phosphate [-H(+)]	Quinate [.H/K-H(+)]	(Z)-But-1-ene-1,2,4-tricarboxylate [.H/Na+F(-)]	(Z)-But-2-ene-1,2,3-tricarboxylate [.H/Na+F(-)]
229.083	Sinapyl alcohol [+F(-)]
229.092	Ergothioneine [-H(+)]	Sinapyl alcohol [+F(-)]
229.116
229.841
229.863
229.873
229.889
229.922
230.009
230.028
230.067	N-Acetyl-L-2-amino-6-oxopimelate [-H(+)]	N-Succinyl-L-glutamate 5-semialdehyde [-H(+)]	6-Carboxy-5,6,7,8-tetrahydropterin [+F(-)]
230.107
230.486
230.491
230.5
230.799
230.842
230.927
230.985
231.098	N2-Succinyl-L-ornithine [-H(+)]	N6-Acetyl-LL-2,6-diaminoheptanedioate [-H(+)]	4-(L-gamma-Glutamylamino)butanoate [-H(+)]
231.405
231.416
231.801
231.837
231.843
231.879
231.914
232	4-Phospho-L-aspartate [+F(-)]	2-Amino-3-oxo-4-phosphonooxybutyrate [+F(-)]	7-Cyano-7-carbaguanine [.NaCl-H(+)]	N-Acetyl-L-aspartate [.NaCl-H(+)]	N-Formyl-L-glutamate [.NaCl-H(+)]	Dopaquinone [.H/K-H(+)]	2-Carboxy-2,3-dihydro-5,6-dihydroxyindole [.H/K-H(+)]	6-Hydroxy-3-succinoylpyridine [.H/K-H(+)]
232.083	Carboxynorspermidine [.NaCl-H(+)]
232.096
232.118
232.128
232.415
232.798
232.833
232.863
232.888
232.898
232.924	Carboxyphosphonopyruvate [.H/K-H(+)]
232.942
233.078
233.092
233.104
233.459
233.465
233.472
[truncated: 7,555 more rows]

## Sheet: Supplementary Data 2
enz	enz_annot	enz_bnum	met_mz	met_name	met_annotation	is_hq_known_iml1515	is_known_iml1515	is_known_kegg	is_known	is_hit	p_pos	fdr	is_posctrl	is_negctrl	is_ambiguous	param_mean	param_mean_last5	rp	tan_r2	param_a_l95	param_a	param_a_u95	param_b_l95	param_b	param_b_u95	param_std	param_std_last5	met	top10	top20	any_hits
zwf	glucose-6-phosphate 1-dehydrogenase	b1852	744.081	NADPH	NADPH-H(+)_C00005 | NADP+[+1]-H(+)_C00006	TRUE	TRUE	TRUE	TRUE	TRUE	0.65112	0.358727	TRUE	FALSE	FALSE	4.47037	5.33917	3.55399	0.89032	3.32222	5.38068	7.43914	0.0143878	0.0913128	0.168238	1.49565	0.717939	NADPH_1	TRUE	TRUE	TRUE
zwf	glucose-6-phosphate 1-dehydrogenase	b1852	259.022	D-Fructose 6-phosphate	D-Fructose 6-phosphate-H(+)_C00085 | D-Glucose 6-phosphate-H(+)_C00092 | D-Glucose 1-phosphate-H(+)_C00103 | D-Mannose 6-phosphate-H(+)_C00275 | alpha-D-Galactose 1-phosphate-H(+)_C00446 | D-Mannose 1-phosphate-H(+)_C00636 | beta-D-Glucose 1-phosphate-H(+)_C00663 | alpha-D-Glucose 6-phosphate-H(+)_C00668 | D-Fructose 1-phosphate-H(+)_C01094 | D-Tagatose 6-phosphate-H(+)_C01097 | beta-D-Glucose 6-…	TRUE	TRUE	TRUE	TRUE	TRUE	0.352734	0.332324	TRUE	FALSE	FALSE	-2.80695	-3.50833	-6.98334	0.593669	-5.98268	-3.52089	-1.05909	-0.0287871	0.045216	0.119219	1.14576	1.14024	D-Fructose 6-phosphate_1	TRUE	TRUE	TRUE
ysgA	putative hydrolase	b3830	279.233	Linoleate	Linoleate-H(+)_C01595	FALSE	FALSE	FALSE	FALSE	TRUE	0.396533	0.308725	FALSE	FALSE	FALSE	4.97719	4.4095	4.09535	0.00344707	-4671.12	4.98846	4681.1	-827.951	0.715325	829.382	0.672354	0.602345	Linoleate_1	TRUE	TRUE	TRUE
yiaY	putative Fe-containing alcohol dehydrogenase, Pfam00465 family	b3589	664.117	NADH	NADH-H(+)_C00004	TRUE	TRUE	TRUE	TRUE	TRUE	0.623302	0.400981	TRUE	FALSE	FALSE	1.70199	3.41955	2.20394	0.993474	5.28123	7.56979	9.85836	0.00615608	0.00717295	0.00818982	1.73601	1.32741	NADH_1	TRUE	TRUE	TRUE
yeiG	S-formylglutathione hydrolase	b2154	348.086	S-(Formylmethyl)glutathione	S-(Formylmethyl)glutathione-H(+)_C14871	FALSE	FALSE	FALSE	FALSE	TRUE	0.99393	0	FALSE	FALSE	FALSE	-17.3117	-19.1033	-1	0.103871	-68.418	-18.0883	32.2413	-3.21123	0.816409	4.84404	3.21593	2.9737	S-(Formylmethyl)glutathione_1	TRUE	TRUE	TRUE
ybiV	sugar phosphatase; preference for fructose-1-P, ribose-5-P and glucose-6-P	b0822	255.233	Hexadecanoic acid	Hexadecanoic acid-H(+)_C00249	FALSE	FALSE	FALSE	FALSE	TRUE	0.516998	0.293783	FALSE	FALSE	FALSE	6.92723	6.17459	2	-9.48e-08		6.92723			5.53123		0.786968	0.17638	Hexadecanoic acid_1	TRUE	TRUE	TRUE
uxaA	altronate hydrolase	b3091	204.031	6-Hydroxykynurenate	6-Hydroxykynurenate-H(+)_C05663 | 4-Pyridoxate.H/Na-H(+)_C00847 | 3-Hydroxy-4-hydroxymethyl-2-methylpyridine-5-carboxylate.H/Na-H(+)_C04773	FALSE	FALSE	FALSE	FALSE	TRUE	0.92571	0.205302	FALSE	FALSE	FALSE	-9.94358	-10.1408	-1	0.461822	-162.902	-10.0195	142.863	-20.0528	1.03258	22.118	0.355303	0.11381	6-Hydroxykynurenate_1	TRUE	TRUE	TRUE
udp	uridine phosphorylase	b3831	229.011	D-Ribose 5-phosphate	D-Ribose 5-phosphate-H(+)_C00117 | D-Ribulose 5-phosphate-H(+)_C00199 | D-Xylulose 5-phosphate-H(+)_C00231 | alpha-D-Ribose 1-phosphate-H(+)_C00620 | L-Ribulose 5-phosphate-H(+)_C01101 | D-Arabinose 5-phosphate-H(+)_C01112 | L-Xylulose 5-phosphate-H(+)_C03291 | L-Xylulose 1-phosphate-H(+)_C06441 | Quinate.H/K-H(+)_C00296 | (Z)-But-1-ene-1,2,4-tricarboxylate.H/Na+F(-)_C04002 | (Z)-But-2-ene-1,2,3-…	TRUE	TRUE	TRUE	TRUE	TRUE	0.829512	0.190095	TRUE	FALSE	FALSE	8.74557	9.55115	1	1.2e-07		8.74557			6.83663		1.05066	0.716136	D-Ribose 5-phosphate_1	TRUE	TRUE	TRUE
udp	uridine phosphorylase	b3831	243.062	Uridine	Uridine-H(+)_C00299 | Pseudouridine-H(+)_C02067 | Piceatannol-H(+)_C05901 | N-Acetylphosphinothricin[+1]+F(-)_C17952	TRUE	TRUE	TRUE	TRUE	TRUE	0.823665	0.277435	TRUE	FALSE	FALSE	-3.63471	-4.68282	-3.36587	0.186505	-7.85797	-4.25656	-0.655145	-0.0601578	0.0674539	0.195066	1.01477	0.415774	Uridine_1	TRUE	TRUE	TRUE
udp	uridine phosphorylase	b3831	283.068	Xanthosine	Xanthosine-H(+)_C01762 | 2,4-Bis(acetamido)-2,4,6-trideoxy-beta-L-altropyranose.H/K-H(+)_C19972 | Thymidine.H/Na+F(-)_C00214	FALSE	FALSE	FALSE	FALSE	TRUE	0.798227	0.285142	FALSE	FALSE	FALSE	4.80993	5.2227	2.2974	0.790757	1.53281	5.39693	9.26104	-0.0620796	0.141786	0.345652	1.32882	0.76195	Xanthosine_1	TRUE	TRUE	TRUE
ubiG	bifunctional 3-demethylubiquinone-9 3-methyltransferase/ 2-octaprenyl-6-hydroxy phenol methylase	b2232	279.233	Linoleate	Linoleate-H(+)_C01595	FALSE	FALSE	FALSE	FALSE	TRUE	0.79755	0.278511	FALSE	FALSE	FALSE	5.19691	5.53403	1.1487	0.941019	3.53758	5.58125	7.62491	0.0611877	0.198169	0.335151	0.850154	0.158953	Linoleate_1	TRUE	TRUE	TRUE
tyrA	fused chorismate mutase T/prephenate dehydrogenase	b2600	259.022	D-Fructose 6-phosphate	D-Fructose 6-phosphate-H(+)_C00085 | D-Glucose 6-phosphate-H(+)_C00092 | D-Glucose 1-phosphate-H(+)_C00103 | D-Mannose 6-phosphate-H(+)_C00275 | alpha-D-Galactose 1-phosphate-H(+)_C00446 | D-Mannose 1-phosphate-H(+)_C00636 | beta-D-Glucose 1-phosphate-H(+)_C00663 | alpha-D-Glucose 6-phosphate-H(+)_C00668 | D-Fructose 1-phosphate-H(+)_C01094 | D-Tagatose 6-phosphate-H(+)_C01097 | beta-D-Glucose 6-…	FALSE	FALSE	FALSE	FALSE	TRUE	0.983535	0	FALSE	FALSE	FALSE	5.21695	9.46241	1	0.991303	13.1268	15.0251	16.9235	0.0201791	0.0239653	0.0277514	4.39227	3.34522	D-Fructose 6-phosphate_1	TRUE	TRUE	TRUE
tyrA	fused chorismate mutase T/prephenate dehydrogenase	b2600	346.052	AMP	AMP-H(+)_C00020 | dGMP-H(+)_C00362 | 3'-AMP-H(+)_C01367 | N-Acetylneuraminate.H/K-H(+)_C00270	FALSE	FALSE	FALSE	FALSE	TRUE	0.498875	0.276995	FALSE	FALSE	FALSE	1.36401	3.06127	10.7673	0.968384	-7.25877	9.72439	26.7075	0.00394038	0.005972	0.00800363	1.73288	1.32258	AMP_1	TRUE	TRUE	TRUE
tyrA	fused chorismate mutase T/prephenate dehydrogenase	b2600	330.061	dAMP	dAMP-H(+)_C00360 | N-Acetylmuramate.H/K-H(+)_C02713 | N-Succinyl-2-L-amino-6-oxoheptanedioate.H/Na+F(-)_C04462	FALSE	FALSE	FALSE	FALSE	TRUE	0.428449	0.303538	FALSE	FALSE	FALSE	1.47544	3.28667	14.0974	0.966392	-17594.2	99.9993	17794.2	0.00405876	0.0062848	0.00851083	1.98571	1.9001	dAMP_1	TRUE	TRUE	TRUE
trpC	fused indole-3-glycerolphosphate synthetase/N-(5-phosphoribosyl)anthranilate isomerase	b1262	139.075	cis-1,2-Dihydro-3-ethylcatechol	cis-1,2-Dihydro-3-ethylcatechol-H(+)_C06727	FALSE	FALSE	FALSE	FALSE	FALSE	0.488235	0.303796	FALSE	TRUE	FALSE	6.75864	5.96948	6.92067	2.03e-07		6.75864			6.40869		0.885212	0.600564	cis-1,2-Dihydro-3-ethylcatechol_1	TRUE	TRUE	TRUE
trmH	tRNA mG18-2'-O-methyltransferase, SAM-dependent	b3651	120.044	Benzamide	Benzamide-H(+)_C09815 | 1-Aminocyclopropane-1-carboxylate+F(-)_C01234 | 2-Aminobut-2-enoate+F(-)_C17234 | (2R)-2-Hydroxy-2-methylbutanenitrile.H/Na-H(+)_C18796	FALSE	FALSE	FALSE	FALSE	TRUE	0.549139	0.326792	FALSE	FALSE	FALSE	1.72934	3.60583	2.89968	0.843759	0.897859	6.15332	11.4088	0.00158882	0.0083802	0.0151716	2.03938	1.46676	Benzamide_1	TRUE	TRUE	TRUE
torS	hybrid sensory histidine kinase in two-component regulatory system with TorR	b0993	242.077	Cytidine	Cytidine-H(+)_C00475 | gamma-Glutamyl-beta-cyanoalanine-H(+)_C05711 | 1-Guanidino-1-deoxy-scyllo-inositol.H/Na-H(+)_C04280 | Pantothenol.H/K-H(+)_C05944	FALSE	FALSE	FALSE	FALSE	TRUE	0.790879	0.272181	FALSE	FALSE	FALSE	-6.54023	-6.79362	-1.24573	1.94e-07		-6.54023			4.85442		0.31576	0.191985	Cytidine_1	TRUE	TRUE	TRUE
tiaE	glyoxylate/hydroxypyruvate reductase B	b3553	279.233	Linoleate	Linoleate-H(+)_C01595	FALSE	FALSE	FALSE	FALSE	TRUE	0.52582	0.302963	FALSE	FALSE	FALSE	5.92098	6.02013	1.37973	0.0114103	-4151.75	5.93069	4163.61	-779.918	0.914031	781.746	0.313246	0.322016	Linoleate_1	TRUE	TRUE	TRUE
thiD	bifunctional hydroxy-methylpyrimidine kinase/ hydroxy-phosphomethylpyrimidine kinase	b2103	255.233	Hexadecanoic acid	Hexadecanoic acid-H(+)_C00249	FALSE	FALSE	FALSE	FALSE	FALSE	0.65523	0.364608	FALSE	TRUE	FALSE	8.71134	8.09324	5	-7.83e-10		8.71134			7.1839		0.709464	0.464664	Hexadecanoic acid_1	TRUE	TRUE	TRUE
tdcB	catabolic threonine dehydratase, PLP-dependent	b3117	273.19	(2R,3R)-3-Methylornithinyl-N6-lysine	(2R,3R)-3-Methylornithinyl-N6-lysine-H(+)_C20278	FALSE	FALSE	FALSE	FALSE	TRUE	0.841668	0.142571	FALSE	FALSE	FALSE	-4.79031	-4.4407	-6.3917	7.68e-08		-4.79031			3.72081		0.794447	1.16019	(2R,3R)-3-Methylornithinyl-N6-lysine_1	TRUE	TRUE	TRUE
tdcB	catabolic threonine dehydratase, PLP-dependent	b3117	279.233	Linoleate	Linoleate-H(+)_C01595	FALSE	FALSE	FALSE	FALSE	TRUE	0.805297	0.307076	FALSE	FALSE	FALSE	10.5919	10.4754	1	2.54e-08		10.5919			7.0129		0.48652	0.644605	Linoleate_1	TRUE	TRUE	TRUE
sthA	pyridine nucleotide transhydrogenase, soluble	b3962	664.117	NADH	NADH-H(+)_C00004	TRUE	TRUE	TRUE	TRUE	TRUE	0.395786	0.308725	TRUE	FALSE	FALSE	1.89165	3.04112	3.20087	0.968548	2.8327	3.27745	3.72221	0.00948411	0.0147932	0.0201023	1.18926	0.415466	NADH_1	TRUE	TRUE	TRUE
sfcA	malate dehydrogenase, (decarboxylating, NAD-requiring) (malic enzyme)	b1479	664.117	NADH	NADH-H(+)_C00004	TRUE	TRUE	TRUE	TRUE	TRUE	0.913858	0.205302	TRUE	FALSE	FALSE	4.05583	8.1445	1.37973	0.990839	10.8466	19.9611	29.0756	0.0139513	0.016766	0.0195807	4.19534	3.25706	NADH_1	TRUE	TRUE	TRUE
sfcA	malate dehydrogenase, (decarboxylating, NAD-requiring) (malic enzyme)	b1479	216.978	5-Sulfosalicylate	5-Sulfosalicylate-H(+)_C16199	FALSE	FALSE	FALSE	FALSE	TRUE	0.599387	0.369914	FALSE	FALSE	FALSE	-1.90281	-3.34265	-7.39264	0.935951	-18924.6	-99.9977	18724.6	0.00388836	0.00645806	0.00902776	1.6604	1.72357	5-Sulfosalicylate_1	TRUE	TRUE	TRUE
serA	D-3-phosphoglycerate dehydrogenase	b2913	664.117	NADH	NADH-H(+)_C00004	TRUE	TRUE	TRUE	TRUE	TRUE	0.950022	0.201277	TRUE	FALSE	FALSE	-2.75857	-4.69656	-2.2974	0.937555	-6.10565	-5.07556	-4.04547	0.00966155	0.0206815	0.0317015	1.974	0.81258	NADH_1	TRUE	TRUE	TRUE
sbcB	exonuclease I	b2011	410.026	dADP	dADP-H(+)_C00206 | N-Acetylmuramic acid 6-phosphate.H/K-H(+)_C16698 | 2,5-Diamino-6-(5-phospho-D-ribosylamino)pyrimidin-4(3H)-one.NaCl-H(+)_C01304	FALSE	FALSE	FALSE	FALSE	TRUE	0.591566	0.364982	FALSE	FALSE	FALSE	1.74291	3.14852	4.53587	0.982302	3.62604	4.12229	4.61855	0.00702891	0.00921152	0.0113941	1.3698	0.777136	dADP_1	TRUE	TRUE	TRUE
rtcA	RNA 3'-terminal phosphate cyclase	b4475	711.53	2-Octaprenyl-3-methyl-5-hydroxy-6-methoxy-1,4-benzoquinone	2-Octaprenyl-3-methyl-5-hydroxy-6-methoxy-1,4-benzoquinone-H(+)_C05815	FALSE	FALSE	FALSE	FALSE	TRUE	0.529519	0.312736	FALSE	FALSE	FALSE	-1.44667	-3.57322	-5.77871	0.823337	-9.51669	-5.27573	-1.03478	0.000228354	0.00824811	0.0162679	2.09073	1.32252	2-Octaprenyl-3-methyl-5-hydroxy-6-methoxy-1,4-benzoquinone_1	TRUE	TRUE	TRUE
rstB	sensory histidine kinase in two-component regulatory system with RstA	b1609	251.077	Deoxyinosine	Deoxyinosine-H(+)_C05512 | N-D-Ribosylpurine-H(+)_C15586 | Dethiobiotin.H/K-H(+)_C01909	FALSE	FALSE	FALSE	FALSE	TRUE	0.980446	0.122204	FALSE	FALSE	FALSE	4.67309	8.3399	1	0.989652	9.89169	10.8604	11.8292	0.0204607	0.0249674	0.029474	3.60583	2.05984	Deoxyinosine_1	TRUE	TRUE	TRUE
rstB	sensory histidine kinase in two-component regulatory system with RstA	b1609	250.093	Deoxyadenosine	Deoxyadenosine-H(+)_C00559 | 5'-Deoxyadenosine-H(+)_C05198	FALSE	FALSE	FALSE	FALSE	TRUE	0.863698	0.146644	FALSE	FALSE	FALSE	-3.05318	-4.37871	-4.09535	0.528874	-7.08852	-4.81026	-2.53199	-0.00560614	0.0221201	0.0498463	1.56964	1.61819	Deoxyadenosine_1	TRUE	TRUE	TRUE
rpoC	RNA polymerase, beta prime subunit	b3988	743.072	NADP+	NADP+-H(+)_C00006	FALSE	FALSE	FALSE	FALSE	FALSE	0.451782	0.330164	FALSE	TRUE	FALSE	-5.71896	-4.78528	-49.8559	3.61e-08		-5.71896			4.36201		2.36804	2.63119	NADP+_1	TRUE	TRUE	TRUE
rnb	ribonuclease II	b1286	362.049	GMP	GMP-H(+)_C00144 | Guanosine 3'-phosphate-H(+)_C06193 | Precursor Z-H(+)_C18239 | N-Glycoloyl-neuraminate.H/K-H(+)_C03410	FALSE	FALSE	FALSE	FALSE	TRUE	0.988217	0	FALSE	FALSE	FALSE	14.958	18.5013	1	0.592355	6.50929	17.2615	28.0137	-0.110705	0.326751	0.764208	3.69577	1.68768	GMP_1	TRUE	TRUE	TRUE
rnb	ribonuclease II	b1286	322.044	CMP	CMP-H(+)_C00055 | 3'-CMP-H(+)_C05822	FALSE	FALSE	FALSE	FALSE	TRUE	0.974298	0.228114	FALSE	FALSE	FALSE	12.076	15.1917	2	0.763391	7.80177	14.4287	21.0556	-0.00584537	0.230229	0.466303	3.44373	1.65641	CMP_1	TRUE	TRUE	TRUE
rnb	ribonuclease II	b1286	323.027	UMP	UMP-H(+)_C00105 | Pseudouridine 5'-phosphate-H(+)_C01168 | 3'-UMP-H(+)_C01368	FALSE	FALSE	FALSE	FALSE	TRUE	0.933463	0.162938	FALSE	FALSE	FALSE	5.92307	8.0398	3	0.884149	5.78079	7.92339	10.066	0.0246418	0.0751342	0.125627	2.25881	0.887446	UMP_1	TRUE	TRUE	TRUE
rlmB	23S rRNA mG2251 2'-O-ribose methyltransferase, SAM-dependent	b4180	229.011	D-Ribose 5-phosphate	D-Ribose 5-phosphate-H(+)_C00117 | D-Ribulose 5-phosphate-H(+)_C00199 | D-Xylulose 5-phosphate-H(+)_C00231 | alpha-D-Ribose 1-phosphate-H(+)_C00620 | L-Ribulose 5-phosphate-H(+)_C01101 | D-Arabinose 5-phosphate-H(+)_C01112 | L-Xylulose 5-phosphate-H(+)_C03291 | L-Xylulose 1-phosphate-H(+)_C06441 | Quinate.H/K-H(+)_C00296 | (Z)-But-1-ene-1,2,4-tricarboxylate.H/Na+F(-)_C04002 | (Z)-But-2-ene-1,2,3-…	FALSE	FALSE	FALSE	FALSE	TRUE	0.534481	0.316136	FALSE	FALSE	FALSE	1.46847	2.78038	4.50035	0.93427	-34.1212	11.6361	57.3934	0.00306495	0.00536621	0.00766746	1.40615	1.27133	D-Ribose 5-phosphate_1	TRUE	TRUE	TRUE
rihB	ribonucleoside hydrolase 2	b2162	242.077	Cytidine	Cytidine-H(+)_C00475 | gamma-Glutamyl-beta-cyanoalanine-H(+)_C05711 | 1-Guanidino-1-deoxy-scyllo-inositol.H/Na-H(+)_C04280 | Pantothenol.H/K-H(+)_C05944	TRUE	TRUE	TRUE	TRUE	TRUE	0.973534	0.228114	TRUE	FALSE	FALSE	-2.97574	-4.92723	-2.75946	0.9484	-7.23268	-6.17397	-5.11527	0.0101234	0.0167092	0.0232951	2.01972	1.31519	Cytidine_1	TRUE	TRUE	TRUE
rihB	ribonucleoside hydrolase 2	b2162	243.062	Uridine	Uridine-H(+)_C00299 | Pseudouridine-H(+)_C02067 | Piceatannol-H(+)_C05901 | N-Acetylphosphinothricin[+1]+F(-)_C17952	TRUE	TRUE	FALSE	TRUE	TRUE	0.810699	0.315157	TRUE	FALSE	FALSE	-3.16725	-4.19228	-3.65019	0.772736	-6.65589	-4.24443	-1.83297	-0.0174924	0.0475885	0.112669	1.64199	1.17317	Uridine_1	TRUE	TRUE	TRUE
ribE	riboflavin synthase beta chain	b0415	808.123	Acetyl-CoA	Acetyl-CoA-H(+)_C00024	FALSE	FALSE	FALSE	FALSE	FALSE	0.663091	0.34797	FALSE	TRUE	FALSE	3.81651	5.05879	2.2974	0.728205	2.8776	4.83712	6.79664	0.00144258	0.0546533	0.107864	1.21411	0.289338	Acetyl-CoA_1	TRUE	TRUE	TRUE
ribA	GTP cyclohydrolase II	b1277	139.007	cis-4-Carboxymethylenebut-2-en-4-olide	cis-4-Carboxymethylenebut-2-en-4-olide-H(+)_C04431 | trans-4-Carboxymethylenebut-2-en-4-olide-H(+)_C12838	FALSE	FALSE	FALSE	FALSE	TRUE	0.724592	0.301915	FALSE	FALSE	FALSE	2.61138	6.68774	5.55824	0.892891	-8096.86	100	8296.86	0.00376074	0.0130939	0.022427	4.65062	4.88155	cis-4-Carboxymethylenebut-2-en-4-olide_1	TRUE	TRUE	TRUE
ribA	GTP cyclohydrolase II	b1277	125.025	1,2,3-Trihydroxybenzene	1,2,3-Trihydroxybenzene-H(+)_C01108 | Phloroglucinol-H(+)_C02183 | Benzene-1,2,4-triol-H(+)_C02814 | Maltol-H(+)_C11918 | D-Glycerate+F(-)_C00258 | (R)-3-Hydroxybutanoate.H/Na-H(+)_C01089 | (S)-3-Hydroxyisobutyrate.H/Na-H(+)_C06001	FALSE	FALSE	FALSE	FALSE	TRUE	0.63128	0.400981	FALSE	FALSE	FALSE	1.93558	4.53787	6.94869	0.869929	2.57525	6.64211	10.709	0.00215763	0.0109021	0.0196465	2.5743	1.76426	1,2,3-Trihydroxybenzene_1	TRUE	TRUE	TRUE
ribA	GTP cyclohydrolase II	b1277	140.01	1-Hydroxy-2-aminoethylphosphonate	1-Hydroxy-2-aminoethylphosphonate-H(+)_C05678 | cis-4-Carboxymethylenebut-2-en-4-olide[+1]-H(+)_C04431 | trans-4-Carboxymethylenebut-2-en-4-olide[+1]-H(+)_C12838 | 4-Aminobutanoate.H/K-H(+)_C00334 | N,N-Dimethylglycine.H/K-H(+)_C01026 | L-3-Amino-isobutanoate.H/K-H(+)_C03284	FALSE	FALSE	FALSE	FALSE	TRUE	0.512073	0.287965	FALSE	FALSE	FALSE	2.42582	6.35769	10.0073	0.870791	-9996.89	100	10196.9	0.00248783	0.0125078	0.0225278	4.54731	4.86122	1-Hydroxy-2-aminoethylphosphonate_1	TRUE	TRUE	TRUE
rffH	glucose-1-phosphate thymidylyltransferase	b3789	563.064	dTDP-glucose	dTDP-glucose-H(+)_C00842 | dTDP-galactose-H(+)_C02097	TRUE	TRUE	TRUE	TRUE	TRUE	0.808539	0.315157	TRUE	FALSE	FALSE	8.04918	8.42722	1.1487	0.277279	-36.0079	8.23217	52.4723	-4.0346	0.552387	5.13937	0.843769	0.151378	dTDP-glucose_1	TRUE	TRUE	TRUE
rfe	UDP-GlcNAc:undecaprenylphosphate GlcNAc-1-phosphate transferase	b3784	166.022	Phthalate	Phthalate[+1]-H(+)_C01606 | 4-Hydroxyphenylglyoxylate[+1]-H(+)_C03590 | Terephthalate[+1]-H(+)_C06337 | Thioguanine-H(+)_C07648 | 2-Oxoglutarate[+1]+F(-)_C00026 | 5-Hydroxy-2,4-dioxopentanoate[+1]+F(-)_C05406 | Methyloxaloacetate[+1]+F(-)_C06030	FALSE	FALSE	FALSE	FALSE	FALSE	0.827702	0.277435	FALSE	TRUE	FALSE	-2.57838	-4.17354	-5.21034	0.808727	-6.05098	-4.409	-2.76702	0.000285765	0.0208409	0.041396	1.76724	1.22845	Phthalate_2	TRUE	TRUE	TRUE
recQ	ATP-dependent DNA helicase	b3822	664.117	NADH	NADH-H(+)_C00004	FALSE	FALSE	FALSE	FALSE	FALSE	0.982904	0.142571	FALSE	TRUE	FALSE	3.25875	6.30266	1.1487	0.989169	8.84763	11.2896	13.7315	0.0117633	0.0143567	0.0169502	3.0624	2.18174	NADH_1	TRUE	TRUE	TRUE
purK	N5-carboxyaminoimidazole ribonucleotide synthase	b0522	460.333	Psychosine	Psychosine-H(+)_C01747	FALSE	FALSE	FALSE	FALSE	TRUE	0.741005	0.279323	FALSE	FALSE	FALSE	-4.96048	-3.83698	-7.99961	8.16e-08		-4.96048			4.01529		1.60788	1.00363	Psychosine_1	TRUE	TRUE	TRUE
ptsN	sugar-specific enzyme IIA component of PTS	b3204	120.044	Benzamide	Benzamide-H(+)_C09815 | 1-Aminocyclopropane-1-carboxylate+F(-)_C01234 | 2-Aminobut-2-enoate+F(-)_C17234 | (2R)-2-Hydroxy-2-methylbutanenitrile.H/Na-H(+)_C18796	FALSE	FALSE	FALSE	FALSE	TRUE	0.420324	0.312298	FALSE	FALSE	FALSE	1.33076	3.5721	4.40364	0.80824	-3.25396	6.31956	15.8931	-1.43e-05	0.00712017	0.0142547	2.11264	1.19105	Benzamide_1	TRUE	TRUE	TRUE
ptsG	fused glucose-specific PTS enzymes: IIB component/IIC component	b1101	191.02	Citrate	Citrate-H(+)_C00158 | Isocitrate-H(+)_C00311 | 5-Dehydro-4-deoxy-D-glucarate-H(+)_C00679 | 2-Dehydro-3-deoxy-D-glucarate-H(+)_C03921 | (4R,5S)-4,5,6-Trihydroxy-2,3-dioxohexanoate-H(+)_C04575 | Toluene-4-sulfonate+F(-)_C06677	FALSE	FALSE	FALSE	FALSE	TRUE	0.929718	0.14877	FALSE	FALSE	FALSE	-3.77944	-4.96267	-4.36467	0.664681	-9.40842	-5.16314	-0.917861	-0.0568934	0.0582504	0.173394	2.37037	1.80747	Citrate_1	TRUE	TRUE	TRUE
ptsG	fused glucose-specific PTS enzymes: IIB component/IIC component	b1101	205.035	Lipoate	Lipoate-H(+)_C00725 | (R)-2-Hydroxybutane-1,2,4-tricarboxylate-H(+)_C01251 | 2-Methylcitrate-H(+)_C02225 | (2S,3R)-3-Hydroxybutane-1,2,3-tricarboxylate-H(+)_C04593 | Homoisocitrate-H(+)_C05662 | 6-Hydroxykynurenate[+1]-H(+)_C05663	FALSE	FALSE	FALSE	FALSE	TRUE	0.566495	0.337946	FALSE	FALSE	FALSE	-3.26509	-4.44225	-10.2688	0.702532	-7.77521	-4.57329	-1.37137	-0.0331373	0.045904	0.124945	2.03884	1.56343	Lipoate_1	TRUE	TRUE	TRUE
pta	phosphate acetyltransferase	b2297	808.123	Acetyl-CoA	Acetyl-CoA-H(+)_C00024	TRUE	TRUE	TRUE	TRUE	TRUE	0.64401	0.353033	TRUE	FALSE	FALSE	-4.70672	-4.65365	-7.6529	1.35e-07		-4.70672			3.32841		0.662339	0.839028	Acetyl-CoA_1	TRUE	TRUE	TRUE
pssA	phosphatidylserine synthase (CDP-diacylglycerol-serine O-phosphatidyltransferase)	b2585	259.022	D-Fructose 6-phosphate	D-Fructose 6-phosphate-H(+)_C00085 | D-Glucose 6-phosphate-H(+)_C00092 | D-Glucose 1-phosphate-H(+)_C00103 | D-Mannose 6-phosphate-H(+)_C00275 | alpha-D-Galactose 1-phosphate-H(+)_C00446 | D-Mannose 1-phosphate-H(+)_C00636 | beta-D-Glucose 1-phosphate-H(+)_C00663 | alpha-D-Glucose 6-phosphate-H(+)_C00668 | D-Fructose 1-phosphate-H(+)_C01094 | D-Tagatose 6-phosphate-H(+)_C01097 | beta-D-Glucose 6-…	FALSE	FALSE	FALSE	FALSE	TRUE	0.882706	0.165566	FALSE	FALSE	FALSE	2.63187	4.88554	1.1487	0.986981	6.75786	8.5433	10.3287	0.00921617	0.0113854	0.0135546	2.28235	1.74967	D-Fructose 6-phosphate_1	TRUE	TRUE	TRUE
prpD	2-methylcitrate dehydratase	b0334	205.035	Lipoate	Lipoate-H(+)_C00725 | (R)-2-Hydroxybutane-1,2,4-tricarboxylate-H(+)_C01251 | 2-Methylcitrate-H(+)_C02225 | (2S,3R)-3-Hydroxybutane-1,2,3-tricarboxylate-H(+)_C04593 | Homoisocitrate-H(+)_C05662 | 6-Hydroxykynurenate[+1]-H(+)_C05663	TRUE	TRUE	TRUE	TRUE	TRUE	0.55507	0.318298	TRUE	FALSE	FALSE	-1.78857	-3.6079	-9.06463	0.966533	-10.3774	-6.97801	-3.57865	0.00533347	0.0080278	0.0107221	1.89342	1.44738	Lipoate_1	TRUE	TRUE	TRUE
prpB	2-methylisocitrate lyase	b0331	255.233	Hexadecanoic acid	Hexadecanoic acid-H(+)_C00249	FALSE	FALSE	FALSE	FALSE	TRUE	0.429017	0.306006	FALSE	FALSE	FALSE	6.73754	6.63086	2.16894	-2.12e-08		6.73754			5.57659		0.295559	0.265747	Hexadecanoic acid_1	TRUE	TRUE	TRUE
polB	DNA polymerase II	b0060	57.0352	Acetone	Acetone-H(+)_C00207 | Propanal-H(+)_C00479	FALSE	FALSE	FALSE	FALSE	TRUE	0.900266	0.176985	FALSE	FALSE	FALSE	-2.82228	-5.26663	-6.40744	0.908628	-7.30053	-5.71038	-4.12022	0.00595111	0.0215179	0.0370847	2.51982	0.402876	Acetone_1	TRUE	TRUE	TRUE
polB	DNA polymerase II	b0060	180.94	Methylselenopyruvate	Methylselenopyruvate-H(+)_C18904	FALSE	FALSE	FALSE	FALSE	TRUE	0.568779	0.34217	FALSE	FALSE	FALSE	-2.46542	-4.43748	-13.7652	0.887431	-6.64986	-5.12937	-3.60889	0.00429117	0.0166972	0.0291032	2.12594	0.940226	Methylselenopyruvate_1	TRUE	TRUE	TRUE
polB	DNA polymerase II	b0060	59.0507	Propan-2-ol	Propan-2-ol-H(+)_C01845 | Propane-1-ol-H(+)_C05979	FALSE	FALSE	FALSE	FALSE	TRUE	0.553883	0.311064	FALSE	FALSE	FALSE	-2.5189	-4.60145	-12.4071	0.882618	-6.42549	-4.86243	-3.29936	0.00312716	0.0202982	0.0374692	2.18164	0.533599	Propan-2-ol_1	TRUE	TRUE	TRUE
pldB	lysophospholipase L2	b3825	214.049	sn-glycero-3-Phosphoethanolamine	sn-glycero-3-Phosphoethanolamine-H(+)_C01233 | Dopaquinone+F(-)_C00822 | 2-Carboxy-2,3-dihydro-5,6-dihydroxyindole+F(-)_C05604 | 6-Hydroxy-3-succinoylpyridine+F(-)_C19631 | Phenylacetylglycine.H/Na-H(+)_C05598 | 3-Carbamoyl-2-phenylpropionaldehyde.H/Na-H(+)_C16587 | 4-Hydroxy-5-phenyltetrahydro-1,3-oxazin-2-one.H/Na-H(+)_C16595 | N-Acetyl-L-glutamate 5-semialdehyde.H/Na+F(-)_C01250	TRUE	TRUE	TRUE	TRUE	TRUE	0.956356	0.213856	TRUE	FALSE	FALSE	7.89916	8.39657	1.1487	0.368355	-3.53725	8.48762	20.5125	-0.487891	0.286049	1.05999	1.67281	1.82671	sn-glycero-3-Phosphoethanolamine_1	TRUE	TRUE	TRUE
phoR	sensory histidine kinase in two-component regulatory system with PhoB	b0400	246.017	Pyridoxal phosphate	Pyridoxal phosphate-H(+)_C00018 | L-Glutamyl 5-phosphate+F(-)_C03287 | Trinitrotoluene+F(-)_C16391 | p-Hydroxyphenylacetylglycine.H/K-H(+)_C05596 | 6-Hydroxykynurenate.H/Na+F(-)_C05663 | N-Acetyl-L-glutamate.NaCl-H(+)_C00624 | L-2-Amino-6-oxoheptanedioate.NaCl-H(+)_C03871	FALSE	FALSE	FALSE	FALSE	TRUE	0.570581	0.350944	FALSE	FALSE	FALSE	-3.81355	-3.50515	-6.3775	1.15e-07		-3.81355			2.9474		1.29136	2.06306	Pyridoxal phosphate_1	TRUE	TRUE	TRUE
pgpA	phosphatidylglycerophosphatase A	b0418	242.077	Cytidine	Cytidine-H(+)_C00475 | gamma-Glutamyl-beta-cyanoalanine-H(+)_C05711 | 1-Guanidino-1-deoxy-scyllo-inositol.H/Na-H(+)_C04280 | Pantothenol.H/K-H(+)_C05944	FALSE	FALSE	FALSE	FALSE	TRUE	0.984411	0	FALSE	FALSE	FALSE	-6.27023	-6.8667	-1.51572	0.95419	-8.89035	-6.96753	-5.04471	0.0846146	0.188467	0.29232	1.36366	0.383818	Cytidine_1	TRUE	TRUE	TRUE
pepQ	proline dipeptidase	b3847	279.233	Linoleate	Linoleate-H(+)_C01595	FALSE	FALSE	FALSE	FALSE	TRUE	0.799313	0.292097	FALSE	FALSE	FALSE	6.7817	6.24174	1	-1.2e-07		6.78171			5.35339		1.09073	1.0879	Linoleate_1	TRUE	TRUE	TRUE
pcnB	poly(A) polymerase	b0143	246.017	Pyridoxal phosphate	Pyridoxal phosphate-H(+)_C00018 | L-Glutamyl 5-phosphate+F(-)_C03287 | Trinitrotoluene+F(-)_C16391 | p-Hydroxyphenylacetylglycine.H/K-H(+)_C05596 | 6-Hydroxykynurenate.H/Na+F(-)_C05663 | N-Acetyl-L-glutamate.NaCl-H(+)_C00624 | L-2-Amino-6-oxoheptanedioate.NaCl-H(+)_C03871	FALSE	FALSE	FALSE	FALSE	FALSE	0.97852	0.244407	FALSE	TRUE	FALSE	-6.72771	-6.36474	-5.04864	0.0067837	-983.587	-6.78615	970.015	-130.033	0.670197	131.373	2.18316	3.47712	Pyridoxal phosphate_1	TRUE	TRUE	TRUE
pcnB	poly(A) polymerase	b0143	601.946	Guanosine 3',5'-bis(diphosphate)	Guanosine 3',5'-bis(diphosphate)-H(+)_C01228	FALSE	FALSE	FALSE	FALSE	FALSE	0.424852	0.317335	FALSE	TRUE	FALSE	-4.17462	-4.15091	-17.8306	0.0448099	-63.3623	-4.29151	54.7793	-5.51362	0.262384	6.03839	1.41824	2.22417	Guanosine 3',5'-bis(diphosphate)_1	TRUE	TRUE	TRUE
pcnB	poly(A) polymerase	b0143	521.983	GTP	GTP-H(+)_C00044	FALSE	FALSE	FALSE	FALSE	FALSE	0.407433	0.320785	FALSE	TRUE	FALSE	-4.499	-4.20421	-22.2439	0.00546743	-1052.66	-4.5282	1043.6	-149.504	0.491105	150.486	1.28232	2.03828	GTP_1	TRUE	TRUE	TRUE
nuoG	NADH:ubiquinone oxidoreductase, chain G	b2283	165.019	Phthalate	Phthalate-H(+)_C01606 | 4-Hydroxyphenylglyoxylate-H(+)_C03590 | Terephthalate-H(+)_C06337 | 2-Oxoglutarate+F(-)_C00026 | 5-Hydroxy-2,4-dioxopentanoate+F(-)_C05406 | Methyloxaloacetate+F(-)_C06030 | 6-Methylmercaptopurine-H(+)_C16614 | 2,3-Dimethylmaleate.H/Na-H(+)_C00922 | Methylitaconate.H/Na-H(+)_C02295 | 2-Methyleneglutarate.H/Na-H(+)_C02930	FALSE	FALSE	FALSE	FALSE	FALSE	0.831455	0.190095	FALSE	TRUE	FALSE	4.23309	4.88375	1.69522	0.550267	-0.910142	5.80468	12.5195	-0.121352	0.0694084	0.260169	3.11754	1.05165	Phthalate_1	TRUE	TRUE	TRUE
nuoG	NADH:ubiquinone oxidoreductase, chain G	b2283	166.022	Phthalate	Phthalate[+1]-H(+)_C01606 | 4-Hydroxyphenylglyoxylate[+1]-H(+)_C03590 | Terephthalate[+1]-H(+)_C06337 | Thioguanine-H(+)_C07648 | 2-Oxoglutarate[+1]+F(-)_C00026 | 5-Hydroxy-2,4-dioxopentanoate[+1]+F(-)_C05406 | Methyloxaloacetate[+1]+F(-)_C06030	FALSE	FALSE	FALSE	FALSE	FALSE	0.368332	0.34217	FALSE	TRUE	FALSE	3.20462	3.622	4.87733	0.553123	-0.606	4.34727	9.30054	-0.0900418	0.0531245	0.196291	2.27386	0.914727	Phthalate_2	TRUE	TRUE	TRUE
nudF	ADP-ribose pyrophosphatase	b3034	558.064	ADP-ribose	ADP-ribose-H(+)_C00301 | Phosphoribosyl-AMP-H(+)_C02741	TRUE	TRUE	TRUE	TRUE	TRUE	0.955441	0.201277	TRUE	FALSE	FALSE	-7.80318	-7.85486	-3.17767	0.0790807	-403.465	-7.85887	387.747	-54.5583	0.82696	56.2122	0.614317	0.638762	ADP-ribose_1	TRUE	TRUE	TRUE
nhoA	N-hydroxyarylamine O-acetyltransferase	b1463	220.083	N-Acetyl-D-glucosamine	N-Acetyl-D-glucosamine-H(+)_C00140 | N-Acetyl-D-mannosamine-H(+)_C00645 | N-Acetyl-D-galactosamine-H(+)_C01132	FALSE	FALSE	FALSE	FALSE	TRUE	0.82927	0.184957	FALSE	FALSE	FALSE	13.5718	13.2067	1	0.0124908	-14886.4	13.5854	14913.5	-3036.97	2.31535	3041.6	0.419037	0.189287	N-Acetyl-D-glucosamine_1	TRUE	TRUE	TRUE
ndk	multifunctional nucleoside diphosphate kinase and apyrimidinic endonuclease and 3'-phosphodiesterase	b2518	129.039	4-Oxoproline	4-Oxoproline[+1]-H(+)_C01877 | 5-Oxo-D-proline[+1]-H(+)_C02237 | L-1-Pyrroline-3-hydroxy-5-carboxylate[+1]-H(+)_C04281 | 1-Pyrroline-4-hydroxy-2-carboxylate[+1]-H(+)_C04282 | Catechol+F(-)_C00090 | Hydroquinone+F(-)_C00530 | Resorcinol+F(-)_C01751 | 4-Fluorocyclohexadiene-cis,cis-1,2-diol-H(+)_C16483 | 1-Fluorocyclohexadiene-cis,cis-1,2-diol-H(+)_C16484	FALSE	FALSE	FALSE	FALSE	TRUE	0.361563	0.332324	FALSE	FALSE	FALSE	2.06476	2.908	5.53265	0.924618	2.16089	2.8453	3.52971	0.0102643	0.0258181	0.0413718	0.91655	0.203732	4-Oxoproline_2	TRUE	TRUE	TRUE
ndh	respiratory NADH dehydrogenase 2/cupric reductase	b1109	664.117	NADH	NADH-H(+)_C00004	TRUE	TRUE	TRUE	TRUE	TRUE	0.959608	0.213856	TRUE	FALSE	FALSE	-3.62498	-6.22944	-3.10369	0.857433	-8.53737	-6.34492	-4.15248	0.00263161	0.0311481	0.0596645	2.71329	1.44227	NADH_1	TRUE	TRUE	TRUE
ndh	respiratory NADH dehydrogenase 2/cupric reductase	b1109	112.986	Acetylenedicarboxylate	Acetylenedicarboxylate-H(+)_C03248	FALSE	FALSE	FALSE	FALSE	TRUE	0.657602	0.34217	FALSE	FALSE	FALSE	-4.071	-4.28728	-5.46259	0.367736	-13.8347	-4.23252	5.36963	-0.613001	0.211855	1.03671	0.551552	0.332438	Acetylenedicarboxylate_1	TRUE	TRUE	TRUE
nanK	N-acetylmannosamine kinase	b3222	505.988	ATP	ATP-H(+)_C00002 | dGTP-H(+)_C00286	TRUE	TRUE	TRUE	TRUE	TRUE	0.996633	0	TRUE	FALSE	FALSE	-5.71801	-8.95233	-4.37345	0.922547	-11.88	-9.89143	-7.9029	0.0197132	0.0419156	0.064118	3.41281	1.89799	ATP_1	TRUE	TRUE	TRUE
nanK	N-acetylmannosamine kinase	b3222	259.022	D-Fructose 6-phosphate	D-Fructose 6-phosphate-H(+)_C00085 | D-Glucose 6-phosphate-H(+)_C00092 | D-Glucose 1-phosphate-H(+)_C00103 | D-Mannose 6-phosphate-H(+)_C00275 | alpha-D-Galactose 1-phosphate-H(+)_C00446 | D-Mannose 1-phosphate-H(+)_C00636 | beta-D-Glucose 1-phosphate-H(+)_C00663 | alpha-D-Glucose 6-phosphate-H(+)_C00668 | D-Fructose 1-phosphate-H(+)_C01094 | D-Tagatose 6-phosphate-H(+)_C01097 | beta-D-Glucose 6-…	FALSE	FALSE	FALSE	FALSE	TRUE	0.992093	0	FALSE	FALSE	FALSE	9.38547	13.8861	1	0.950882	12.0284	14.2714	16.5143	0.0502611	0.0857367	0.121212	4.47341	1.2495	D-Fructose 6-phosphate_1	TRUE	TRUE	TRUE
nanK	N-acetylmannosamine kinase	b3222	489.991	dATP	dATP-H(+)_C00131	FALSE	FALSE	FALSE	FALSE	TRUE	0.778122	0.260347	FALSE	FALSE	FALSE	-2.89871	-5.74534	-13.7573	0.979954	-13.1205	-10.1684	-7.2164	0.00991967	0.0133735	0.0168274	2.94835	2.22254	dATP_1	TRUE	TRUE	TRUE
nanK	N-acetylmannosamine kinase	b3222	346.052	AMP	AMP-H(+)_C00020 | dGMP-H(+)_C00362 | 3'-AMP-H(+)_C01367 | N-Acetylneuraminate.H/K-H(+)_C00270	FALSE	FALSE	FALSE	FALSE	TRUE	0.730836	0.307953	FALSE	FALSE	FALSE	2.62558	4.37548	7.18946	0.991576	4.42838	4.7637	5.09901	0.015884	0.0194867	0.0230894	1.74918	0.537749	AMP_1	TRUE	TRUE	TRUE
nanK	N-acetylmannosamine kinase	b3222	330.061	dAMP	dAMP-H(+)_C00360 | N-Acetylmuramate.H/K-H(+)_C02713 | N-Succinyl-2-L-amino-6-oxoheptanedioate.H/Na+F(-)_C04462	FALSE	FALSE	FALSE	FALSE	TRUE	0.722618	0.296109	FALSE	FALSE	FALSE	1.85388	4.137	7.32721	0.9403	3.78922	5.82186	7.8545	0.00501714	0.0102795	0.0155419	2.17387	1.04924	dAMP_1	TRUE	TRUE	TRUE
nanK	N-acetylmannosamine kinase	b3222	426.023	ADP	ADP-H(+)_C00008 | Adenosine 3',5'-bisphosphate-H(+)_C00054 | dGDP-H(+)_C00361 | Acetyl adenylate.H/K-H(+)_C05993	TRUE	TRUE	TRUE	TRUE	TRUE	0.564559	0.333825	TRUE	FALSE	FALSE	-2.46862	-4.68991	-20.6031	0.96915	-16.0418	-10.2054	-4.3689	0.0071681	0.0103244	0.0134807	2.42598	1.98381	ADP_1	TRUE	TRUE	TRUE
nanK	N-acetylmannosamine kinase	b3222	427.005	IDP	IDP-H(+)_C00104	FALSE	FALSE	FALSE	FALSE	TRUE	0.483737	0.300983	FALSE	FALSE	FALSE	3.31265	4.33728	7.31887	0.84741	2.75686	4.39318	6.0295	0.00428469	0.0463164	0.088348	1.41272	0.763383	IDP_1	TRUE	TRUE	TRUE
nanK	N-acetylmannosamine kinase	b3222	521.983	GTP	GTP-H(+)_C00044	FALSE	FALSE	FALSE	FALSE	TRUE	0.397278	0.311064	FALSE	FALSE	FALSE	-2.57848	-4.21061	-18.6187	0.812442	-6.46877	-4.69149	-2.91422	5.32e-05	0.0196712	0.0392891	1.9618	1.15952	GTP_1	TRUE	TRUE	TRUE
nanA	N-acetylneuraminate lyase	b3225	451.358	Phylloquinol	Phylloquinol-H(+)_C03313 | alpha-Tocopherol.H/Na-H(+)_C02477	FALSE	FALSE	FALSE	FALSE	TRUE	0.943648	0.18009	FALSE	FALSE	FALSE	-1.78353	-4.28062	-3.39044	0.923343	-13.7662	-7.71533	-1.66448	0.00387835	0.00918964	0.0145009	2.42973	1.45588	Phylloquinol_1	TRUE	TRUE	TRUE
nadE	NAD synthetase, NH3/glutamine-dependent	b1740	220.083	N-Acetyl-D-glucosamine	N-Acetyl-D-glucosamine-H(+)_C00140 | N-Acetyl-D-mannosamine-H(+)_C00645 | N-Acetyl-D-galactosamine-H(+)_C01132	FALSE	FALSE	FALSE	FALSE	TRUE	0.374333	0.316824	FALSE	FALSE	FALSE	4.86103	4.31874	1.58489	-1.07e-07		4.86103			3.78916		0.595909	0.413488	N-Acetyl-D-glucosamine_1	TRUE	TRUE	TRUE
murI	glutamate racemase	b3967	664.117	NADH	NADH-H(+)_C00004	FALSE	FALSE	FALSE	FALSE	TRUE	0.401484	0.318298	FALSE	FALSE	FALSE	1.67507	2.86919	10.0688	0.937819	3.13644	4.34151	5.54658	0.00454591	0.00765959	0.0107733	1.26105	1.05618	NADH_1	TRUE	TRUE	TRUE
murB	UDP-N-acetylenolpyruvoylglucosamine reductase, FAD-binding	b3972	744.081	NADPH	NADPH-H(+)_C00005 | NADP+[+1]-H(+)_C00006	TRUE	TRUE	TRUE	TRUE	TRUE	0.710273	0.290522	TRUE	FALSE	FALSE	-2.78638	-3.82195	-5.30759	0.927078	-4.79036	-3.79593	-2.80149	0.0134248	0.0378317	0.0622386	1.28424	0.432466	NADPH_1	TRUE	TRUE	TRUE
mtlD	mannitol-1-phosphate dehydrogenase, NAD-dependent	b3600	664.117	NADH	NADH-H(+)_C00004	TRUE	TRUE	TRUE	TRUE	TRUE	0.700021	0.285142	TRUE	FALSE	FALSE	6.86546	7.62022	1.31951	2.91e-08		6.86546			5.65406		0.904035	0.875076	NADH_1	TRUE	TRUE	TRUE
mqo	malate dehydrogenase, FAD/NAD(P)-binding domain	b2210	165.019	Phthalate	Phthalate-H(+)_C01606 | 4-Hydroxyphenylglyoxylate-H(+)_C03590 | Terephthalate-H(+)_C06337 | 2-Oxoglutarate+F(-)_C00026 | 5-Hydroxy-2,4-dioxopentanoate+F(-)_C05406 | Methyloxaloacetate+F(-)_C06030 | 6-Methylmercaptopurine-H(+)_C16614 | 2,3-Dimethylmaleate.H/Na-H(+)_C00922 | Methylitaconate.H/Na-H(+)_C02295 | 2-Methyleneglutarate.H/Na-H(+)_C02930	FALSE	FALSE	FALSE	FALSE	TRUE	0.784958	0.266132	FALSE	FALSE	FALSE	2.02073	4.65213	1	0.898476	3.48373	6.16287	8.84201	0.00352715	0.0115616	0.019596	2.43307	0.935584	Phthalate_1	TRUE	TRUE	TRUE
mqo	malate dehydrogenase, FAD/NAD(P)-binding domain	b2210	166.022	Phthalate	Phthalate[+1]-H(+)_C01606 | 4-Hydroxyphenylglyoxylate[+1]-H(+)_C03590 | Terephthalate[+1]-H(+)_C06337 | Thioguanine-H(+)_C07648 | 2-Oxoglutarate[+1]+F(-)_C00026 | 5-Hydroxy-2,4-dioxopentanoate[+1]+F(-)_C05406 | Methyloxaloacetate[+1]+F(-)_C06030	FALSE	FALSE	FALSE	FALSE	TRUE	0.581829	0.355502	FALSE	FALSE	FALSE	1.6205	3.87741	2.93016	0.874	2.35746	5.3068	8.25613	0.00197082	0.00913408	0.0162973	2.07414	0.719916	Phthalate_2	TRUE	TRUE	TRUE
mqo	malate dehydrogenase, FAD/NAD(P)-binding domain	b2210	121.031	Benzoate	Benzoate-H(+)_C00180 | 4-Hydroxybenzaldehyde-H(+)_C00633 | 3-Hydroxybenzaldehyde-H(+)_C03067 | Salicylaldehyde-H(+)_C06202 | 2-Oxobutanoate+F(-)_C00109 | Acetoacetate+F(-)_C00164 | Succinate semialdehyde+F(-)_C00232 | (S)-Methylmalonate semialdehyde+F(-)_C06002 | 1-Methylpyrrolinium.H/K-H(+)_C06178	FALSE	FALSE	FALSE	FALSE	TRUE	0.54637	0.323161	FALSE	FALSE	FALSE	1.44843	3.45672	5.57304	0.911196	2.10465	5.42423	8.74381	0.00284734	0.0077427	0.0126381	1.90042	0.886902	Benzoate_1	TRUE	TRUE	TRUE
mgtA	magnesium transporter	b4242	112.986	Acetylenedicarboxylate	Acetylenedicarboxylate-H(+)_C03248	FALSE	FALSE	FALSE	FALSE	TRUE	0.453816	0.320785	FALSE	FALSE	FALSE	2.62287	3.66088	3.73719	0.912866	2.50615	3.68854	4.87093	0.00737877	0.0357394	0.0641	1.41985	0.201354	Acetylenedicarboxylate_1	TRUE	TRUE	TRUE
metF	5,10-methylenetetrahydrofolate reductase	b3941	220.083	N-Acetyl-D-glucosamine	N-Acetyl-D-glucosamine-H(+)_C00140 | N-Acetyl-D-mannosamine-H(+)_C00645 | N-Acetyl-D-galactosamine-H(+)_C01132	FALSE	FALSE	FALSE	FALSE	TRUE	0.912867	0.197406	FALSE	FALSE	FALSE	7.25751	6.82112	1	0.252153	-48.0313	7.4182	62.8677	-5.33334	0.510871	6.35508	0.931016	0.84944	N-Acetyl-D-glucosamine_1	TRUE	TRUE	TRUE
malZ	maltodextrin glucosidase	b0403	808.123	Acetyl-CoA	Acetyl-CoA-H(+)_C00024	FALSE	FALSE	FALSE	FALSE	TRUE	0.465274	0.292849	FALSE	FALSE	FALSE	2.68777	3.60644	10.485	0.945549	2.78011	3.67074	4.56137	0.015476	0.0380361	0.0605962	1.30073	0.327991	Acetyl-CoA_1	TRUE	TRUE	TRUE
malP	maltodextrin phosphorylase	b3417	259.022	D-Fructose 6-phosphate	D-Fructose 6-phosphate-H(+)_C00085 | D-Glucose 6-phosphate-H(+)_C00092 | D-Glucose 1-phosphate-H(+)_C00103 | D-Mannose 6-phosphate-H(+)_C00275 | alpha-D-Galactose 1-phosphate-H(+)_C00446 | D-Mannose 1-phosphate-H(+)_C00636 | beta-D-Glucose 1-phosphate-H(+)_C00663 | alpha-D-Glucose 6-phosphate-H(+)_C00668 | D-Fructose 1-phosphate-H(+)_C01094 | D-Tagatose 6-phosphate-H(+)_C01097 | beta-D-Glucose 6-…	TRUE	TRUE	TRUE	TRUE	TRUE	0.943343	0.18009	TRUE	FALSE	FALSE	4.17068	7.39909	1	0.984671	8.29956	9.25441	10.2093	0.0183652	0.0238324	0.0292996	3.2305	1.71769	D-Fructose 6-phosphate_1	TRUE	TRUE	TRUE
malP	maltodextrin phosphorylase	b3417	665.214	Stachyose	Stachyose-H(+)_C01613 | Cellotetraose-H(+)_C02013	TRUE	TRUE	FALSE	TRUE	TRUE	0.871173	0.155532	TRUE	FALSE	FALSE	3.22721	6.64685	2	0.92916	6.19148	9.32596	12.4604	0.00800534	0.01782	0.0276346	3.508	1.74439	Stachyose_1	TRUE	TRUE	TRUE
malP	maltodextrin phosphorylase	b3417	451.358	Phylloquinol	Phylloquinol-H(+)_C03313 | alpha-Tocopherol.H/Na-H(+)_C02477	FALSE	FALSE	FALSE	FALSE	TRUE	0.866787	0.150958	FALSE	FALSE	FALSE	-3.37698	-4.08107	-3.98742	0.633419	-8.41772	-4.32663	-0.235544	-0.0718616	0.0617557	0.195373	1.85901	1.42414	Phylloquinol_1	TRUE	TRUE	TRUE
maeB	fused malic enzyme predicted oxidoreductase/predicted phosphotransacetylase	b2463	744.081	NADPH	NADPH-H(+)_C00005 | NADP+[+1]-H(+)_C00006	TRUE	TRUE	TRUE	TRUE	TRUE	0.644024	0.353033	TRUE	FALSE	FALSE	2.72784	4.56188	5.1017	0.910398	4.66911	6.4184	8.16769	0.00676207	0.0127566	0.0187512	1.84659	1.40804	NADPH_1	TRUE	TRUE	TRUE
maeB	fused malic enzyme predicted oxidoreductase/predicted phosphotransacetylase	b2463	165.019	Phthalate	Phthalate-H(+)_C01606 | 4-Hydroxyphenylglyoxylate-H(+)_C03590 | Terephthalate-H(+)_C06337 | 2-Oxoglutarate+F(-)_C00026 | 5-Hydroxy-2,4-dioxopentanoate+F(-)_C05406 | Methyloxaloacetate+F(-)_C06030 | 6-Methylmercaptopurine-H(+)_C16614 | 2,3-Dimethylmaleate.H/Na-H(+)_C00922 | Methylitaconate.H/Na-H(+)_C02295 | 2-Methyleneglutarate.H/Na-H(+)_C02930	FALSE	FALSE	FALSE	FALSE	TRUE	0.441016	0.316292	FALSE	FALSE	FALSE	2.1358	3.89259	9.84316	0.881781	2.13878	7.00482	11.8708	0.00367088	0.0090077	0.0143445	1.89713	1.74543	Phthalate_1	TRUE	TRUE	TRUE
maeB	fused malic enzyme predicted oxidoreductase/predicted phosphotransacetylase	b2463	166.022	Phthalate	Phthalate[+1]-H(+)_C01606 | 4-Hydroxyphenylglyoxylate[+1]-H(+)_C03590 | Terephthalate[+1]-H(+)_C06337 | Thioguanine-H(+)_C07648 | 2-Oxoglutarate[+1]+F(-)_C00026 | 5-Hydroxy-2,4-dioxopentanoate[+1]+F(-)_C05406 | Methyloxaloacetate[+1]+F(-)_C06030	FALSE	FALSE	FALSE	FALSE	TRUE	0.39803	0.31585	FALSE	FALSE	FALSE	1.72175	2.96436	19.5578	0.918828	2.7669	5.20879	7.65068	0.00389581	0.00724545	0.0105951	1.37974	1.34177	Phthalate_2	TRUE	TRUE	TRUE
maa	maltose O-acetyltransferase	b0459	808.123	Acetyl-CoA	Acetyl-CoA-H(+)_C00024	TRUE	TRUE	TRUE	TRUE	TRUE	0.98383	0	TRUE	FALSE	FALSE	-7.35075	-12.1547	-6.18786	0.99589	-13.6793	-13.0273	-12.3753	0.0498273	0.057419	0.0650107	4.83838	1.15466	Acetyl-CoA_1	TRUE	TRUE	TRUE
lpxH	UDP-2,3-diacylglucosamine pyrophosphatase	b0524	274.103	N-Succinyl-L-citrulline	N-Succinyl-L-citrulline-H(+)_C18048	FALSE	FALSE	FALSE	FALSE	FALSE	0.488964	0.287807	FALSE	TRUE	FALSE	-2.11695	-3.05658	-4.84509	0.955956	-3.66751	-3.12548	-2.58344	0.0123756	0.0224732	0.0325707	1.06466	0.169822	N-Succinyl-L-citrulline_1	TRUE	TRUE	TRUE
lpxC	UDP-3-O-acyl N-acetylglucosamine deacetylase	b0096	88.9779	trans-3-Chloroallyl aldehyde	trans-3-Chloroallyl aldehyde-H(+)_C06613 | cis-3-Chloroallyl aldehyde-H(+)_C16348 | Methanol.NaCl-H(+)_C00132	FALSE	FALSE	FALSE	FALSE	TRUE	0.559831	0.322043	FALSE	FALSE	FALSE	-1.41557	-3.62668	-5.12973	0.823646	-7.83069	-4.72271	-1.61473	1.63e-05	0.00853397	0.0170516	2.01299	0.776152	trans-3-Chloroallyl aldehyde_1	TRUE	TRUE	TRUE
lpd	lipoamide dehydrogenase, E3 component is part of three enzyme complexes	b0116	664.117	NADH	NADH-H(+)_C00004	TRUE	TRUE	TRUE	TRUE	TRUE	0.859892	0.146644	TRUE	FALSE	FALSE	-2.26358	-4.27459	-5.40384	0.991378	-11.8702	-9.19468	-6.51914	0.00788367	0.00935582	0.010828	2.13611	1.78379	NADH_1	TRUE	TRUE	TRUE
ldcA	murein tetrapeptide carboxypeptidase; LD-carboxypeptidase A	b1192	152.072	Dopamine	Dopamine-H(+)_C03758 | Vanillylamine-H(+)_C16666 | N-Hydroxy-L-valine+F(-)_C20313 | L-Leucine.H/Na-H(+)_C00123 | L-Isoleucine.H/Na-H(+)_C00407 | 6-Aminohexanoate.H/Na-H(+)_C02378 | (3R)-beta-Leucine.H/Na-H(+)_C02486	FALSE	FALSE	FALSE	FALSE	TRUE	0.607121	0.351545	FALSE	FALSE	FALSE	-5.8044	-5.32388	-11.0378	4.33e-08		-5.8044			4.06244		1.31356	2.058	Dopamine_1	TRUE	TRUE	TRUE
lacZ	beta-D-galactosidase	b0344	255.233	Hexadecanoic acid	Hexadecanoic acid-H(+)_C00249	FALSE	FALSE	FALSE	FALSE	FALSE	0.927487	0.213856	FALSE	TRUE	FALSE	11.362	10.908	1	-1.72e-07		11.362			7.22993		0.559913	0.573571	Hexadecanoic acid_1	TRUE	TRUE	TRUE
lacZ	beta-D-galactosidase	b0344	127.051	5,6-Dihydrothymine	5,6-Dihydrothymine-H(+)_C00906 | gamma-Amino-gamma-cyanobutanoate-H(+)_C05715 | Naphthalene-H(+)_C00829 | p-Xylene.H/Na-H(+)_C06756 | Ethylbenzene.H/Na-H(+)_C07111 | m-Xylene.H/Na-H(+)_C07208 | o-Xylene.H/Na-H(+)_C07212 | 3-Cresol+F(-)_C01467 | 4-Cresol+F(-)_C01468 | o-Cresol+F(-)_C01542	FALSE	FALSE	FALSE	FALSE	FALSE	0.384492	0.321589	FALSE	TRUE	FALSE	6.28584	6.08658	16.1248	-2.1e-08		6.28584			4.85384		0.450442	0.667414	5,6-Dihydrothymine_1	TRUE	TRUE	TRUE
kdsB	3-deoxy-manno-octulosonate cytidylyltransferase	b0918	237.061	3-Deoxy-D-manno-octulosonate	3-Deoxy-D-manno-octulosonate-H(+)_C01187 | 2-(Hydroxymethyl)-3-(acetamidomethylene)succinate[+1]+F(-)_C04690	FALSE	FALSE	TRUE	FALSE	TRUE	0.941019	0.171085	FALSE	FALSE	FALSE	-2.51218	-4.7725	-3.14155	0.988951	-23.9942	-14.0266	-4.05909	0.00797863	0.00967257	0.0113665	2.39852	2.12202	3-Deoxy-D-manno-octulosonate_1	TRUE	TRUE	TRUE
kdsB	3-deoxy-manno-octulosonate cytidylyltransferase	b0918	251.077	Deoxyinosine	Deoxyinosine-H(+)_C05512 | N-D-Ribosylpurine-H(+)_C15586 | Dethiobiotin.H/K-H(+)_C01909	FALSE	FALSE	FALSE	FALSE	TRUE	0.906564	0.190095	FALSE	FALSE	FALSE	2.78388	5.05011	1.64375	0.965286	5.3703	6.44708	7.52386	0.0102398	0.0160516	0.0218634	2.35744	1.41389	Deoxyinosine_1	TRUE	TRUE	TRUE
katG	catalase-peroxidase HPI, heme b-containing	b3942	213.186	CAI-1	CAI-1-H(+)_C16640	FALSE	FALSE	FALSE	FALSE	TRUE	0.43393	0.308514	FALSE	FALSE	FALSE	5.49915	5.11278	4.19296	1.88e-07		5.49915			4.78558		0.528307	0.592128	CAI-1_1	TRUE	TRUE	TRUE
ispE	4-diphosphocytidyl-2-C-methylerythritol kinase	b1208	167.954	L-Selenocysteine	L-Selenocysteine-H(+)_C05688	FALSE	FALSE	FALSE	FALSE	TRUE	0.55463	0.314639	FALSE	FALSE	FALSE	-2.18005	-5.51245	-6.76948	0.492135	-11.5463	-5.67548	0.195305	-0.0224239	0.0158068	0.0540374	3.63103	3.50258	L-Selenocysteine_1	TRUE	TRUE	TRUE
idnK	D-gluconate kinase, thermosensitive	b4268	195.05	D-Gluconic acid	D-Gluconic acid-H(+)_C00257 | D-Mannonate-H(+)_C00514 | L-Idonate-H(+)_C00770 | L-Gulonate-H(+)_C00800 | D-Altronate-H(+)_C00817 | D-Galactonate-H(+)_C00880 | L-Galactonate-H(+)_C15930 | Allantoate+F(-)_C00499 | (Indol-3-yl)acetamide.H/Na-H(+)_C02693	TRUE	TRUE	TRUE	TRUE	TRUE	0.790608	0.272181	TRUE	FALSE	FALSE	-3.72598	-4.10363	-2.95155	0.678121	-7.51306	-4.02626	-0.539454	-0.0877439	0.132457	0.352659	0.706897	0.587358	D-Gluconic acid_1	TRUE	TRUE	TRUE
hisD	bifunctional histidinal dehydrogenase/ histidinol dehydrogenase	b2020	140.082	L-Histidinol	L-Histidinol-H(+)_C00860 | Phenethylamine+F(-)_C05332 | cis-1,2-Dihydro-3-ethylcatechol[+1]-H(+)_C06727 | Cyclohexylamine.H/Na+F(-)_C00571	TRUE	TRUE	TRUE	TRUE	TRUE	0.981629	0.131604	TRUE	FALSE	FALSE	-3.02499	-5.09661	-2.56023	0.94965	-7.22495	-6.16933	-5.11371	0.0106024	0.017959	0.0253155	2.12095	1.14945	L-Histidinol_1	TRUE	TRUE	TRUE
hemA	glutamyl tRNA reductase	b1210	140.01	1-Hydroxy-2-aminoethylphosphonate	1-Hydroxy-2-aminoethylphosphonate-H(+)_C05678 | cis-4-Carboxymethylenebut-2-en-4-olide[+1]-H(+)_C04431 | trans-4-Carboxymethylenebut-2-en-4-olide[+1]-H(+)_C12838 | 4-Aminobutanoate.H/K-H(+)_C00334 | N,N-Dimethylglycine.H/K-H(+)_C01026 | L-3-Amino-isobutanoate.H/K-H(+)_C03284	FALSE	FALSE	FALSE	FALSE	FALSE	0.759872	0.297539	FALSE	TRUE	FALSE	8.1147	7.85675	1	-1.36e-07		8.1147			5.56853		0.675497	0.454088	1-Hydroxy-2-aminoethylphosphonate_1	TRUE	TRUE	TRUE
hemA	glutamyl tRNA reductase	b1210	139.075	cis-1,2-Dihydro-3-ethylcatechol	cis-1,2-Dihydro-3-ethylcatechol-H(+)_C06727	FALSE	FALSE	FALSE	FALSE	FALSE	0.639321	0.380189	FALSE	TRUE	FALSE	7.95982	7.52069	2.76632	-3.94e-08		7.95982			6.22103		0.81164	0.337594	cis-1,2-Dihydro-3-ethylcatechol_1	TRUE	TRUE	TRUE
hemA	glutamyl tRNA reductase	b1210	139.007	cis-4-Carboxymethylenebut-2-en-4-olide	cis-4-Carboxymethylenebut-2-en-4-olide-H(+)_C04431 | trans-4-Carboxymethylenebut-2-en-4-olide-H(+)_C12838	FALSE	FALSE	FALSE	FALSE	FALSE	0.632814	0.407346	FALSE	TRUE	FALSE	8.00026	7.74643	2.16894	9.36e-08		8.00026			5.92495		0.71043	0.499566	cis-4-Carboxymethylenebut-2-en-4-olide_1	TRUE	TRUE	TRUE
hemA	glutamyl tRNA reductase	b1210	176.95	3,5-Dichlorocatechol	3,5-Dichlorocatechol-H(+)_C02933 | 2,5-Dichlorohydroquinone-H(+)_C06600 | 3,6-Dichlorocatechol-H(+)_C07094 | 2,6-Dichlorohydroquinone-H(+)_C07097	FALSE	FALSE	FALSE	FALSE	FALSE	0.603236	0.374981	FALSE	TRUE	FALSE	-4.4396	-4.79102	-15.3145	0.792821	-9.43918	-4.66765	0.103873	-0.170895	0.209669	0.590233	0.641756	0.282221	3,5-Dichlorocatechol_1	TRUE	TRUE	TRUE
guaD	guanine deaminase	b2883	150.042	Guanine	Guanine-H(+)_C00242	TRUE	TRUE	TRUE	TRUE	TRUE	0.826271	0.277435	TRUE	FALSE	FALSE	-3.63147	-3.99518	-3.10369	0.599257	-8.06508	-4.21517	-0.365255	-0.0800274	0.0858654	0.251758	1.2494	1.17842	Guanine_1	TRUE	TRUE	TRUE
guaA	GMP synthetase (glutamine aminotransferase)	b2507	257.115	Dihydroechinofuran	Dihydroechinofuran-H(+)_C18134	FALSE	FALSE	FALSE	FALSE	TRUE	0.610585	0.366611	FALSE	FALSE	FALSE	-1.85526	-3.39807	-6.30907	0.948658	-4.77312	-3.998	-3.22288	0.00627676	0.0117693	0.0172618	1.5501	0.578874	Dihydroechinofuran_1	TRUE	TRUE	TRUE
gpsA	glycerol-3-phosphate dehydrogenase (NAD+)	b3608	664.117	NADH	NADH-H(+)_C00004	FALSE	FALSE	TRUE	FALSE	TRUE	0.420524	0.314797	FALSE	FALSE	FALSE	-1.892	-3.24578	-10.1187	0.927503	-4.78421	-3.96202	-3.13983	0.00556191	0.0105142	0.0154665	1.30656	0.652151	NADH_1	TRUE	TRUE	TRUE
gntK	gluconate kinase 2	b3437	195.05	D-Gluconic acid	D-Gluconic acid-H(+)_C00257 | D-Mannonate-H(+)_C00514 | L-Idonate-H(+)_C00770 | L-Gulonate-H(+)_C00800 | D-Altronate-H(+)_C00817 | D-Galactonate-H(+)_C00880 | L-Galactonate-H(+)_C15930 | Allantoate+F(-)_C00499 | (Indol-3-yl)acetamide.H/Na-H(+)_C02693	TRUE	TRUE	TRUE	TRUE	TRUE	0.80459	0.307076	TRUE	FALSE	FALSE	-4.64889	-4.41737	-2.16894	7.21e-08		-4.64889			3.96445		0.792471	0.68223	D-Gluconic acid_1	TRUE	TRUE	TRUE
gmd	GDP-D-mannose dehydratase, NAD(P)-binding	b2053	180.989	2-Oxo-4-phosphonobutanoate	2-Oxo-4-phosphonobutanoate-H(+)_C17941 | 2,3-Dimethylmaleate.H/K-H(+)_C00922 | Methylitaconate.H/K-H(+)_C02295 | 2-Methyleneglutarate.H/K-H(+)_C02930 | cis-4-Carboxymethylenebut-2-en-4-olide.H/Na+F(-)_C04431 | trans-4-Carboxymethylenebut-2-en-4-olide.H/Na+F(-)_C12838	FALSE	FALSE	FALSE	FALSE	TRUE	0.517129	0.29678	FALSE	FALSE	FALSE	2.22115	3.34946	6.89219	0.958317	2.93046	3.49216	4.05385	0.0118091	0.0205035	0.029198	1.22536	0.419593	2-Oxo-4-phosphonobutanoate_1	TRUE	TRUE	TRUE
glpQ	periplasmic glycerophosphodiester phosphodiesterase	b2239	59.0507	Propan-2-ol	Propan-2-ol-H(+)_C01845 | Propane-1-ol-H(+)_C05979	FALSE	FALSE	FALSE	FALSE	TRUE	0.992143	0	FALSE	FALSE	FALSE	-8.57329	-9.28231	-2.55085	0.0492318	-429.254	-8.64544	411.963	-55.7508	0.860951	57.4727	0.912697	0.569738	Propan-2-ol_1	TRUE	TRUE	TRUE
glpQ	periplasmic glycerophosphodiester phosphodiesterase	b2239	57.0352	Acetone	Acetone-H(+)_C00207 | Propanal-H(+)_C00479	FALSE	FALSE	FALSE	FALSE	TRUE	0.955618	0.201277	FALSE	FALSE	FALSE	-8.66167	-9.27997	-2.35216	0.0299672	-991.401	-8.70607	973.989	-146.87	1.01065	148.891	0.760167	0.20609	Acetone_1	TRUE	TRUE	TRUE
glpQ	periplasmic glycerophosphodiester phosphodiesterase	b2239	129.039	4-Oxoproline	4-Oxoproline[+1]-H(+)_C01877 | 5-Oxo-D-proline[+1]-H(+)_C02237 | L-1-Pyrroline-3-hydroxy-5-carboxylate[+1]-H(+)_C04281 | 1-Pyrroline-4-hydroxy-2-carboxylate[+1]-H(+)_C04282 | Catechol+F(-)_C00090 | Hydroquinone+F(-)_C00530 | Resorcinol+F(-)_C01751 | 4-Fluorocyclohexadiene-cis,cis-1,2-diol-H(+)_C16483 | 1-Fluorocyclohexadiene-cis,cis-1,2-diol-H(+)_C16484	FALSE	FALSE	FALSE	FALSE	TRUE	0.56531	0.333825	FALSE	FALSE	FALSE	-4.92218	-5.28016	-8.85464	0.147725	-104.584	-4.97797	94.6277	-12.0406	0.447506	12.9356	0.418117	0.19736	4-Oxoproline_2	TRUE	TRUE	TRUE
glpQ	periplasmic glycerophosphodiester phosphodiesterase	b2239	152.072	Dopamine	Dopamine-H(+)_C03758 | Vanillylamine-H(+)_C16666 | N-Hydroxy-L-valine+F(-)_C20313 | L-Leucine.H/Na-H(+)_C00123 | L-Isoleucine.H/Na-H(+)_C00407 | 6-Aminohexanoate.H/Na-H(+)_C02378 | (3R)-beta-Leucine.H/Na-H(+)_C02486	FALSE	FALSE	FALSE	FALSE	TRUE	0.527243	0.309409	FALSE	FALSE	FALSE	5.07574	5.35889	1.1487	0.0531045	-571.516	5.09687	581.709	-90.0747	0.627402	91.3295	0.293482	0.219702	Dopamine_1	TRUE	TRUE	TRUE
glpQ	periplasmic glycerophosphodiester phosphodiesterase	b2239	128.036	4-Oxoproline	4-Oxoproline-H(+)_C01877 | 5-Oxo-D-proline-H(+)_C02237 | L-1-Pyrroline-3-hydroxy-5-carboxylate-H(+)_C04281 | 1-Pyrroline-4-hydroxy-2-carboxylate-H(+)_C04282	FALSE	FALSE	FALSE	FALSE	TRUE	0.447741	0.324472	FALSE	FALSE	FALSE	-4.89723	-4.9351	-11.159	7.61e-08		-4.89723			3.59361		0.185201	0.0276282	4-Oxoproline_1	TRUE	TRUE	TRUE
glpQ	periplasmic glycerophosphodiester phosphodiesterase	b2239	121.04	Nicotinamide	Nicotinamide-H(+)_C00153 | N-Formiminoglycine+F(-)_C02718 | Cyclohexane.H/K-H(+)_C11249	FALSE	FALSE	FALSE	FALSE	TRUE	0.419376	0.309839	FALSE	FALSE	FALSE	-4.6901	-4.23812	-18.0929	2.7e-08		-4.6901			3.78646		0.600209	0.117786	Nicotinamide_1	TRUE	TRUE	TRUE
gloB	hydroxyacylglutathione hydrolase	b0212	348.086	S-(Formylmethyl)glutathione	S-(Formylmethyl)glutathione-H(+)_C14871	FALSE	FALSE	FALSE	FALSE	TRUE	0.998832	0	FALSE	FALSE	FALSE	-16.833	-18.6573	-1	0.915723	-24.9573	-18.4777	-11.9981	0.163893	0.531685	0.899476	3.12736	0.578779	S-(Formylmethyl)glutathione_1	TRUE	TRUE	TRUE
glmU	fused N-acetyl glucosamine-1-phosphate uridyltransferase/glucosamine-1-phosphate acetyl transferase	b3730	300.047	N-Acetyl-D-glucosamine 6-phosphate	N-Acetyl-D-glucosamine 6-phosphate-H(+)_C00357 | N-Acetyl-D-mannosamine 6-phosphate-H(+)_C04257 | N-Acetyl-alpha-D-glucosamine 1-phosphate-H(+)_C04501 | N-Acetyl-D-galactosamine 6-phosphate-H(+)_C06376	FALSE	FALSE	TRUE	FALSE	TRUE	0.999682	0	FALSE	FALSE	FALSE	-8.04305	-10.5693	-1.24573	0.917008	-13.1332	-10.5112	-7.88919	0.0449871	0.113787	0.182586	3.02011	1.14626	N-Acetyl-D-glucosamine 6-phosphate_1	TRUE	TRUE	TRUE
glk	glucokinase	b2388	426.023	ADP	ADP-H(+)_C00008 | Adenosine 3',5'-bisphosphate-H(+)_C00054 | dGDP-H(+)_C00361 | Acetyl adenylate.H/K-H(+)_C05993	TRUE	TRUE	TRUE	TRUE	TRUE	0.995041	0	TRUE	FALSE	FALSE	-9.59343	-11.1695	-3.9487	0.744756	-18.4849	-11.051	-3.61714	-0.0965135	0.236488	0.56949	2.88521	2.26131	ADP_1	TRUE	TRUE	TRUE
glk	glucokinase	b2388	505.988	ATP	ATP-H(+)_C00002 | dGTP-H(+)_C00286	TRUE	TRUE	TRUE	TRUE	TRUE	0.993063	0	TRUE	FALSE	FALSE	-13.141	-13.3422	-1.88817	0.464291	-41.2434	-13.8448	13.5537	-1.53423	0.602495	2.73922	2.4769	2.74934	ATP_1	TRUE	TRUE	TRUE
glk	glucokinase	b2388	259.022	D-Fructose 6-phosphate	D-Fructose 6-phosphate-H(+)_C00085 | D-Glucose 6-phosphate-H(+)_C00092 | D-Glucose 1-phosphate-H(+)_C00103 | D-Mannose 6-phosphate-H(+)_C00275 | alpha-D-Galactose 1-phosphate-H(+)_C00446 | D-Mannose 1-phosphate-H(+)_C00636 | beta-D-Glucose 1-phosphate-H(+)_C00663 | alpha-D-Glucose 6-phosphate-H(+)_C00668 | D-Fructose 1-phosphate-H(+)_C01094 | D-Tagatose 6-phosphate-H(+)_C01097 | beta-D-Glucose 6-…	TRUE	TRUE	TRUE	TRUE	TRUE	0.97475	0.244407	TRUE	FALSE	FALSE	15.1391	15.1276	1	0.378913	-43.6237	15.6163	74.8563	-4.70452	0.90857	6.52166	2.1142	2.51977	D-Fructose 6-phosphate_1	TRUE	TRUE	TRUE
glk	glucokinase	b2388	401.014	dTDP	dTDP-H(+)_C00363	FALSE	FALSE	FALSE	FALSE	TRUE	0.932215	0.155532	FALSE	FALSE	FALSE	5.59921	8.00062	3.4822	0.901382	5.90853	7.95838	10.0082	0.0213504	0.0627107	0.104071	2.58006	0.756896	dTDP_1	TRUE	TRUE	TRUE
glk	glucokinase	b2388	489.991	dATP	dATP-H(+)_C00131	FALSE	FALSE	FALSE	FALSE	TRUE	0.929317	0.142571	FALSE	FALSE	FALSE	-7.67281	-7.89154	-8.76866	0.513071	-21.0012	-8.15998	4.68127	-0.607813	0.319666	1.24714	1.53867	1.50228	dATP_1	TRUE	TRUE	TRUE
glk	glucokinase	b2388	482.959	UTP	UTP-H(+)_C00075	FALSE	FALSE	FALSE	FALSE	TRUE	0.804321	0.299399	FALSE	FALSE	FALSE	-3.3883	-6.48863	-12.5256	0.918941	-10.489	-8.21045	-5.93189	0.00830665	0.0185424	0.0287781	2.97341	1.8656	UTP_1	TRUE	TRUE	TRUE
glk	glucokinase	b2388	330.061	dAMP	dAMP-H(+)_C00360 | N-Acetylmuramate.H/K-H(+)_C02713 | N-Succinyl-2-L-amino-6-oxoheptanedioate.H/Na+F(-)_C04462	FALSE	FALSE	FALSE	FALSE	TRUE	0.752519	0.291209	FALSE	FALSE	FALSE	3.46593	6.02616	9.5304	0.969181	5.68235	6.59192	7.5015	0.0156825	0.0244027	0.0331229	2.47946	0.540792	dAMP_1	TRUE	TRUE	TRUE
glk	glucokinase	b2388	427.005	IDP	IDP-H(+)_C00104	FALSE	FALSE	FALSE	FALSE	TRUE	0.752265	0.285142	FALSE	FALSE	FALSE	7.47522	7.41606	5.95679	0.536102	-6.39315	7.85275	22.0986	-0.785432	0.354298	1.49403	1.26636	1.13614	IDP_1	TRUE	TRUE	TRUE
glk	glucokinase	b2388	402.01	CDP	CDP-H(+)_C00112	FALSE	FALSE	FALSE	FALSE	TRUE	0.651545	0.358727	FALSE	FALSE	FALSE	2.84891	5.17596	15.6567	0.953687	4.87179	5.92407	6.97635	0.0103242	0.0183431	0.026362	2.25991	0.647439	CDP_1	TRUE	TRUE	TRUE
glk	glucokinase	b2388	402.994	UDP	UDP-H(+)_C00015	FALSE	FALSE	FALSE	FALSE	TRUE	0.622154	0.394812	FALSE	FALSE	FALSE	3.38954	5.64551	12.9559	0.94987	4.74455	5.82727	6.90999	0.0144813	0.028522	0.0425628	2.26107	0.276747	UDP_1	TRUE	TRUE	TRUE
glk	glucokinase	b2388	442.015	GDP	GDP-H(+)_C00035	FALSE	FALSE	FALSE	FALSE	TRUE	0.619266	0.383027	FALSE	FALSE	FALSE	3.41631	5.34012	14.933	0.936592	4.36808	5.45031	6.53255	0.0145301	0.0305682	0.0466063	1.94167	0.346169	GDP_1	FALSE	TRUE	TRUE
glk	glucokinase	b2388	346.052	AMP	AMP-H(+)_C00020 | dGMP-H(+)_C00362 | 3'-AMP-H(+)_C01367 | N-Acetylneuraminate.H/K-H(+)_C00270	FALSE	FALSE	FALSE	FALSE	TRUE	0.615345	0.371924	FALSE	FALSE	FALSE	6.29127	6.6804	7.81551	0.904847	2.96721	6.65578	10.3443	-0.00193393	0.275591	0.553116	0.887709	0.229645	AMP_1	FALSE	TRUE	TRUE
glk	glucokinase	b2388	521.983	GTP	GTP-H(+)_C00044	FALSE	FALSE	FALSE	FALSE	TRUE	0.409609	0.307419	FALSE	FALSE	FALSE	-2.14546	-4.18184	-21.6459	0.868954	-6.62328	-4.93561	-3.24795	0.00301269	0.0128249	0.0226372	1.96573	1.25247	GTP_1	FALSE	TRUE	TRUE
glgB	1,4-alpha-glucan branching enzyme	b3432	273.19	(2R,3R)-3-Methylornithinyl-N6-lysine	(2R,3R)-3-Methylornithinyl-N6-lysine-H(+)_C20278	FALSE	FALSE	FALSE	FALSE	TRUE	0.621319	0.38883	FALSE	FALSE	FALSE	-4.76519	-4.76789	-3.5652	0.0356363	-1692.77	-4.77361	1683.22	-312.113	0.723763	313.561	0.149829	0.1825	(2R,3R)-3-Methylornithinyl-N6-lysine_1	TRUE	TRUE	TRUE
glgB	1,4-alpha-glucan branching enzyme	b3432	664.117	NADH	NADH-H(+)_C00004	FALSE	FALSE	FALSE	FALSE	TRUE	0.517744	0.29984	FALSE	FALSE	FALSE	3.60067	4.56337	5.44814	0.768662	2.36624	4.31942	6.27259	-0.000955459	0.0675233	0.136002	1.04303	0.42251	NADH_1	TRUE	TRUE	TRUE
gcvT	aminomethyltransferase, tetrahydrofolate-dependent, subunit (T protein) of glycine cleavage complex	b2905	157.032	2-Aminomuconate	2-Aminomuconate[+1]-H(+)_C02220 | (R)(-)-Allantoin-H(+)_C02348 | (S)(+)-Allantoin-H(+)_C02350 | 4-Hydroxybenzoate+F(-)_C00156 | 3-Hydroxybenzoate+F(-)_C00587 | Salicylate+F(-)_C00805 | 2-Hydroxy-5-methylquinone+F(-)_C18316 | Thiobenzamide[+1]+F(-)_C16281 | Toluate.H/Na-H(+)_C01454 | 4-Hydroxyphenylacetaldehyde.H/Na-H(+)_C03765 | Phenylacetic acid.H/Na-H(+)_C07086 | 2-Hydroxyacetophenone.H/Na-H(+)…	FALSE	FALSE	FALSE	FALSE	TRUE	0.811383	0.315157	FALSE	FALSE	FALSE	3.15923	4.85818	1.1487	0.928444	3.80864	5.05673	6.30482	0.0111438	0.0316554	0.052167	2.03283	0.320909	2-Aminomuconate_2	TRUE	TRUE	TRUE
gcvT	aminomethyltransferase, tetrahydrofolate-dependent, subunit (T protein) of glycine cleavage complex	b2905	184.992	4-Sulfobenzaldehyde	4-Sulfobenzaldehyde-H(+)_C06679	FALSE	FALSE	FALSE	FALSE	TRUE	0.442296	0.318972	FALSE	FALSE	FALSE	2.68427	4.10125	5.25306	0.853845	2.6511	4.31761	5.98412	-0.000305255	0.0278273	0.0559599	1.87887	0.180484	4-Sulfobenzaldehyde_1	TRUE	TRUE	TRUE
galK	galactokinase	b0757	255.233	Hexadecanoic acid	Hexadecanoic acid-H(+)_C00249	FALSE	FALSE	FALSE	FALSE	TRUE	0.560884	0.325877	FALSE	FALSE	FALSE	9.97086	9.59788	4.54715	-5.48e-09		9.97086			8.38533		0.425096	0.203649	Hexadecanoic acid_1	TRUE	TRUE	TRUE
fruA	fused fructose-specific PTS enzymes: IIBcomponent/IIC components	b2167	121.031	Benzoate	Benzoate-H(+)_C00180 | 4-Hydroxybenzaldehyde-H(+)_C00633 | 3-Hydroxybenzaldehyde-H(+)_C03067 | Salicylaldehyde-H(+)_C06202 | 2-Oxobutanoate+F(-)_C00109 | Acetoacetate+F(-)_C00164 | Succinate semialdehyde+F(-)_C00232 | (S)-Methylmalonate semialdehyde+F(-)_C06002 | 1-Methylpyrrolinium.H/K-H(+)_C06178	FALSE	FALSE	FALSE	FALSE	FALSE	0.458906	0.308262	FALSE	TRUE	FALSE	3.84253	4.28364	1.7826	7.13e-08		3.84253			9.20316		0.794469	0.908242	Benzoate_1	TRUE	TRUE	TRUE
frmB	S-formylglutathione hydrolase	b0355	678.096	UDP-N-acetylmuramate	UDP-N-acetylmuramate-H(+)_C01050	FALSE	FALSE	FALSE	FALSE	FALSE	0.819699	0.323675	FALSE	TRUE	FALSE	-4.74071	-4.89275	-1.1487	0.383656	-36.9164	-4.82138	27.2736	-3.25413	0.369973	3.99407	0.362226	0.26079	UDP-N-acetylmuramate_1	TRUE	TRUE	TRUE
frmB	S-formylglutathione hydrolase	b0355	784.151	FAD	FAD-H(+)_C00016	FALSE	FALSE	FALSE	FALSE	FALSE	0.738796	0.314238	FALSE	TRUE	FALSE	-4.46823	-4.56507	-2.60517	0.206296	-100.475	-4.50909	91.4566	-12.242	0.437362	13.1167	0.267819	0.140973	FAD_1	TRUE	TRUE	TRUE
fre	NAD(P)H-flavin reductase	b3844	664.117	NADH	NADH-H(+)_C00004	TRUE	TRUE	TRUE	TRUE	TRUE	0.895771	0.176985	TRUE	FALSE	FALSE	-6.12314	-6.94956	-4.95138	0.574653	-13.722	-7.23806	-0.754141	-0.1239	0.131319	0.386538	2.26309	2.32084	NADH_1	TRUE	TRUE	TRUE
folE	GTP cyclohydrolase I	b2153	174.04	N-Acetyl-L-aspartate	N-Acetyl-L-aspartate-H(+)_C01042 | N-Formyl-L-glutamate-H(+)_C01045 | 7-Cyano-7-carbaguanine-H(+)_C15996	FALSE	FALSE	FALSE	FALSE	TRUE	0.965037	0.213856	FALSE	FALSE	FALSE	-6.71071	-7.64231	-2.35216	0.893124	-10.1065	-7.46213	-4.81772	0.0545317	0.19137	0.328208	1.3093	0.069113	N-Acetyl-L-aspartate_1	TRUE	TRUE	TRUE
folE	GTP cyclohydrolase I	b2153	547.074	dTDP-6-deoxy-L-mannose	dTDP-6-deoxy-L-mannose-H(+)_C03319 | dTDP-L-dihydrostreptose-H(+)_C03442 | dTDP-D-fucose-H(+)_C07277 | dTDP-6-deoxy-D-allose-H(+)_C11912 | 3-Carboxy-1-hydroxypropyl-ThPP[+1]+F(-)_C05381	FALSE	FALSE	FALSE	FALSE	TRUE	0.701481	0.285142	FALSE	FALSE	FALSE	-4.74938	-5.54614	-20.8112	0.937307	-6.83931	-5.45681	-4.07431	0.0526057	0.112918	0.173229	1.11785	0.127059	dTDP-6-deoxy-L-mannose_1	TRUE	TRUE	TRUE
folE	GTP cyclohydrolase I	b2153	306.075	Glutathione	Glutathione-H(+)_C00051	FALSE	FALSE	FALSE	FALSE	TRUE	0.697906	0.279958	FALSE	FALSE	FALSE	-5.50248	-6.16128	-10.2537	0.756785	-9.52528	-5.96169	-2.39811	-0.029755	0.186495	0.402746	0.898935	0.181166	Glutathione_1	TRUE	TRUE	TRUE
folE	GTP cyclohydrolase I	b2153	565.049	UDP-glucose	UDP-glucose-H(+)_C00029 | UDP-alpha-D-galactose-H(+)_C00052	FALSE	FALSE	FALSE	FALSE	TRUE	0.608716	0.361448	FALSE	FALSE	FALSE	-4.95878	-5.63618	-18.4946	0.784516	-8.40383	-5.45453	-2.50523	-0.0112602	0.151209	0.313678	0.934924	0.309059	UDP-glucose_1	TRUE	TRUE	TRUE
folE	GTP cyclohydrolase I	b2153	168.027	L-2,3-Dihydrodipicolinate	L-2,3-Dihydrodipicolinate-H(+)_C03340 | 4-Methyl-5-nitrocatechol-H(+)_C18315 | L-Glutamate.H/Na-H(+)_C00025 | D-Glutamate.H/Na-H(+)_C00217 | DL-Glutamate.H/Na-H(+)_C00302 | O-Acetyl-L-serine.H/Na-H(+)_C00979 | L-threo-3-Methylaspartate.H/Na-H(+)_C03618 | L-4-Hydroxyglutamate semialdehyde.H/Na-H(+)_C05938 | 2-Oxo-4-hydroxy-5-aminovalerate.H/Na-H(+)_C05941 | Urate[+1]-H(+)_C00366	FALSE	FALSE	FALSE	FALSE	TRUE	0.495676	0.274382	FALSE	FALSE	FALSE	-4.18139	-4.67971	-47.9458	0.915217	-6.18306	-4.63158	-3.0801	0.0408268	0.123855	0.206884	0.820319	0.149997	L-2,3-Dihydrodipicolinate_1	TRUE	TRUE	TRUE
folE	GTP cyclohydrolase I	b2153	606.074	UDP-N-acetyl-alpha-D-glucosamine	UDP-N-acetyl-alpha-D-glucosamine-H(+)_C00043 | UDP-N-acetyl-D-galactosamine-H(+)_C00203 | UDP-N-acetyl-D-mannosamine-H(+)_C01170	FALSE	FALSE	FALSE	FALSE	TRUE	0.480505	0.298222	FALSE	FALSE	FALSE	-3.97538	-4.56159	-52.1111	0.959968	-5.53731	-4.52289	-3.50847	0.0547906	0.102252	0.149713	0.941467	0.227042	UDP-N-acetyl-alpha-D-glucosamine_1	TRUE	TRUE	TRUE
folE	GTP cyclohydrolase I	b2153	611.146	Glutathione disulfide	Glutathione disulfide-H(+)_C00127	FALSE	FALSE	FALSE	FALSE	TRUE	0.479046	0.295511	FALSE	FALSE	FALSE	-3.84648	-4.46615	-55.4377	0.96969	-5.22736	-4.41757	-3.60777	0.0572638	0.0931053	0.128947	0.925496	0.0965339	Glutathione disulfide_1	TRUE	TRUE	TRUE
folE	GTP cyclohydrolase I	b2153	146.045	L-Glutamate	L-Glutamate-H(+)_C00025 | D-Glutamate-H(+)_C00217 | DL-Glutamate-H(+)_C00302 | O-Acetyl-L-serine-H(+)_C00979 | L-threo-3-Methylaspartate-H(+)_C03618 | L-4-Hydroxyglutamate semialdehyde-H(+)_C05938 | 2-Oxo-4-hydroxy-5-aminovalerate-H(+)_C05941	FALSE	FALSE	FALSE	FALSE	TRUE	0.44884	0.327293	FALSE	FALSE	FALSE	-3.81882	-4.29673	-61.4442	0.939097	-5.45173	-4.25677	-3.06181	0.0473458	0.109192	0.171038	0.783555	0.150485	L-Glutamate_1	TRUE	TRUE	TRUE
folE	GTP cyclohydrolase I	b2153	663.105	NAD+	NAD+-H(+)_C00003	FALSE	FALSE	FALSE	FALSE	TRUE	0.365642	0.337175	FALSE	FALSE	FALSE	-3.46048	-3.9489	-82.8285	0.941638	-5.15081	-4.0822	-3.0136	0.0325627	0.0750691	0.117576	0.995373	0.215093	NAD+_1	TRUE	TRUE	TRUE
folD	bifunctional 5,10-methylene-tetrahydrofolate dehydrogenase/ 5,10-methylene-tetrahydrofolate cyclohydrolase	b0529	380.072	2-Amino-5-formylamino-6-(5-phospho-D-ribosylamino)pyrimidin-4(3H)-one	2-Amino-5-formylamino-6-(5-phospho-D-ribosylamino)pyrimidin-4(3H)-one-H(+)_C15563 | Bialaphos.NaCl-H(+)_C06457	FALSE	FALSE	FALSE	FALSE	TRUE	0.53466	0.31961	FALSE	FALSE	FALSE	-2.30526	-3.71526	-6.6454	0.745177	-5.68957	-3.98146	-2.27334	-0.00237199	0.0177177	0.0378074	1.60771	0.874359	2-Amino-5-formylamino-6-(5-phospho-D-ribosylamino)pyrimidin-4(3H)-one_1	TRUE	TRUE	TRUE
folD	bifunctional 5,10-methylene-tetrahydrofolate dehydrogenase/ 5,10-methylene-tetrahydrofolate cyclohydrolase	b0529	229.092	Ergothioneine	Ergothioneine-H(+)_C05570 | Sinapyl alcohol+F(-)_C02325	FALSE	FALSE	FALSE	FALSE	TRUE	0.365259	0.334732	FALSE	FALSE	FALSE	2.30591	3.6278	2.22064	0.797036	2.37367	3.85224	5.33081	-0.000324807	0.0191734	0.0386715	1.52911	0.461371	Ergothioneine_1	TRUE	TRUE	TRUE
fbaA	fructose-bisphosphate aldolase, class II	b2925	338.987	D-Fructose 1,6-bisphosphate	D-Fructose 1,6-bisphosphate-H(+)_C00354 | D-Mannose 1,6-bisphosphate-H(+)_C03693 | D-Tagatose 1,6-bisphosphate-H(+)_C03785 | beta-D-Fructose 1,6-bisphosphate-H(+)_C05378	TRUE	TRUE	TRUE	TRUE	TRUE	0.936471	0.171085	TRUE	FALSE	FALSE	-4.27574	-5.22541	-1.51572	0.790694	-7.29148	-5.11309	-2.9347	0.00391566	0.0813232	0.158731	1.20664	0.594527	D-Fructose 1,6-bisphosphate_1	TRUE	TRUE	TRUE
epd	D-erythrose 4-phosphate dehydrogenase	b2927	505.988	ATP	ATP-H(+)_C00002 | dGTP-H(+)_C00286	FALSE	FALSE	FALSE	FALSE	TRUE	0.994564	0	FALSE	FALSE	FALSE	-6.83119	-10.5098	-2.40225	0.752983	-15.3242	-10.8048	-6.28551	-0.00634607	0.0601194	0.126585	4.11768	3.37637	ATP_1	TRUE	TRUE	TRUE
epd	D-erythrose 4-phosphate dehydrogenase	b2927	259.022	D-Fructose 6-phosphate	D-Fructose 6-phosphate-H(+)_C00085 | D-Glucose 6-phosphate-H(+)_C00092 | D-Glucose 1-phosphate-H(+)_C00103 | D-Mannose 6-phosphate-H(+)_C00275 | alpha-D-Galactose 1-phosphate-H(+)_C00446 | D-Mannose 1-phosphate-H(+)_C00636 | beta-D-Glucose 1-phosphate-H(+)_C00663 | alpha-D-Glucose 6-phosphate-H(+)_C00668 | D-Fructose 1-phosphate-H(+)_C01094 | D-Tagatose 6-phosphate-H(+)_C01097 | beta-D-Glucose 6-…	FALSE	FALSE	FALSE	FALSE	TRUE	0.982129	0.131604	FALSE	FALSE	FALSE	10.5629	13.241	1	0.314263	-2.53484	12.4789	27.4927	-0.347944	0.210499	0.768942	4.38421	5.43905	D-Fructose 6-phosphate_1	TRUE	TRUE	TRUE
epd	D-erythrose 4-phosphate dehydrogenase	b2927	426.023	ADP	ADP-H(+)_C00008 | Adenosine 3',5'-bisphosphate-H(+)_C00054 | dGDP-H(+)_C00361 | Acetyl adenylate.H/K-H(+)_C05993	FALSE	FALSE	FALSE	FALSE	TRUE	0.673447	0.324472	FALSE	FALSE	FALSE	-3.17223	-5.10135	-10.6691	0.827291	-7.46415	-5.61872	-3.77329	0.00316119	0.0230755	0.0429898	2.12564	1.51406	ADP_1	TRUE	TRUE	TRUE
epd	D-erythrose 4-phosphate dehydrogenase	b2927	489.991	dATP	dATP-H(+)_C00131	FALSE	FALSE	FALSE	FALSE	TRUE	0.512761	0.290845	FALSE	FALSE	FALSE	-3.38072	-5.4685	-15.6977	0.724058	-8.3266	-5.60228	-2.87796	-0.00841883	0.0292559	0.0669305	2.3893	2.04615	dATP_1	TRUE	TRUE	TRUE
eda	multifunctional 2-keto-3-deoxygluconate 6-phosphate aldolase and 2-keto-4-hydroxyglutarate aldolase and oxaloacetate decarboxylase	b1850	220.083	N-Acetyl-D-glucosamine	N-Acetyl-D-glucosamine-H(+)_C00140 | N-Acetyl-D-mannosamine-H(+)_C00645 | N-Acetyl-D-galactosamine-H(+)_C01132	FALSE	FALSE	FALSE	FALSE	TRUE	0.607355	0.356427	FALSE	FALSE	FALSE	6.91941	6.85079	1	9.64e-08		6.91941			5.40607		0.50532	0.156115	N-Acetyl-D-glucosamine_1	TRUE	TRUE	TRUE
dnaQ	DNA polymerase III epsilon subunit	b0215	460.333	Psychosine	Psychosine-H(+)_C01747	FALSE	FALSE	FALSE	FALSE	FALSE	0.828623	0.231196	FALSE	TRUE	FALSE	-2.9338	-5.55103	-7.63568	0.724822	-50.7772	-13.6767	23.4238	-0.000297255	0.0116468	0.0235908	3.23689	3.51564	Psychosine_1	TRUE	TRUE	TRUE
dgoK	2-oxo-3-deoxygalactonate kinase	b3693	173.046	Shikimate	Shikimate-H(+)_C00493 | (2S)-2-Isopropyl-3-oxosuccinate-H(+)_C04236 | 2-Methyl-3-oxoadipate-H(+)_C18307 | 4-Methyl-3-oxoadipate-H(+)_C18312 | 5-Aminopentanamide.NaCl-H(+)_C00990 | Xylitol.H/Na-H(+)_C00379 | Ribitol.H/Na-H(+)_C00474 | L-Arabitol.H/Na-H(+)_C00532 | D-Arabitol.H/Na-H(+)_C01904	FALSE	FALSE	FALSE	FALSE	TRUE	0.948925	0.190095	FALSE	FALSE	FALSE	8.07113	8.20945	1	0.0365858	-431.561	8.15628	447.874	-55.5278	0.755775	57.0394	1.46015	1.96516	Shikimate_1	TRUE	TRUE	TRUE
dgoK	2-oxo-3-deoxygalactonate kinase	b3693	189.041	3-Dehydroquinate	3-Dehydroquinate-H(+)_C00944 | 2,4-Dihydroxyhept-2-enedioate-H(+)_C06201 | L-Ornithine.NaCl-H(+)_C00077	FALSE	FALSE	FALSE	FALSE	TRUE	0.663779	0.318972	FALSE	FALSE	FALSE	5.49062	5.52615	4.64398	0.193364	-29.4674	5.67746	40.8223	-2.94818	0.320913	3.59001	1.21698	1.51679	3-Dehydroquinate_1	TRUE	TRUE	TRUE
dgoK	2-oxo-3-deoxygalactonate kinase	b3693	125.06	Toluene-cis-dihydrodiol	Toluene-cis-dihydrodiol-H(+)_C04592 | 1-Methylpyrrolinium.H/Na+F(-)_C06178	FALSE	FALSE	FALSE	FALSE	TRUE	0.437848	0.313656	FALSE	FALSE	FALSE	4.58248	4.99117	7.99521	0.169983	-38.4472	4.6969	47.841	-4.10288	0.308232	4.71934	0.84184	0.901722	Toluene-cis-dihydrodiol_1	TRUE	TRUE	TRUE
deoD	purine-nucleoside phosphorylase	b4384	229.011	D-Ribose 5-phosphate	D-Ribose 5-phosphate-H(+)_C00117 | D-Ribulose 5-phosphate-H(+)_C00199 | D-Xylulose 5-phosphate-H(+)_C00231 | alpha-D-Ribose 1-phosphate-H(+)_C00620 | L-Ribulose 5-phosphate-H(+)_C01101 | D-Arabinose 5-phosphate-H(+)_C01112 | L-Xylulose 5-phosphate-H(+)_C03291 | L-Xylulose 1-phosphate-H(+)_C06441 | Quinate.H/K-H(+)_C00296 | (Z)-But-1-ene-1,2,4-tricarboxylate.H/Na+F(-)_C04002 | (Z)-But-2-ene-1,2,3-…	TRUE	TRUE	TRUE	TRUE	TRUE	0.950132	0.201277	TRUE	FALSE	FALSE	12.9389	13.0485	1	0.0529569	-1042.12	13.0096	1068.14	-155.211	1.48368	158.179	0.936628	0.929359	D-Ribose 5-phosphate_1	TRUE	TRUE	TRUE
deoD	purine-nucleoside phosphorylase	b4384	283.068	Xanthosine	Xanthosine-H(+)_C01762 | 2,4-Bis(acetamido)-2,4,6-trideoxy-beta-L-altropyranose.H/K-H(+)_C19972 | Thymidine.H/Na+F(-)_C00214	FALSE	FALSE	TRUE	FALSE	TRUE	0.901925	0.183306	FALSE	FALSE	FALSE	3.30653	6.82843	2.35216	0.987738	9.03512	11.623	14.2109	0.0123724	0.015554	0.0187355	3.44178	2.22952	Xanthosine_1	TRUE	TRUE	TRUE
deoD	purine-nucleoside phosphorylase	b4384	150.042	Guanine	Guanine-H(+)_C00242	TRUE	TRUE	TRUE	TRUE	TRUE	0.366772	0.34217	TRUE	FALSE	FALSE	6.08609	6.07305	2.70192	6.09e-08		6.08609			4.88454		0.518034	0.72879	Guanine_1	TRUE	TRUE	TRUE
deoA	thymidine phosphorylase	b4382	229.011	D-Ribose 5-phosphate	D-Ribose 5-phosphate-H(+)_C00117 | D-Ribulose 5-phosphate-H(+)_C00199 | D-Xylulose 5-phosphate-H(+)_C00231 | alpha-D-Ribose 1-phosphate-H(+)_C00620 | L-Ribulose 5-phosphate-H(+)_C01101 | D-Arabinose 5-phosphate-H(+)_C01112 | L-Xylulose 5-phosphate-H(+)_C03291 | L-Xylulose 1-phosphate-H(+)_C06441 | Quinate.H/K-H(+)_C00296 | (Z)-But-1-ene-1,2,4-tricarboxylate.H/Na+F(-)_C04002 | (Z)-But-2-ene-1,2,3-…	FALSE	FALSE	FALSE	FALSE	TRUE	0.987278	0	FALSE	FALSE	FALSE	6.06308	9.63518	1	0.948617	8.72517	10.4509	12.1767	0.0256607	0.0454893	0.0653179	3.62684	1.68811	D-Ribose 5-phosphate_1	TRUE	TRUE	TRUE
deoA	thymidine phosphorylase	b4382	243.062	Uridine	Uridine-H(+)_C00299 | Pseudouridine-H(+)_C02067 | Piceatannol-H(+)_C05901 | N-Acetylphosphinothricin[+1]+F(-)_C17952	FALSE	FALSE	FALSE	FALSE	TRUE	0.560916	0.329803	FALSE	FALSE	FALSE	-2.05959	-3.41094	-4.7617	0.939184	-4.41609	-3.73659	-3.05709	0.00755807	0.0143676	0.0211772	1.32062	0.358017	Uridine_1	TRUE	TRUE	TRUE
deoA	thymidine phosphorylase	b4382	211.001	2-Phosphinomethylmalate	2-Phosphinomethylmalate-H(+)_C17947 | Shikimate.H/K-H(+)_C00493 | (2S)-2-Isopropyl-3-oxosuccinate.H/K-H(+)_C04236 | 2-Methyl-3-oxoadipate.H/K-H(+)_C18307 | 4-Methyl-3-oxoadipate.H/K-H(+)_C18312 | Gallate.H/Na+F(-)_C01424	FALSE	FALSE	FALSE	FALSE	TRUE	0.494057	0.271818	FALSE	FALSE	FALSE	2.18714	3.56223	2.55085	0.895694	3.46872	4.58263	5.69653	0.00539982	0.0114485	0.0174973	1.41084	1.01392	2-Phosphinomethylmalate_1	TRUE	TRUE	TRUE
ddpX	D-ala-D-ala dipeptidase, Zn-dependent	b1488	121.031	Benzoate	Benzoate-H(+)_C00180 | 4-Hydroxybenzaldehyde-H(+)_C00633 | 3-Hydroxybenzaldehyde-H(+)_C03067 | Salicylaldehyde-H(+)_C06202 | 2-Oxobutanoate+F(-)_C00109 | Acetoacetate+F(-)_C00164 | Succinate semialdehyde+F(-)_C00232 | (S)-Methylmalonate semialdehyde+F(-)_C06002 | 1-Methylpyrrolinium.H/K-H(+)_C06178	FALSE	FALSE	FALSE	FALSE	FALSE	0.679613	0.311064	FALSE	TRUE	FALSE	6.07257	6.01478	2.95155	8.8e-09		6.07257			4.73942		1.21907	0.497334	Benzoate_1	TRUE	TRUE	TRUE
dcp	dipeptidyl carboxypeptidase II	b1538	187.109	N6-Acetyl-L-lysine	N6-Acetyl-L-lysine-H(+)_C02727 | (4R,7R)-4-Isopropenyl-7-methyl-2-oxo-oxepanone+F(-)_C11402 | (3S,6R)-6-Isopropenyl-3-methyl-2-oxo-oxepanone+F(-)_C11403 | (4S,7R)-4-Isopropenyl-7-methyl-2-oxo-oxepanone+F(-)_C11414 | (3S,6S)-6-Isopropenyl-3-methyl-2-oxo-oxepanone+F(-)_C11418 | (1S,4R)-1-Hydroxy-2-oxolimonene+F(-)_C11937 | (1R,4S)-1-Hydroxy-2-oxolimonene+F(-)_C19083	FALSE	FALSE	FALSE	FALSE	TRUE	0.880072	0.160392	FALSE	FALSE	FALSE	3.63017	5.98613	5.78515	0.947521	5.76981	6.91922	8.06862	0.0134054	0.0231013	0.0327972	2.36769	1.25218	N6-Acetyl-L-lysine_1	TRUE	TRUE	TRUE
dcd	2'-deoxycytidine 5'-triphosphate deaminase	b2065	150.042	Guanine	Guanine-H(+)_C00242	FALSE	FALSE	FALSE	FALSE	TRUE	0.506611	0.285142	FALSE	FALSE	FALSE	1.68335	2.82138	3.86636	0.927591	2.73848	3.48048	4.22248	0.00494594	0.0100686	0.0151913	1.23953	0.772028	Guanine_1	TRUE	TRUE	TRUE
cysS	cysteinyl-tRNA synthetase	b0526	460.333	Psychosine	Psychosine-H(+)_C01747	FALSE	FALSE	FALSE	FALSE	TRUE	0.713257	0.290522	FALSE	FALSE	FALSE	-2.26947	-4.71722	-5.66802	0.697089	-7.42951	-4.67086	-1.91222	-0.00930999	0.0174816	0.0442731	2.40015	1.18841	Psychosine_1	TRUE	TRUE	TRUE
cynS	cyanate aminohydrolase	b0340	180.989	2-Oxo-4-phosphonobutanoate	2-Oxo-4-phosphonobutanoate-H(+)_C17941 | 2,3-Dimethylmaleate.H/K-H(+)_C00922 | Methylitaconate.H/K-H(+)_C02295 | 2-Methyleneglutarate.H/K-H(+)_C02930 | cis-4-Carboxymethylenebut-2-en-4-olide.H/Na+F(-)_C04431 | trans-4-Carboxymethylenebut-2-en-4-olide.H/Na+F(-)_C12838	FALSE	FALSE	FALSE	FALSE	TRUE	0.36596	0.339654	FALSE	FALSE	FALSE	3.86437	4.04116	3.28063	-1.6e-07		3.86437			6.87549		1.233	1.52607	2-Oxo-4-phosphonobutanoate_1	TRUE	TRUE	TRUE
cobC	putative alpha-ribazole-5'-P phosphatase	b0638	455.098	FMN	FMN-H(+)_C00061 | Futalosine.H/Na+F(-)_C16999	FALSE	FALSE	FALSE	FALSE	TRUE	0.996665	0	FALSE	FALSE	FALSE	-9.16637	-18.384	-1	0.992534	-35.5793	-30.7308	-25.8823	0.0362207	0.0429695	0.0497184	9.14004	6.14046	FMN_1	TRUE	TRUE	TRUE
cobC	putative alpha-ribazole-5'-P phosphatase	b0638	375.13	Riboflavin	Riboflavin-H(+)_C00255	FALSE	FALSE	FALSE	FALSE	TRUE	0.991021	0	FALSE	FALSE	FALSE	6.36507	9.78972	1	0.981152	9.07888	10.1431	11.2073	0.0409988	0.0567268	0.0724547	3.50486	0.902845	Riboflavin_1	TRUE	TRUE	TRUE
cobC	putative alpha-ribazole-5'-P phosphatase	b0638	380.072	2-Amino-5-formylamino-6-(5-phospho-D-ribosylamino)pyrimidin-4(3H)-one	2-Amino-5-formylamino-6-(5-phospho-D-ribosylamino)pyrimidin-4(3H)-one-H(+)_C15563 | Bialaphos.NaCl-H(+)_C06457	FALSE	FALSE	FALSE	FALSE	TRUE	0.397694	0.313438	FALSE	FALSE	FALSE	-2.70389	-3.43798	-9.22697	0.755502	-5.81564	-3.45133	-1.08702	-0.0278966	0.0489928	0.125882	1.32082	0.651859	2-Amino-5-formylamino-6-(5-phospho-D-ribosylamino)pyrimidin-4(3H)-one_1	TRUE	TRUE	TRUE
coaE	dephospho-CoA kinase	b0103	97.0668	Cyclohexanone	Cyclohexanone-H(+)_C00414 | 3-Hexenal-H(+)_C16310	FALSE	FALSE	FALSE	FALSE	TRUE	0.67823	0.305509	FALSE	FALSE	FALSE	-2.23183	-4.17419	-4.93126	0.472548	-8.72551	-4.76498	-0.80445	-0.011868	0.0129565	0.037781	2.37007	1.25479	Cyclohexanone_1	TRUE	TRUE	TRUE
coaD	pantetheine-phosphate adenylyltransferase	b3634	357.089	Pantetheine 4'-phosphate	Pantetheine 4'-phosphate-H(+)_C01134 | N1-(5-Phospho-alpha-D-ribosyl)-5,6-dimethylbenzimidazole-H(+)_C04778	TRUE	TRUE	TRUE	TRUE	TRUE	0.999505	0	TRUE	FALSE	FALSE	-8.77629	-12.7009	-1.1487	0.941679	-15.1399	-12.8211	-10.5023	0.0473289	0.0893358	0.131343	4.01165	1.21446	Pantetheine 4'-phosphate_1	TRUE	TRUE	TRUE
coaA	pantothenate kinase	b3974	218.103	Pantothenate	Pantothenate-H(+)_C00864	TRUE	TRUE	TRUE	TRUE	TRUE	0.992181	0	TRUE	FALSE	FALSE	-13.9251	-19.8625	-1	0.873104	-25.7347	-20.2637	-14.7927	0.0419816	0.140919	0.239857	6.42194	3.40819	Pantothenate_1	TRUE	TRUE	TRUE
coaA	pantothenate kinase	b3974	220.083	N-Acetyl-D-glucosamine	N-Acetyl-D-glucosamine-H(+)_C00140 | N-Acetyl-D-mannosamine-H(+)_C00645 | N-Acetyl-D-galactosamine-H(+)_C01132	FALSE	FALSE	FALSE	FALSE	TRUE	0.568988	0.346502	FALSE	FALSE	FALSE	4.91615	4.75696	2	-3.03e-08		4.91615			3.65095		0.884192	0.690099	N-Acetyl-D-glucosamine_1	TRUE	TRUE	TRUE
citF	citrate lyase, citrate-ACP transferase (alpha) subunit	b0615	313.043	5'-Phosphoribosyl-N-formylglycinamide	5'-Phosphoribosyl-N-formylglycinamide-H(+)_C04376	FALSE	FALSE	FALSE	FALSE	TRUE	0.435648	0.311064	FALSE	FALSE	FALSE	1.23029	2.5542	7.17684	0.968528	2.83194	4.27119	5.71044	0.00397151	0.00602247	0.00807344	1.34666	0.88629	5'-Phosphoribosyl-N-formylglycinamide_1	TRUE	TRUE	TRUE
cdd	cytidine/deoxycytidine deaminase	b2143	242.077	Cytidine	Cytidine-H(+)_C00475 | gamma-Glutamyl-beta-cyanoalanine-H(+)_C05711 | 1-Guanidino-1-deoxy-scyllo-inositol.H/Na-H(+)_C04280 | Pantothenol.H/K-H(+)_C05944	TRUE	TRUE	TRUE	TRUE	TRUE	0.970198	0.228114	TRUE	FALSE	FALSE	-6.83728	-7.6168	-1.1487	0.506983	-16.0078	-7.22733	1.55315	-0.355215	0.289443	0.9341	0.998361	0.521058	Cytidine_1	TRUE	TRUE	TRUE
btuD	vitamin B12 transporter subunit : ATP-binding component of ABC superfamily	b1709	235.068	L-Formylkynurenine	L-Formylkynurenine-H(+)_C02700	FALSE	FALSE	FALSE	FALSE	TRUE	0.556695	0.318298	FALSE	FALSE	FALSE	-1.82365	-3.54557	-3.96986	0.442237	-11.9753	-5.00719	1.96095	-0.00593716	0.00799376	0.0219247	2.01684	0.773387	L-Formylkynurenine_1	TRUE	TRUE	TRUE
bioH	pimeloyl-ACP carboxylesterase	b3412	189.058	1,2-Dihydroxy-7-hydroxymethylnaphthalene	1,2-Dihydroxy-7-hydroxymethylnaphthalene-H(+)_C14105 | N-Acetyl-L-glutamate[+1]-H(+)_C00624 | L-2-Amino-6-oxoheptanedioate[+1]-H(+)_C03871 | 3,4-Dihydroxyphenylethyleneglycol+F(-)_C05576 | 1,6-Dihydroxy-5-methylcyclohexa-2,4-dienecarboxylate+F(-)_C06720 | cis-1,2-Dihydroxy-4-methylcyclohexa-3,5-diene-1-carboxylate+F(-)_C06729 | 1,2-Dihydroxy-6-methylcyclohexa-3,5-dienecarboxylate+F(-)_C06731 | 2-…	FALSE	FALSE	FALSE	FALSE	TRUE	0.379888	0.319189	FALSE	FALSE	FALSE	1.51722	2.76665	10.3734	0.941185	2.82879	4.59237	6.35596	0.00393629	0.00670377	0.00947125	1.30336	1.00467	1,2-Dihydroxy-7-hydroxymethylnaphthalene_1	TRUE	TRUE	TRUE
bglF	fused beta-glucoside-specific PTS enzymes: IIA component/IIB component/IIC component	b3722	163.04	Phenylpyruvate	Phenylpyruvate-H(+)_C00166 | 4-Coumarate-H(+)_C00811 | trans-2-Hydroxycinnamate-H(+)_C01772 | 2-Hydroxy-3-phenylpropenoate-H(+)_C02763 | cis-2-Hydroxycinnamate-H(+)_C05838 | 3-Oxo-3-phenylpropanoate-H(+)_C07114 | trans-3-Hydroxycinnamate-H(+)_C12621 | 2,3-Dimethylmaleate+F(-)_C00922 | Methylitaconate+F(-)_C02295 | 2-Methyleneglutarate+F(-)_C02930	FALSE	FALSE	FALSE	FALSE	TRUE	0.58528	0.360179	FALSE	FALSE	FALSE	-2.01162	-3.61161	-5.02503	0.835237	-5.41161	-3.78674	-2.16187	-0.0025353	0.0185241	0.0395835	1.8719	0.38837	Phenylpyruvate_1	TRUE	TRUE	TRUE
betA	choline dehydrogenase, a flavoprotein	b0311	134.047	Adenine	Adenine-H(+)_C00147 | 4-Hydroxy-L-threonine-H(+)_C06056	FALSE	FALSE	FALSE	FALSE	TRUE	0.644308	0.353033	FALSE	FALSE	FALSE	3.48601	4.74986	2	0.706821	2.7693	4.67967	6.59004	-0.00116398	0.0410228	0.0832096	1.32148	0.841934	Adenine_1	TRUE	TRUE	TRUE
betA	choline dehydrogenase, a flavoprotein	b0311	135.049	Toluate	Toluate-H(+)_C01454 | 4-Hydroxyphenylacetaldehyde-H(+)_C03765 | Phenylacetic acid-H(+)_C07086 | 2-Hydroxyacetophenone-H(+)_C07189 | m-Methylbenzoate-H(+)_C07211 | o-Toluate-H(+)_C07215 | 4'-Hydroxyacetophenone-H(+)_C10700 | 3-Methylsalicylaldehyde-H(+)_C14087 | 4-Hydroxy-L-threonine[+1]-H(+)_C06056 | Adenine[+1]-H(+)_C00147 | 3-Methyl-2-oxobutanoic acid+F(-)_C00141 | 5-Oxopentanoate+F(-)_C03273	FALSE	FALSE	FALSE	FALSE	TRUE	0.451943	0.315157	FALSE	FALSE	FALSE	3.24351	4.25823	2.66727	0.464219	1.03966	3.97873	6.9178	-0.037901	0.0529087	0.143718	1.16256	1.07925	Toluate_1	TRUE	TRUE	TRUE
basS	sensory histidine kinase in two-component regulatory system with BasR	b4112	121.031	Benzoate	Benzoate-H(+)_C00180 | 4-Hydroxybenzaldehyde-H(+)_C00633 | 3-Hydroxybenzaldehyde-H(+)_C03067 | Salicylaldehyde-H(+)_C06202 | 2-Oxobutanoate+F(-)_C00109 | Acetoacetate+F(-)_C00164 | Succinate semialdehyde+F(-)_C00232 | (S)-Methylmalonate semialdehyde+F(-)_C06002 | 1-Methylpyrrolinium.H/K-H(+)_C06178	FALSE	FALSE	FALSE	FALSE	TRUE	0.89203	0.171085	FALSE	FALSE	FALSE	-3.44446	-4.21071	-2.40822	0.770734	-7.0282	-4.42609	-1.82398	-0.0214635	0.0578512	0.137166	1.59264	0.573945	Benzoate_1	TRUE	TRUE	TRUE
basS	sensory histidine kinase in two-component regulatory system with BasR	b4112	397.106	S-Adenosyl-4-methylthio-2-oxobutanoate	S-Adenosyl-4-methylthio-2-oxobutanoate-H(+)_C04425	FALSE	FALSE	FALSE	FALSE	TRUE	0.453608	0.317946	FALSE	FALSE	FALSE	2.95362	4.09449	21.1633	0.917339	2.88948	4.0607	5.23192	0.0115254	0.0399977	0.06847	1.43039	0.161126	S-Adenosyl-4-methylthio-2-oxobutanoate_1	TRUE	TRUE	TRUE
avtA	valine-pyruvate aminotransferase 1	b3572	115.04	3-Methyl-2-oxobutanoic acid	3-Methyl-2-oxobutanoic acid-H(+)_C00141 | 5-Oxopentanoate-H(+)_C03273	TRUE	TRUE	TRUE	TRUE	TRUE	0.948974	0.201277	TRUE	FALSE	FALSE	6.43509	8.24431	1.1487	0.992218	7.51517	8.21657	8.91796	0.0831189	0.103956	0.124794	2.38321	0.181667	3-Methyl-2-oxobutanoic acid_1	TRUE	TRUE	TRUE
astB	succinylarginine dihydrolase	b1745	273.118	N2-Succinyl-L-arginine	N2-Succinyl-L-arginine-H(+)_C03296	TRUE	TRUE	TRUE	TRUE	TRUE	0.994141	0	TRUE	FALSE	FALSE	-13.4559	-13.9123	-1	0.375745	-73.5242	-13.7902	45.9438	-5.16283	0.892865	6.94855	1.41941	1.53863	N2-Succinyl-L-arginine_1	TRUE	TRUE	TRUE
aroL	shikimate kinase II	b0388	165.019	Phthalate	Phthalate-H(+)_C01606 | 4-Hydroxyphenylglyoxylate-H(+)_C03590 | Terephthalate-H(+)_C06337 | 2-Oxoglutarate+F(-)_C00026 | 5-Hydroxy-2,4-dioxopentanoate+F(-)_C05406 | Methyloxaloacetate+F(-)_C06030 | 6-Methylmercaptopurine-H(+)_C16614 | 2,3-Dimethylmaleate.H/Na-H(+)_C00922 | Methylitaconate.H/Na-H(+)_C02295 | 2-Methyleneglutarate.H/Na-H(+)_C02930	FALSE	FALSE	FALSE	FALSE	TRUE	0.615997	0.377394	FALSE	FALSE	FALSE	1.89108	4.23469	4.44129	0.881664	3.10214	5.49802	7.8939	0.00260947	0.0110819	0.0195543	2.24527	1.06425	Phthalate_1	TRUE	TRUE	TRUE
aroH	3-deoxy-D-arabino-heptulosonate-7-phosphate synthase, tryptophan repressible	b1704	167.954	L-Selenocysteine	L-Selenocysteine-H(+)_C05688	FALSE	FALSE	FALSE	FALSE	FALSE	0.676212	0.330164	FALSE	TRUE	FALSE	-1.04967	-4.4335	-5.76791	0.662403	-55475.1	-99.9978	55275.1	-0.00460434	0.00756965	0.0197436	3.42513	2.56975	L-Selenocysteine_1	TRUE	TRUE	TRUE
aroB	3-dehydroquinate synthase	b3389	287.017	2-Dehydro-3-deoxy-D-arabino-heptonate 7-phosphate	2-Dehydro-3-deoxy-D-arabino-heptonate 7-phosphate-H(+)_C04691	TRUE	TRUE	TRUE	TRUE	TRUE	0.997766	0	TRUE	FALSE	FALSE	-10.0491	-12.8195	-1	0.499743	-19.7955	-11.7599	-3.72437	-0.100941	0.200898	0.502738	2.7191	1.26459	2-Dehydro-3-deoxy-D-arabino-heptonate 7-phosphate_1	TRUE	TRUE	TRUE
aroB	3-dehydroquinate synthase	b3389	189.041	3-Dehydroquinate	3-Dehydroquinate-H(+)_C00944 | 2,4-Dihydroxyhept-2-enedioate-H(+)_C06201 | L-Ornithine.NaCl-H(+)_C00077	TRUE	TRUE	TRUE	TRUE	TRUE	0.927439	0.213856	TRUE	FALSE	FALSE	11.1852	13.0466	1	0.0777136	-108.956	11.4293	131.814	-11.8086	0.777047	13.3627	1.92307	0.370883	3-Dehydroquinate_1	TRUE	TRUE	TRUE
aroB	3-dehydroquinate synthase	b3389	127.04	Dihydrophloroglucinol	Dihydrophloroglucinol-H(+)_C06719 | 2-Hydroxy-cis-hex-2,4-dienoate-H(+)_C11354 | Nitrosobenzene[+1]+F(-)_C06876	FALSE	FALSE	FALSE	FALSE	TRUE	0.505313	0.282374	FALSE	FALSE	FALSE	3.31889	4.72722	3.24534	0.559928	2.72006	4.79602	6.87197	-0.00404632	0.0291879	0.0624222	1.37712	0.154095	Dihydrophloroglucinol_1	TRUE	TRUE	TRUE
ansB	periplasmic L-asparaginase II	b2957	247.093	3-Dimethylallyl-4-hydroxyphenylpyruvate	3-Dimethylallyl-4-hydroxyphenylpyruvate-H(+)_C12456	FALSE	FALSE	FALSE	FALSE	FALSE	0.552931	0.330505	FALSE	TRUE	FALSE	-2.01957	-3.64847	-10.6207	0.945063	-4.63543	-3.88263	-3.12983	0.00726423	0.0146383	0.0220123	1.53848	0.0652046	3-Dimethylallyl-4-hydroxyphenylpyruvate_1	TRUE	TRUE	TRUE
ansB	periplasmic L-asparaginase II	b2957	227.104	Bisphenol A	Bisphenol A-H(+)_C13624 | (3R)-6-Hydroxy-3-isopropenyl-heptanoate.H/Na+F(-)_C11404 | (5R)-6-Hydroxy-5-isopropenyl-2-methylhexanoate.H/Na+F(-)_C11406 | (3S)-6-Hydroxy-3-isopropenyl-heptanoate.H/Na+F(-)_C11417 | (5S)-6-Hydroxy-5-isopropenyl-2-methylhexanoate.H/Na+F(-)_C11420	FALSE	FALSE	FALSE	FALSE	FALSE	0.457756	0.323675	FALSE	TRUE	FALSE	-2.66544	-3.72298	-8.97767	0.845395	-4.75147	-3.68626	-2.62106	0.00778703	0.0296815	0.0515759	1.05962	0.170692	Bisphenol A_1	TRUE	TRUE	TRUE
adhP	ethanol-active dehydrogenase/acetaldehyde-active reductase	b1478	664.117	NADH	NADH-H(+)_C00004	TRUE	TRUE	TRUE	TRUE	TRUE	0.365213	0.334732	TRUE	FALSE	FALSE	3.21947	4.56792	5.86031	0.610183	2.52098	4.67999	6.839	-0.0062268	0.0296513	0.0655293	1.50002	1.25307	NADH_1	TRUE	TRUE	TRUE
acpS	holo-[acyl-carrier-protein] synthase 1	b2563	808.123	Acetyl-CoA	Acetyl-CoA-H(+)_C00024	FALSE	FALSE	FALSE	FALSE	TRUE	0.676689	0.300149	FALSE	FALSE	FALSE	-2.56601	-5.25782	-38.9593	0.930449	-11.3862	-8.07754	-4.76887	0.00624153	0.0130032	0.019765	2.75726	2.06483	Acetyl-CoA_1	TRUE	TRUE	TRUE
aceA	isocitrate lyase	b4015	165.019	Phthalate	Phthalate-H(+)_C01606 | 4-Hydroxyphenylglyoxylate-H(+)_C03590 | Terephthalate-H(+)_C06337 | 2-Oxoglutarate+F(-)_C00026 | 5-Hydroxy-2,4-dioxopentanoate+F(-)_C05406 | Methyloxaloacetate+F(-)_C06030 | 6-Methylmercaptopurine-H(+)_C16614 | 2,3-Dimethylmaleate.H/Na-H(+)_C00922 | Methylitaconate.H/Na-H(+)_C02295 | 2-Methyleneglutarate.H/Na-H(+)_C02930	FALSE	FALSE	FALSE	FALSE	TRUE	0.872387	0.155532	FALSE	FALSE	FALSE	-6.47486	-6.43697	-7.65255	0.0898026	-142.55	-6.56625	129.417	-15.5867	0.543405	16.6735	0.864752	0.964387	Phthalate_1	TRUE	TRUE	TRUE
aceA	isocitrate lyase	b4015	220.083	N-Acetyl-D-glucosamine	N-Acetyl-D-glucosamine-H(+)_C00140 | N-Acetyl-D-mannosamine-H(+)_C00645 | N-Acetyl-D-galactosamine-H(+)_C01132	FALSE	FALSE	FALSE	FALSE	TRUE	0.656906	0.336561	FALSE	FALSE	FALSE	5.64568	5.09255	1.47577	-1.5e-07		5.64568			4.96021		0.821781	1.06546	N-Acetyl-D-glucosamine_1	TRUE	TRUE	TRUE
aceA	isocitrate lyase	b4015	139.007	cis-4-Carboxymethylenebut-2-en-4-olide	cis-4-Carboxymethylenebut-2-en-4-olide-H(+)_C04431 | trans-4-Carboxymethylenebut-2-en-4-olide-H(+)_C12838	FALSE	FALSE	FALSE	FALSE	TRUE	0.526821	0.306152	FALSE	FALSE	FALSE	-4.87263	-4.78578	-15.1892	0.106019	-96.231	-4.94328	86.3444	-10.3503	0.404904	11.1601	0.61782	0.746414	cis-4-Carboxymethylenebut-2-en-4-olide_1	TRUE	TRUE	TRUE
aceA	isocitrate lyase	b4015	166.022	Phthalate	Phthalate[+1]-H(+)_C01606 | 4-Hydroxyphenylglyoxylate[+1]-H(+)_C03590 | Terephthalate[+1]-H(+)_C06337 | Thioguanine-H(+)_C07648 | 2-Oxoglutarate[+1]+F(-)_C00026 | 5-Hydroxy-2,4-dioxopentanoate[+1]+F(-)_C05406 | Methyloxaloacetate[+1]+F(-)_C06030	FALSE	FALSE	FALSE	FALSE	TRUE	0.501758	0.279658	FALSE	FALSE	FALSE	-4.76729	-4.74173	-15.9992	-1.55e-07		-4.76729			3.44924		0.447145	0.612085	Phthalate_2	TRUE	TRUE	TRUE
aceA	isocitrate lyase	b4015	121.031	Benzoate	Benzoate-H(+)_C00180 | 4-Hydroxybenzaldehyde-H(+)_C00633 | 3-Hydroxybenzaldehyde-H(+)_C03067 | Salicylaldehyde-H(+)_C06202 | 2-Oxobutanoate+F(-)_C00109 | Acetoacetate+F(-)_C00164 | Succinate semialdehyde+F(-)_C00232 | (S)-Methylmalonate semialdehyde+F(-)_C06002 | 1-Methylpyrrolinium.H/K-H(+)_C06178	FALSE	FALSE	FALSE	FALSE	TRUE	0.44394	0.321699	FALSE	FALSE	FALSE	-4.92905	-4.3781	-25.4478	0.0453365	-71.1467	-5.05322	61.0403	-6.31318	0.322144	6.95747	1.35096	1.35993	Benzoate_1	TRUE	TRUE	TRUE
NegCtr5	not mapped	NegCtr	121.031	Benzoate	Benzoate-H(+)_C00180 | 4-Hydroxybenzaldehyde-H(+)_C00633 | 3-Hydroxybenzaldehyde-H(+)_C03067 | Salicylaldehyde-H(+)_C06202 | 2-Oxobutanoate+F(-)_C00109 | Acetoacetate+F(-)_C00164 | Succinate semialdehyde+F(-)_C00232 | (S)-Methylmalonate semialdehyde+F(-)_C06002 | 1-Methylpyrrolinium.H/K-H(+)_C06178	FALSE	FALSE	FALSE	FALSE	FALSE	0.374255	0.329497	FALSE	TRUE	FALSE	2.63591	3.73455	2.60517	0.526346	1.72327	3.81171	5.90016	-0.0106965	0.0245923	0.0598811	1.30743	1.22389	Benzoate_1	TRUE	TRUE	TRUE

## Sheet: Supplementary Data 3
enz	enz_annot	enz_bnum	met_mz	met_name	met_annotation	is_hq_known_iml1515	is_known_iml1515	is_known_kegg	is_known	is_hit	p_pos	fdr	is_posctrl	is_negctrl	is_ambiguous	param_mean	param_mean_last5	rp	tan_r2	param_a_l95	param_a	param_a_u95	param_b_l95	param_b	param_b_u95	param_std	param_std_last5	met	top10	top20	any_hits
zwf	glucose-6-phosphate 1-dehydrogenase	b1852	372.037			FALSE	FALSE	FALSE	FALSE	TRUE	0.985439	0.254213	FALSE	FALSE	TRUE	7.09171	8.5189	1	0.783471	4.25289	8.40438	12.5559	-0.0120732	0.145448	0.302969	2.11268	1.41455	_2908	TRUE	TRUE	TRUE
zwf	glucose-6-phosphate 1-dehydrogenase	b1852	371.535			FALSE	FALSE	FALSE	FALSE	TRUE	0.920177	0.486955	FALSE	FALSE	TRUE	6.18949	7.3937	2	0.822894	3.95143	7.23937	10.5273	0.00297322	0.135804	0.268634	1.72815	1.01745	_2902	TRUE	TRUE	TRUE
ysgA	putative hydrolase	b3830	157.124			FALSE	FALSE	FALSE	FALSE	TRUE	0.899794	0.555156	FALSE	FALSE	TRUE	8.23444	7.50173	1	0.00939966	-3170.47	8.26076	3186.99	-526.404	1.08989	528.584	0.921129	0.705886	_960	TRUE	TRUE	TRUE
ysgA	putative hydrolase	b3830	392.112			FALSE	FALSE	FALSE	FALSE	TRUE	0.783327	0.748976	FALSE	FALSE	TRUE	-4.57501	-4.27814	-1.7411	0.036745	-447.962	-4.60219	438.758	-64.1802	0.51252	65.2053	0.46044	0.419259	_3190	TRUE	TRUE	TRUE
ysgA	putative hydrolase	b3830	111.933	Thiosulfate	Thiosulfate-H(+)_C00320	FALSE	FALSE	FALSE	FALSE	TRUE	0.658508	0.779971	FALSE	FALSE	TRUE	5.43977	4.9414	2.16894	0.114034	-81.0965	5.53768	92.1718	-9.25878	0.417805	10.0944	0.88434	0.698858	Thiosulfate_1	TRUE	TRUE	TRUE
ysgA	putative hydrolase	b3830	232.083	Carboxynorspermidine	Carboxynorspermidine.NaCl-H(+)_C18174	FALSE	FALSE	FALSE	FALSE	TRUE	0.648565	0.773486	FALSE	FALSE	TRUE	-4.11294	-3.70217	-6.09682	0.0256491	-329.88	-4.14709	321.586	-43.6445	0.415894	44.4763	0.668393	0.664196	Carboxynorspermidine_1	TRUE	TRUE	TRUE
ysgA	putative hydrolase	b3830	321.211			FALSE	FALSE	FALSE	FALSE	TRUE	0.579781	0.825346	FALSE	FALSE	TRUE	-3.74756	-3.59909	-5.7119	0.167613	-43.1586	-3.81867	35.5213	-4.03204	0.279719	4.59148	0.475648	0.414717	_2253	TRUE	TRUE	TRUE
ysgA	putative hydrolase	b3830	307.265			FALSE	FALSE	FALSE	FALSE	TRUE	0.408462	0.866159	FALSE	FALSE	TRUE	4.80281	4.44073	3.5652	0.101728	-129.59	4.85789	139.306	-16.4161	0.436563	17.2893	0.550788	0.413671	_2062	TRUE	TRUE	TRUE
ysgA	putative hydrolase	b3830	280.237	Linoleate	Linoleate[+1]-H(+)_C01595	FALSE	FALSE	FALSE	FALSE	TRUE	0.371599	0.888542	FALSE	FALSE	TRUE	4.88399	4.22952	5.33454	-9.45e-09		4.88399			3.80217		0.751284	0.694644	Linoleate_2	TRUE	TRUE	TRUE
yqjH	putative siderophore interacting protein	b3070	497.345			FALSE	FALSE	FALSE	FALSE	FALSE	0.810908	0.731796	FALSE	TRUE	FALSE	-2.01977	-4.25685	-4.28225	0.811824	-21.472	-8.56075	4.35047	0.00109621	0.00904432	0.0169924	2.43568	1.6683	_4551	TRUE	TRUE	TRUE
yphE	fused predicted sugar transporter subunits of ABC superfamily: ATP-binding components	b2547	982.806			FALSE	FALSE	FALSE	FALSE	TRUE	0.870107	0.616404	FALSE	FALSE	TRUE	-3.0736	-6.3151	-1	0.76834	-14691.7	-99.9986	14491.7	0.00113109	0.0110125	0.0208939	3.35156	2.56757	_8343	TRUE	TRUE	TRUE
ypdA	putative sensory kinase in two-component system with YpdB	b2380	287.106			FALSE	FALSE	FALSE	FALSE	FALSE	0.910872	0.553878	FALSE	TRUE	FALSE	-4.21978	-5.75875	-1.58489	0.76884	-8.47823	-5.73139	-2.98456	-0.0103497	0.0556056	0.121561	2.02362	0.169063	_1877	TRUE	TRUE	TRUE
ypdA	putative sensory kinase in two-component system with YpdB	b2380	329.153	12-OPDA	12-OPDA.H/K-H(+)_C01226 | 9,10-EOT.H/K-H(+)_C16324 | 10-OPDA.H/K-H(+)_C16325	FALSE	FALSE	FALSE	FALSE	FALSE	0.817497	0.725226	FALSE	TRUE	FALSE	-2.78749	-4.87502	-3.10369	0.678309	-7.86813	-5.40054	-2.93294	-0.00176808	0.016191	0.0341501	1.9867	0.266539	12-OPDA_2	TRUE	TRUE	TRUE
ypdA	putative sensory kinase in two-component system with YpdB	b2380	111.933	Thiosulfate	Thiosulfate-H(+)_C00320	FALSE	FALSE	FALSE	FALSE	FALSE	0.494091	0.855384	FALSE	TRUE	FALSE	5.08576	4.56751	1.1487	-8.49e-08		5.08576			4.36062		0.596773	0.414952	Thiosulfate_1	TRUE	TRUE	TRUE
ynjE	IscS specificity factor for molybdenum cofactor biosynthesis; probable alternate MoaD transpersulfidase; weak thiosulfate:cyanide sulfurtransferase; rhodanese-like protein	b1757	59.0845			FALSE	FALSE	FALSE	FALSE	FALSE	0.62986	0.82511	FALSE	TRUE	FALSE	-1.473	-3.39471	-4.65426	0.923547	-8.70207	-5.47441	-2.24675	0.00326432	0.00749002	0.0117157	1.80958	0.887875	_87	TRUE	TRUE	TRUE
yncA	methionine N-acyltransferase; L-amino acid N-acyltransferase	b1448	190.073			FALSE	FALSE	FALSE	FALSE	TRUE	0.418987	0.86541	FALSE	FALSE	TRUE	1.16751	2.84763	9.23798	0.914153	-42466.1	99.9993	42666.1	0.00210081	0.00528509	0.00846936	1.7777	1.52679	_1189	TRUE	TRUE	TRUE
yjjG	dUMP phosphatase	b4374	331.552			FALSE	FALSE	FALSE	FALSE	TRUE	0.734261	0.766387	FALSE	FALSE	TRUE	1.88166	3.74933	4.37126	0.954236	-14248.8	99.9999	14448.8	0.00446869	0.00731373	0.0101588	2.17419	2.21721	_2386	TRUE	TRUE	TRUE
yjjG	dUMP phosphatase	b4374	287.106			FALSE	FALSE	FALSE	FALSE	TRUE	0.48125	0.851724	FALSE	FALSE	TRUE	3.74841	4.17058	4.27629	0.463755	-3.76051	4.87214	13.5048	-0.23358	0.0795794	0.392739	2.92536	1.90944	_1877	TRUE	TRUE	TRUE
yihQ	alpha-glucosidase	b3878	509.072			FALSE	FALSE	FALSE	FALSE	TRUE	0.601955	0.818581	FALSE	FALSE	TRUE	-2.41873	-3.68066	-3.17963	0.652342	-7.33904	-3.87128	-0.403523	-0.041097	0.032227	0.105551	2.26253	0.985009	_4682	TRUE	TRUE	TRUE
yihQ	alpha-glucosidase	b3878	985.73			FALSE	FALSE	FALSE	FALSE	TRUE	0.480906	0.849252	FALSE	FALSE	TRUE	-1.65365	-3.58959	-3.17767	0.746821	-5.97876	-3.8794	-1.78004	-0.00326424	0.0112155	0.0256951	1.87494	0.309763	_8359	TRUE	TRUE	TRUE
yiaY	putative Fe-containing alcohol dehydrogenase, Pfam00465 family	b3589	665.121	NADH	NADH[+1]-H(+)_C00004	FALSE	TRUE	TRUE	TRUE	TRUE	0.562245	0.814605	FALSE	FALSE	TRUE	1.40352	3.00962	5.24462	0.950836	-5.31749	8.39396	22.1054	0.00345175	0.00581668	0.00818161	1.58609	1.15573	NADH_2	TRUE	TRUE	TRUE
yhjA	putative cytochrome C peroxidase	b3518	175.904			FALSE	FALSE	FALSE	FALSE	FALSE	0.55895	0.818276	FALSE	TRUE	FALSE	-1.87042	-4.51605	-5.59096	0.469051	-8.61928	-4.23029	0.158699	-0.0253593	0.0151822	0.0557238	2.87492	2.72342	_1107	TRUE	TRUE	TRUE
yhiQ	16S rRNA m(2)G1516 methyltransferase, SAM-dependent	b3497	709.595			FALSE	FALSE	FALSE	FALSE	TRUE	0.585853	0.828155	FALSE	FALSE	TRUE	1.54399	3.59697	2.31158	0.863354	-3.2984	7.29928	17.8969	0.00171299	0.00733886	0.0129647	2.05895	1.43045	_6438	TRUE	TRUE	TRUE
ygeX	2,3-diaminopropionate ammonia lyase, PLP-dependent	b2871	743.496			FALSE	FALSE	FALSE	FALSE	FALSE	0.518945	0.826695	FALSE	TRUE	FALSE	-1.37012	-3.50013	-7.40865	0.85759	-8.08515	-4.86782	-1.6505	0.00107953	0.00798385	0.0148882	1.94351	0.727062	_6761	TRUE	TRUE	TRUE
yfcG	GSH-dependent disulfide bond oxidoreductase	b2302	625.628			FALSE	FALSE	FALSE	FALSE	TRUE	0.776193	0.762638	FALSE	FALSE	TRUE	-4.62292	-7.42671	-11.8461	0.225271	-19.7904	-9.67265	0.445129	-0.0185097	0.020215	0.0589397	3.89216	1.70538	_5799	TRUE	TRUE	TRUE
yfcG	GSH-dependent disulfide bond oxidoreductase	b2302	320.495			FALSE	FALSE	FALSE	FALSE	TRUE	0.761242	0.769572	FALSE	FALSE	TRUE	-6.40537	-6.90816	-16.2645	0.530789	-17.0692	-7.45034	2.16851	-0.274552	0.162181	0.598913	2.70804	2.29809	_2246	TRUE	TRUE	TRUE
yfcG	GSH-dependent disulfide bond oxidoreductase	b2302	805.066			FALSE	FALSE	FALSE	FALSE	TRUE	0.727406	0.763686	FALSE	FALSE	TRUE	-4.23071	-6.05562	-23.2058	0.914354	-7.7532	-6.08877	-4.42434	0.0152759	0.0501582	0.0850405	2.19951	0.275445	_7248	TRUE	TRUE	TRUE
yfcG	GSH-dependent disulfide bond oxidoreductase	b2302	598.082			FALSE	FALSE	FALSE	FALSE	TRUE	0.654483	0.784868	FALSE	FALSE	TRUE	-5.18064	-6.11364	-21.3427	0.722235	-11.9533	-6.5764	-1.19947	-0.0845238	0.100052	0.284628	2.67576	0.554694	_5581	TRUE	TRUE	TRUE
yfcG	GSH-dependent disulfide bond oxidoreductase	b2302	363.712			FALSE	FALSE	FALSE	FALSE	TRUE	0.605112	0.82157	FALSE	FALSE	TRUE	-4.72563	-6.12006	-17.8469	-0.388373	-18.6417	-8.38201	1.87771	-0.0240166	0.0181102	0.0602371	3.07433	2.43296	_2781	TRUE	TRUE	TRUE
yfcG	GSH-dependent disulfide bond oxidoreductase	b2302	724.096	Dephospho-CoA	Dephospho-CoA.H/K-H(+)_C00882	FALSE	FALSE	FALSE	FALSE	TRUE	0.600739	0.820368	FALSE	FALSE	TRUE	-4.65409	-6.2914	-21.468	0.367621	-11.3276	-6.13853	-0.949431	-0.0639553	0.0580411	0.180038	2.34529	1.93757	Dephospho-CoA_3	TRUE	TRUE	TRUE
yfcG	GSH-dependent disulfide bond oxidoreductase	b2302	899.975			FALSE	FALSE	FALSE	FALSE	TRUE	0.575973	0.812981	FALSE	FALSE	TRUE	-4.13323	-6.07631	-24.507	0.326426	-11.5168	-6.60159	-1.68635	-0.0285516	0.0294897	0.0875309	2.84409	1.15026	_7904	TRUE	TRUE	TRUE
yfcG	GSH-dependent disulfide bond oxidoreductase	b2302	576.066			FALSE	FALSE	FALSE	FALSE	TRUE	0.548704	0.810468	FALSE	FALSE	TRUE	-3.82714	-6.57296	-18.0296	0.662888	-12681.1	-99.9999	12481.1	-0.00132337	0.013134	0.0275913	4.0606	4.71965	_5384	TRUE	TRUE	TRUE
yfcG	GSH-dependent disulfide bond oxidoreductase	b2302	566.051	UDP-glucose	UDP-glucose[+1]-H(+)_C00029 | UDP-alpha-D-galactose[+1]-H(+)_C00052	FALSE	FALSE	FALSE	FALSE	TRUE	0.499153	0.84094	FALSE	FALSE	TRUE	-3.74705	-6.41417	-19.5593	0.347135	-12.3056	-6.34359	-0.381594	-0.0418018	0.0281734	0.0981485	3.50671	4.25832	UDP-glucose_2	TRUE	TRUE	TRUE
yfcG	GSH-dependent disulfide bond oxidoreductase	b2302	798.033			FALSE	FALSE	FALSE	FALSE	TRUE	0.496379	0.848855	FALSE	FALSE	TRUE	-3.31637	-5.81492	-24.4441	0.653804	-9.50572	-6.369	-3.23229	-0.00435504	0.0199704	0.0442959	2.47419	0.448289	_7202	TRUE	TRUE	TRUE
yfcG	GSH-dependent disulfide bond oxidoreductase	b2302	731.489			FALSE	FALSE	FALSE	FALSE	TRUE	0.470867	0.845952	FALSE	FALSE	TRUE	-2.79154	-5.94351	-26.4991	0.891537	-9327.9	-100	9127.9	0.00401119	0.0119032	0.0197951	3.91033	4.48642	_6651	FALSE	TRUE	TRUE
yfcG	GSH-dependent disulfide bond oxidoreductase	b2302	614.037			FALSE	FALSE	FALSE	FALSE	TRUE	0.464877	0.847288	FALSE	FALSE	TRUE	-3.87278	-5.35314	-27.2536	0.544481	-9.17027	-5.47073	-1.7712	-0.0313722	0.0427709	0.116914	2.17478	1.73755	_5707	FALSE	TRUE	TRUE
yfcG	GSH-dependent disulfide bond oxidoreductase	b2302	586.033			FALSE	FALSE	FALSE	FALSE	TRUE	0.448155	0.848841	FALSE	FALSE	TRUE	-5.70863	-5.61516	-29.5463	0.29397	-23.8789	-6.83877	10.2014	-0.602305	0.141655	0.885616	4.10187	4.52161	_5476	FALSE	TRUE	TRUE
yfcG	GSH-dependent disulfide bond oxidoreductase	b2302	557.563			FALSE	FALSE	FALSE	FALSE	TRUE	0.425992	0.872069	FALSE	FALSE	TRUE	-4.89872	-4.9772	-36.9932	-6.63e-08		-4.89872			3.67588		2.03052	1.44463	_5199	FALSE	TRUE	TRUE
yfcG	GSH-dependent disulfide bond oxidoreductase	b2302	848.938			FALSE	FALSE	FALSE	FALSE	TRUE	0.41012	0.870343	FALSE	FALSE	TRUE	-1.88268	-3.93479	-62.0848	0.912715	-11.1818	-6.75919	-2.33654	0.00380944	0.00874362	0.0136778	2.03531	1.48967	_7549	FALSE	TRUE	TRUE
yfcG	GSH-dependent disulfide bond oxidoreductase	b2302	592.075			FALSE	FALSE	FALSE	FALSE	TRUE	0.400682	0.875067	FALSE	FALSE	TRUE	-2.61338	-5.59116	-24.1238	0.684785	-12.4658	-7.0831	-1.70037	-0.00398464	0.0138804	0.0317455	2.96748	1.97848	_5528	FALSE	TRUE	TRUE
yfcG	GSH-dependent disulfide bond oxidoreductase	b2302	702.076	NADH	NADH.H/K-H(+)_C00004	FALSE	FALSE	FALSE	FALSE	TRUE	0.399141	0.87601	FALSE	FALSE	TRUE	-4.31199	-4.78976	-47.3034	0.512417	-13.1235	-5.49992	2.12365	-0.181641	0.0862136	0.354068	2.79828	2.03732	NADH_3	FALSE	TRUE	TRUE
yfcG	GSH-dependent disulfide bond oxidoreductase	b2302	901.91			FALSE	FALSE	FALSE	FALSE	TRUE	0.362967	0.895598	FALSE	FALSE	TRUE	-3.40544	-4.38039	-44.8788	0.701414	-7.026	-4.37885	-1.7317	-0.0229292	0.0529773	0.128884	1.49664	1.09323	_7919	FALSE	TRUE	TRUE
yfcG	GSH-dependent disulfide bond oxidoreductase	b2302	709.073			FALSE	FALSE	FALSE	FALSE	TRUE	0.351426	0.897008	FALSE	FALSE	TRUE	-5.34596	-5.38484	-28.3162	2.34e-08		-5.34596			8.51217		2.16328	2.52792	_6427	FALSE	TRUE	TRUE
yeiG	S-formylglutathione hydrolase	b2154	370.066	S-(Formylmethyl)glutathione	S-(Formylmethyl)glutathione.H/Na-H(+)_C14871	FALSE	FALSE	FALSE	FALSE	TRUE	0.983571	0.276764	FALSE	FALSE	TRUE	-14.7243	-15.3648	-2	-5.55e-07		-14.7243			7.21314		2.36094	2.6164	S-(Formylmethyl)glutathione_3	TRUE	TRUE	TRUE
yeiG	S-formylglutathione hydrolase	b2154	386.036			FALSE	FALSE	FALSE	FALSE	TRUE	0.921636	0.485196	FALSE	FALSE	TRUE	-4.71526	-5.33699	-3.65019	-1.15e-07		-4.71526			3.7802		0.766461	0.619049	_3096	TRUE	TRUE	TRUE
yeaP	diguanylate cyclase	b1794	265.148			FALSE	FALSE	FALSE	FALSE	FALSE	0.475597	0.853066	FALSE	TRUE	FALSE	6.09376	3.81603	2.93016	-1.15e-09		6.09376			6.41824		2.40004	0.632366	_1686	TRUE	TRUE	TRUE
ybjG	undecaprenyl pyrophosphate phosphatase	b0841	331.552			FALSE	FALSE	FALSE	FALSE	FALSE	0.754373	0.784137	FALSE	TRUE	FALSE	1.8769	3.62643	2.4258	0.926952	-19306.6	99.9999	19506.6	0.00363953	0.00697024	0.010301	2.01491	2.06446	_2386	TRUE	TRUE	TRUE
ybiV	sugar phosphatase; preference for fructose-1-P, ribose-5-P and glucose-6-P	b0822	254.939	5-Sulfosalicylate	5-Sulfosalicylate.H/K-H(+)_C16199	FALSE	FALSE	FALSE	FALSE	TRUE	0.909954	0.561187	FALSE	FALSE	TRUE	-7.37366	-5.11426	-2.60517	1.11e-07		-7.37366			7.29764		2.82021	0.37139	5-Sulfosalicylate_2	TRUE	TRUE	TRUE
ybiV	sugar phosphatase; preference for fructose-1-P, ribose-5-P and glucose-6-P	b0822	284.565			FALSE	FALSE	FALSE	FALSE	TRUE	0.754274	0.781817	FALSE	FALSE	TRUE	-5.26687	-4.78916	-6.17306	6.3e-08		-5.26687			8.69715		1.98172	2.1594	_1847	TRUE	TRUE	TRUE
ybiV	sugar phosphatase; preference for fructose-1-P, ribose-5-P and glucose-6-P	b0822	254.905			FALSE	FALSE	FALSE	FALSE	TRUE	0.627536	0.83252	FALSE	FALSE	TRUE	-3.72508	-3.64732	-6.84255	0.414091	-13.7897	-3.87973	6.03024	-0.656703	0.19399	1.04468	0.593155	0.518223	_1596	TRUE	TRUE	TRUE
ybiV	sugar phosphatase; preference for fructose-1-P, ribose-5-P and glucose-6-P	b0822	256.236	Hexadecanoic acid	Hexadecanoic acid[+1]-H(+)_C00249	FALSE	FALSE	FALSE	FALSE	TRUE	0.592922	0.820958	FALSE	FALSE	TRUE	7.26901	6.50706	1	-1.22e-07		7.26901			5.40895		0.769601	0.26249	Hexadecanoic acid_2	TRUE	TRUE	TRUE
ybiV	sugar phosphatase; preference for fructose-1-P, ribose-5-P and glucose-6-P	b0822	257.239			FALSE	FALSE	FALSE	FALSE	TRUE	0.47356	0.848246	FALSE	FALSE	TRUE	6.84081	6.05118	3	-7.98e-08		6.84081			6.00728		0.841287	0.241878	_1613	TRUE	TRUE	TRUE
ybcF	putative carbamate kinase	b0521	100.968	Sulfite	Sulfite+F(-)_C00094	FALSE	FALSE	FALSE	FALSE	FALSE	0.759921	0.767791	FALSE	TRUE	FALSE	-2.14637	-3.95522	-2.18672	0.829696	-9.69777	-6.08284	-2.4679	0.00245569	0.00974001	0.0170243	1.90483	1.45504	Sulfite_4	TRUE	TRUE	TRUE
ybaS	glutaminase 1	b0485	237.092			FALSE	FALSE	FALSE	FALSE	TRUE	0.970564	0.392805	FALSE	FALSE	TRUE	4.80241	9.18407	1	0.801922	5.35569	9.6052	13.8547	-0.00592168	0.0377799	0.0814815	4.57683	2.59125	_1478	TRUE	TRUE	TRUE
ybaS	glutaminase 1	b0485	237.1	N-Acetylserotonin	N-Acetylserotonin+F(-)_C00978	FALSE	FALSE	FALSE	FALSE	TRUE	0.865253	0.621006	FALSE	FALSE	TRUE	3.72012	7.1675	2	0.793312	4.47227	8.09462	11.717	-0.0028313	0.0256112	0.0540537	3.70827	2.89364	N-Acetylserotonin_1	TRUE	TRUE	TRUE
yahI	carbamate kinase-like protein	b0323	489.817			FALSE	FALSE	FALSE	FALSE	FALSE	0.580275	0.826918	FALSE	TRUE	FALSE	-3.78628	-6.50535	-11.0843	0.521968	-17630.4	-99.9992	17430.4	-0.00478601	0.0124751	0.0297362	4.07271	5.32946	_4463	TRUE	TRUE	TRUE
yahI	carbamate kinase-like protein	b0323	684.74			FALSE	FALSE	FALSE	FALSE	FALSE	0.448126	0.851123	FALSE	TRUE	FALSE	-6.26946	-4.7594	-14.0029	-1.25e-07		-6.26945			5.96559		2.63288	3.27726	_6245	TRUE	TRUE	TRUE
yahI	carbamate kinase-like protein	b0323	741.717			FALSE	FALSE	FALSE	FALSE	FALSE	0.372347	0.889603	FALSE	TRUE	FALSE	-2.77045	-5.04654	-14.8744	0.673884	-23258.7	-99.9993	23058.7	-0.00102924	0.00970604	0.0204413	3.07064	3.33699	_6753	TRUE	TRUE	TRUE
yagH	CP4-6 prophage; predicted xylosidase/arabinosidase	b0271	482.357			FALSE	FALSE	FALSE	FALSE	FALSE	0.415079	0.868431	FALSE	TRUE	FALSE	-1.40088	-3.45929	-8.08985	0.807283	-7.47878	-4.4807	-1.48262	-0.000244755	0.00818087	0.0166065	1.89027	0.855608	_4372	TRUE	TRUE	TRUE
yagE	2-keto-3-deoxy gluconate (KDG) aldolase; CP4-6 prophage	b0268	130.929			FALSE	FALSE	FALSE	FALSE	TRUE	0.789556	0.729701	FALSE	FALSE	TRUE	-3.05769	-6.98207	-5.83844	0.412199	-13.623	-6.47457	0.673868	-0.0446528	0.0240051	0.0926629	4.46237	4.57497	_811	TRUE	TRUE	TRUE
yadI	putative PTS Enzyme IIA	b0129	709.595			FALSE	FALSE	FALSE	FALSE	FALSE	0.471727	0.849521	FALSE	TRUE	FALSE	1.51168	2.64504	2.55085	0.935144	2.38547	3.0162	3.64694	0.00479864	0.0102247	0.0156507	1.1723	0.410415	_6438	TRUE	TRUE	TRUE
xylA	D-xylose isomerase	b3565	506.412			FALSE	FALSE	FALSE	FALSE	TRUE	0.398373	0.87295	FALSE	FALSE	TRUE	1.33747	3.38917	4.65426	0.869906	-13.7393	8.49865	30.7365	0.00152813	0.00635225	0.0111764	1.95994	1.23867	_4652	TRUE	TRUE	TRUE
xseB	exonuclease VII small subunit	b0422	738.732			FALSE	FALSE	FALSE	FALSE	TRUE	0.652455	0.785518	FALSE	FALSE	TRUE	-2.00927	-4.43604	-7.15255	0.755057	-6.94587	-4.50197	-2.05806	-0.00608613	0.0156939	0.0374739	2.34829	0.777222	_6719	TRUE	TRUE	TRUE
xseB	exonuclease VII small subunit	b0422	471.818			FALSE	FALSE	FALSE	FALSE	TRUE	0.612991	0.824495	FALSE	FALSE	TRUE	-3.47216	-4.63779	-8.52125	0.402583	-11.8692	-4.81368	2.24182	-0.135802	0.0536195	0.243041	2.97537	2.18145	_4255	TRUE	TRUE	TRUE
xseB	exonuclease VII small subunit	b0422	482.255			FALSE	FALSE	FALSE	FALSE	TRUE	0.470323	0.844769	FALSE	FALSE	TRUE	1.93855	2.92453	7.09809	0.923484	2.40974	3.07999	3.75024	0.00737326	0.0173449	0.0273165	1.09334	0.528473	_4370	TRUE	TRUE	TRUE
xseB	exonuclease VII small subunit	b0422	308.804			FALSE	FALSE	FALSE	FALSE	TRUE	0.467262	0.846052	FALSE	FALSE	TRUE	-3.22647	-3.79878	-11.5331	0.972135	-4.40197	-3.76078	-3.11959	0.0460211	0.0724752	0.0989294	0.829785	0.0592923	_2086	TRUE	TRUE	TRUE
xseB	exonuclease VII small subunit	b0422	431.322			FALSE	FALSE	FALSE	FALSE	TRUE	0.435133	0.861289	FALSE	FALSE	TRUE	-2.66266	-4.49078	-8.64398	0.507308	-9.0577	-4.56404	-0.0703763	-0.0437731	0.0275015	0.0987761	2.82689	2.90323	_3717	TRUE	TRUE	TRUE
wzb	protein-tyrosine phosphatase	b2061	237.092			FALSE	FALSE	FALSE	FALSE	FALSE	0.921017	0.490268	FALSE	TRUE	FALSE	8.81248	10.8887	4.5574	0.437384	-2.18737	11.5305	25.2484	-0.254077	0.13968	0.533436	5.64528	6.47321	_1478	TRUE	TRUE	TRUE
wzb	protein-tyrosine phosphatase	b2061	237.1	N-Acetylserotonin	N-Acetylserotonin+F(-)_C00978	FALSE	FALSE	FALSE	FALSE	FALSE	0.814177	0.733579	FALSE	TRUE	FALSE	7.96916	10.0379	8.09013	0.445769	-1.84449	10.5685	22.9816	-0.22192	0.122826	0.467572	5.28915	6.03184	N-Acetylserotonin_1	TRUE	TRUE	TRUE
uxaC	uronate isomerase	b3092	420.343			FALSE	FALSE	FALSE	FALSE	TRUE	0.553597	0.818695	FALSE	FALSE	TRUE	1.55205	3.27749	4.52542	0.924388	2.93218	4.49406	6.05594	0.00367814	0.00864341	0.0136087	1.70907	1.07818	_3573	TRUE	TRUE	TRUE
uxaB	altronate oxidoreductase, NAD-dependent	b1521	251.894			FALSE	FALSE	FALSE	FALSE	TRUE	0.853319	0.675504	FALSE	FALSE	TRUE	-2.42543	-5.44531	-3.68987	0.78683	-9.07866	-6.02737	-2.97608	-0.00245772	0.0160769	0.0346115	2.83732	0.699556	_1574	TRUE	TRUE	TRUE
uxaB	altronate oxidoreductase, NAD-dependent	b1521	367.833			FALSE	FALSE	FALSE	FALSE	TRUE	0.798278	0.722809	FALSE	FALSE	TRUE	-2.73833	-4.95859	-5.65047	0.800255	-10.7369	-7.08386	-3.43082	0.000680729	0.0149429	0.029205	2.801	1.99031	_2847	TRUE	TRUE	TRUE
uxaB	altronate oxidoreductase, NAD-dependent	b1521	271.897			FALSE	FALSE	FALSE	FALSE	TRUE	0.765309	0.770852	FALSE	FALSE	TRUE	-2.56624	-6.60604	-3.49302	0.767753	-16021.2	-99.9999	15821.2	-0.000904966	0.011557	0.024019	4.22042	3.72321	_1751	TRUE	TRUE	TRUE
uxaB	altronate oxidoreductase, NAD-dependent	b1521	369.85			FALSE	FALSE	FALSE	FALSE	TRUE	0.583252	0.823518	FALSE	FALSE	TRUE	-3.18571	-4.07582	-9.2473	0.43664	-8.1872	-4.10283	-0.0184568	-0.0661343	0.0481099	0.162354	1.71618	1.80472	_2873	TRUE	TRUE	TRUE
uxaA	altronate hydrolase	b3091	178.014	2-Aminomuconate	2-Aminomuconate.H/Na-H(+)_C02220	FALSE	FALSE	FALSE	FALSE	TRUE	0.924901	0.495446	FALSE	FALSE	TRUE	-6.57635	-5.46141	-3.67683	1.07e-07		-6.57635			5.10065		1.30708	1.27351	2-Aminomuconate_3	TRUE	TRUE	TRUE
uxaA	altronate hydrolase	b3091	224.037	6-Hydroxykynurenate	6-Hydroxykynurenate+F(-)_C05663 | Indolepyruvate.H/Na-H(+)_C00331	FALSE	FALSE	FALSE	FALSE	TRUE	0.779401	0.772447	FALSE	FALSE	TRUE	-6.1448	-6.4578	-2.16894	0.208417	-157.611	-6.19609	145.219	-19.8333	0.620192	21.0737	0.348842	0.165869	6-Hydroxykynurenate_2	TRUE	TRUE	TRUE
uxaA	altronate hydrolase	b3091	184.025	L-erythro-4-Hydroxyglutamate	L-erythro-4-Hydroxyglutamate.H/Na-H(+)_C05947	FALSE	FALSE	FALSE	FALSE	TRUE	0.671778	0.78071	FALSE	FALSE	TRUE	-4.87496	-5.13929	-3.36587	0.294639	-75.8799	-4.92749	66.025	-8.56478	0.451816	9.46841	0.292565	0.0731539	L-erythro-4-Hydroxyglutamate_1	TRUE	TRUE	TRUE
uxaA	altronate hydrolase	b3091	369.746			FALSE	FALSE	FALSE	FALSE	TRUE	0.657616	0.785985	FALSE	FALSE	TRUE	-3.60812	-4.12281	-5.86031	0.660045	-6.819	-3.92685	-1.03471	-0.0519592	0.117953	0.287865	0.654872	0.317574	_2869	TRUE	TRUE	TRUE
uxaA	altronate hydrolase	b3091	174.903			FALSE	FALSE	FALSE	FALSE	TRUE	0.522743	0.818286	FALSE	FALSE	TRUE	-4.28335	-4.20491	-5.69679	2.45e-08		-4.28335			4.78424		0.174802	0.146927	_1103	TRUE	TRUE	TRUE
uxaA	altronate hydrolase	b3091	134.009			FALSE	FALSE	FALSE	FALSE	TRUE	0.436019	0.863518	FALSE	FALSE	TRUE	-3.82121	-3.99714	-7.50527	0.357642	-43.0541	-3.87007	35.314	-4.43779	0.333118	5.10403	0.240795	0.072327	_826	TRUE	TRUE	TRUE
ushA	bifunctional UDP-sugar hydrolase/5'-nucleotidase	b0480	277.184			FALSE	FALSE	FALSE	FALSE	FALSE	0.756091	0.773954	FALSE	TRUE	FALSE	4.07642	7.63066	5.654	0.432993	-0.916502	7.20051	15.3175	-0.080034	0.0404537	0.160941	4.86749	5.26583	_1780	TRUE	TRUE	TRUE
ushA	bifunctional UDP-sugar hydrolase/5'-nucleotidase	b0480	595.613			FALSE	FALSE	FALSE	FALSE	FALSE	0.371939	0.889532	FALSE	TRUE	FALSE	-2.19198	-3.30227	-4.14598	0.208559	-6.29654	-3.81196	-1.32737	-0.00675102	0.0115034	0.0297578	1.27865	0.547367	_5560	TRUE	TRUE	TRUE
upp	uracil phosphoribosyltransferase	b2498	553.376			FALSE	FALSE	FALSE	FALSE	TRUE	0.53961	0.816151	FALSE	FALSE	TRUE	-1.48008	-3.55295	-7.66719	0.851264	-10.2659	-5.64476	-1.02363	0.00112045	0.00814644	0.0151724	2.09448	1.4297	_5162	TRUE	TRUE	TRUE
ung	uracil-DNA-glycosylase	b2580	565.413			FALSE	FALSE	FALSE	FALSE	FALSE	0.48709	0.849097	FALSE	TRUE	FALSE	-1.93234	-3.55656	-3.35331	0.364818	-7.03312	-3.76283	-0.492542	-0.0120034	0.0110327	0.0340688	1.85604	0.340357	_5271	TRUE	TRUE	TRUE
ulaF	L-ribulose 5-phosphate 4-epimerase	b4198	297.43			FALSE	FALSE	FALSE	FALSE	TRUE	0.568586	0.810827	FALSE	FALSE	TRUE	-1.93996	-3.77528	-3.74434	0.822127	-5.77504	-4.04154	-2.30804	-0.00179582	0.0154152	0.0326262	1.96964	0.112239	_1973	TRUE	TRUE	TRUE
udp	uridine phosphorylase	b3831	279.038	Thymidine	Thymidine.H/K-H(+)_C00214	FALSE	FALSE	FALSE	FALSE	TRUE	0.994148	0.0553528	FALSE	FALSE	TRUE	-12.5962	-14.4848	-1	0.00496183	-5866.93	-12.6386	5841.65	-959.616	1.64494	962.906	1.88736	0.949022	Thymidine_1	TRUE	TRUE	TRUE
ubiG	bifunctional 3-demethylubiquinone-9 3-methyltransferase/ 2-octaprenyl-6-hydroxy phenol methylase	b2232	280.237	Linoleate	Linoleate[+1]-H(+)_C01595	FALSE	FALSE	FALSE	FALSE	TRUE	0.655648	0.784539	FALSE	FALSE	TRUE	4.66273	4.91516	2.75946	0.94318	2.97354	4.95686	6.94018	0.0513593	0.195125	0.33889	0.688766	0.0571351	Linoleate_2	TRUE	TRUE	TRUE
ubiG	bifunctional 3-demethylubiquinone-9 3-methyltransferase/ 2-octaprenyl-6-hydroxy phenol methylase	b2232	307.265			FALSE	FALSE	FALSE	FALSE	TRUE	0.561015	0.814916	FALSE	FALSE	TRUE	3.98116	4.59247	4.53587	0.893964	2.7401	4.42527	6.11044	0.0271401	0.11571	0.204279	0.818699	0.205849	_2062	TRUE	TRUE	TRUE
ubiG	bifunctional 3-demethylubiquinone-9 3-methyltransferase/ 2-octaprenyl-6-hydroxy phenol methylase	b2232	495.329			FALSE	FALSE	FALSE	FALSE	TRUE	0.556681	0.816968	FALSE	FALSE	TRUE	-2.17113	-4.83152	-6.30995	0.501288	-9.40783	-4.88352	-0.359216	-0.02128	0.0160227	0.0533254	3.01128	3.08794	_4528	TRUE	TRUE	TRUE
ubiG	bifunctional 3-demethylubiquinone-9 3-methyltransferase/ 2-octaprenyl-6-hydroxy phenol methylase	b2232	269.249			FALSE	FALSE	FALSE	FALSE	TRUE	0.530016	0.81458	FALSE	FALSE	TRUE	4.46468	4.64586	4.40045	0.72728	0.0644344	4.73434	9.40425	-0.153467	0.190221	0.533909	0.70898	0.525738	_1721	TRUE	TRUE	TRUE
ubiG	bifunctional 3-demethylubiquinone-9 3-methyltransferase/ 2-octaprenyl-6-hydroxy phenol methylase	b2232	241.217			FALSE	FALSE	FALSE	FALSE	TRUE	0.477659	0.849352	FALSE	FALSE	TRUE	4.90667	4.83997	4.09535	0.656409	-2.15179	5.16953	12.4908	-0.34761	0.226969	0.801548	0.80896	0.335985	_1500	TRUE	TRUE	TRUE
ubiE	bifunctional 2-octaprenyl-6-methoxy-1,4-benzoquinone methylase/ S-adenosylmethionine:2-DMK methyltransferase	b3833	731.63			FALSE	FALSE	FALSE	FALSE	TRUE	0.660665	0.777102	FALSE	FALSE	TRUE	2.18985	4.84569	1.64375	0.779919	-98.9511	17.1499	133.251	0.000339382	0.00901627	0.0176932	2.86092	2.40512	_6653	TRUE	TRUE	TRUE
tyrS	tyrosyl-tRNA synthetase	b1637	467.781			FALSE	FALSE	FALSE	FALSE	TRUE	0.450247	0.851086	FALSE	FALSE	TRUE	-2.23592	-3.46186	-6.81385	0.46063	-6.10794	-3.9838	-1.85966	-0.00404658	0.012571	0.0291886	1.345	0.649802	_4198	TRUE	TRUE	TRUE
tyrB	tyrosine aminotransferase, tyrosine-repressible, PLP-dependent	b4054	847.559			FALSE	FALSE	FALSE	FALSE	TRUE	0.873001	0.635855	FALSE	FALSE	TRUE	-1.90822	-4.57583	-2.04767	0.868044	-36.8103	-11.3079	14.1945	0.00213525	0.00913481	0.0161344	2.77539	1.78798	_7539	TRUE	TRUE	TRUE
tyrA	fused chorismate mutase T/prephenate dehydrogenase	b2600	543.947	ATP	ATP.H/K-H(+)_C00002 | dGTP.H/K-H(+)_C00286	FALSE	FALSE	FALSE	FALSE	TRUE	0.857574	0.675253	FALSE	FALSE	TRUE	-2.15325	-3.824	-5.66802	0.96318	-8.14169	-6.33231	-4.52293	0.00640722	0.00926283	0.0121184	1.69769	1.32863	ATP_3	TRUE	TRUE	TRUE
tyrA	fused chorismate mutase T/prephenate dehydrogenase	b2600	565.927			FALSE	FALSE	FALSE	FALSE	TRUE	0.844246	0.705688	FALSE	FALSE	TRUE	-2.04212	-4.26389	-4.98552	0.952137	-11795.4	-99.9999	11595.4	0.00489476	0.00836645	0.0118381	2.59339	2.76424	_5278	TRUE	TRUE	TRUE
tyrA	fused chorismate mutase T/prephenate dehydrogenase	b2600	368.035	AMP	AMP.H/Na-H(+)_C00020 | dGMP.H/Na-H(+)_C00362 | 3'-AMP.H/Na-H(+)_C01367	FALSE	FALSE	FALSE	FALSE	TRUE	0.829275	0.697313	FALSE	FALSE	TRUE	2.60091	5.20027	2.70192	0.993608	-2707.84	100	2907.84	0.00852725	0.00991453	0.0113018	2.83406	2.60351	AMP_2	TRUE	TRUE	TRUE
tyrA	fused chorismate mutase T/prephenate dehydrogenase	b2600	549.952	2,5-Diaminopyrimidine nucleoside triphosphate	2,5-Diaminopyrimidine nucleoside triphosphate.H/K-H(+)_C05923 | 2,5-Diamino-6-(5'-triphosphoryl-3',4'-trihydroxy-2'-oxopentyl)-amino-4-oxopyrimidine.H/K-H(+)_C06148	FALSE	FALSE	FALSE	FALSE	TRUE	0.826915	0.695833	FALSE	FALSE	TRUE	-2.31747	-4.09038	-6.31361	0.942986	-11860.2	-99.9999	11660.2	0.00493853	0.00806233	0.0111861	2.13829	2.39963	2,5-Diaminopyrimidine nucleoside triphosphate_1	TRUE	TRUE	TRUE
tyrA	fused chorismate mutase T/prephenate dehydrogenase	b2600	263.473			FALSE	FALSE	FALSE	FALSE	TRUE	0.825817	0.699833	FALSE	FALSE	TRUE	-1.77361	-3.95428	-6.42162	0.974434	-11205.4	-99.9971	11005.4	0.00511161	0.00731379	0.00951597	2.25165	1.79053	_1670	TRUE	TRUE	TRUE
tyrA	fused chorismate mutase T/prephenate dehydrogenase	b2600	527.968	ATP	ATP.H/Na-H(+)_C00002 | dGTP.H/Na-H(+)_C00286	FALSE	FALSE	FALSE	FALSE	TRUE	0.789686	0.732133	FALSE	FALSE	TRUE	-2.66124	-4.27745	-4.80074	0.850494	-123.595	-19.3068	84.981	0.00376794	0.0087582	0.0137485	2.02462	2.37074	ATP_2	TRUE	TRUE	TRUE
tyrA	fused chorismate mutase T/prephenate dehydrogenase	b2600	347.055	Aflatoxin B1-exo-8,9-epoxide	Aflatoxin B1-exo-8,9-epoxide+F(-)_C19586 | AMP[+1]-H(+)_C00020 | dGMP[+1]-H(+)_C00362 | 3'-AMP[+1]-H(+)_C01367	FALSE	FALSE	FALSE	FALSE	TRUE	0.76169	0.774264	FALSE	FALSE	TRUE	1.76683	3.72413	5.60744	0.988021	3.1401	10.0234	16.9067	0.00600117	0.00749815	0.00899513	2.0039	1.56727	Aflatoxin B1-exo-8,9-epoxide_2	TRUE	TRUE	TRUE
tyrA	fused chorismate mutase T/prephenate dehydrogenase	b2600	466.009			FALSE	FALSE	FALSE	FALSE	TRUE	0.439312	0.85909	FALSE	FALSE	TRUE	1.29841	2.95829	9.59469	0.930106	0.779256	5.78819	10.7971	0.00294441	0.00627641	0.00960841	1.65913	0.979254	_4169	TRUE	TRUE	TRUE
trxB	thioredoxin reductase, FAD/NAD(P)-binding	b0888	371.535			FALSE	FALSE	FALSE	FALSE	TRUE	0.999405	0	FALSE	FALSE	TRUE	-7.71384	-9.09216	-1	0.871651	-12.5604	-9.22723	-5.89406	0.0305135	0.152605	0.274697	2.28588	0.806187	_2902	TRUE	TRUE	TRUE
trxB	thioredoxin reductase, FAD/NAD(P)-binding	b0888	372.037			FALSE	FALSE	FALSE	FALSE	TRUE	0.962193	0.41111	FALSE	FALSE	TRUE	-5.31356	-5.71401	-3.0219	0.668931	-10.0404	-6.0479	-2.05541	-0.0495513	0.130861	0.311273	1.34606	0.440528	_2908	TRUE	TRUE	TRUE
truD	tRNA(Glu) pseudouridine(13) synthase	b2745	378.415			FALSE	FALSE	FALSE	FALSE	TRUE	0.642648	0.78601	FALSE	FALSE	TRUE	2.42753	4.89731	1	0.689234	-28025.7	99.9992	28225.7	-0.00111304	0.0088841	0.0188812	2.93024	2.61624	_3002	TRUE	TRUE	TRUE
trpC	fused indole-3-glycerolphosphate synthetase/N-(5-phosphoribosyl)anthranilate isomerase	b1262	181.991	2-Oxo-4-phosphonobutanoate	2-Oxo-4-phosphonobutanoate[+1]-H(+)_C17941	FALSE	FALSE	FALSE	FALSE	FALSE	0.989694	0.128695	FALSE	TRUE	FALSE	6.38237	9.92349	1.31951	0.951572	8.76121	10.5344	12.3076	0.0294996	0.0532431	0.0769867	3.74136	1.62774	2-Oxo-4-phosphonobutanoate_2	TRUE	TRUE	TRUE
trpC	fused indole-3-glycerolphosphate synthetase/N-(5-phosphoribosyl)anthranilate isomerase	b1262	143.108			FALSE	FALSE	FALSE	FALSE	FALSE	0.972967	0.407535	FALSE	TRUE	FALSE	6.57095	9.43894	1.51572	0.742117	6.07102	9.6716	13.2722	0.00143654	0.0612105	0.120984	3.07684	2.24519	_909	TRUE	TRUE	TRUE
trpC	fused indole-3-glycerolphosphate synthetase/N-(5-phosphoribosyl)anthranilate isomerase	b1262	182.009	N-Formyl-L-aspartate	N-Formyl-L-aspartate.H/Na-H(+)_C01044 | 5-Methylcytosine.NaCl-H(+)_C02376	FALSE	FALSE	FALSE	FALSE	FALSE	0.858714	0.662431	FALSE	TRUE	FALSE	5.31411	7.30423	4.3597	0.705228	3.52113	7.10612	10.6911	-0.0171345	0.0687943	0.154723	2.34171	1.86586	N-Formyl-L-aspartate_1	TRUE	TRUE	TRUE
trpC	fused indole-3-glycerolphosphate synthetase/N-(5-phosphoribosyl)anthranilate isomerase	b1262	303.387			FALSE	FALSE	FALSE	FALSE	FALSE	0.620085	0.834586	FALSE	TRUE	FALSE	-2.70334	-5.76793	-6.08899	0.812998	-12577.5	-99.9999	12377.5	0.000703826	0.0122033	0.0237028	4.33868	5.58495	_2036	TRUE	TRUE	TRUE
trpC	fused indole-3-glycerolphosphate synthetase/N-(5-phosphoribosyl)anthranilate isomerase	b1262	144.045	3-Hydroxyaminophenol	3-Hydroxyaminophenol+F(-)_C14602 | Aminohydroquinone+F(-)_C14604 | 4-Aminocatechol+F(-)_C18351 | 4-Aminobutanoate.H/Na+F(-)_C00334 | N,N-Dimethylglycine.H/Na+F(-)_C01026 | L-3-Amino-isobutanoate.H/Na+F(-)_C03284	FALSE	FALSE	FALSE	FALSE	FALSE	0.584723	0.82668	FALSE	TRUE	FALSE	7.09927	7.13623	3.65019	0.452857	-50.7225	7.19321	65.109	-6.38068	0.611335	7.60335	0.412893	0.0975268	3-Hydroxyaminophenol_2	TRUE	TRUE	TRUE
trpC	fused indole-3-glycerolphosphate synthetase/N-(5-phosphoribosyl)anthranilate isomerase	b1262	163.052	1-Methylnaphthalene	1-Methylnaphthalene.H/Na-H(+)_C14082 | 2-Methylnaphthalene.H/Na-H(+)_C14098 | (1R,2S)-Naphthalene 1,2-oxide+F(-)_C14786 | (1S,2R)-Naphthalene 1,2-oxide+F(-)_C14787 | Ectoine.H/Na-H(+)_C06231 | (S)-1-Phenylethanol.H/Na+F(-)_C11348 | 4-Ethylphenol.H/Na+F(-)_C13637	FALSE	FALSE	FALSE	FALSE	FALSE	0.559142	0.816676	FALSE	TRUE	FALSE	6.60426	6.47931	4.8045	0.516701	-16.3165	6.77383	29.8642	-1.89203	0.434257	2.76055	0.648778	0.377189	1-Methylnaphthalene_1	TRUE	TRUE	TRUE
trpB	tryptophan synthase, beta subunit	b1261	409.801			FALSE	FALSE	FALSE	FALSE	TRUE	0.688073	0.781135	FALSE	FALSE	TRUE	-2.8679	-4.01611	-5.02126	0.473137	-7.97948	-3.92158	0.136315	-0.061216	0.039745	0.140706	1.93051	2.15298	_3431	TRUE	TRUE	TRUE
trpB	tryptophan synthase, beta subunit	b1261	684.134			FALSE	FALSE	FALSE	FALSE	TRUE	0.503244	0.838199	FALSE	FALSE	TRUE	-3.18609	-3.55471	-7.82706	0.204682	-9.50516	-3.37168	2.7618	-0.307825	0.130045	0.567916	0.593597	0.435727	_6237	TRUE	TRUE	TRUE
trpB	tryptophan synthase, beta subunit	b1261	467.781			FALSE	FALSE	FALSE	FALSE	TRUE	0.490144	0.847754	FALSE	FALSE	TRUE	-1.34588	-3.80379	-4.42262	0.721316	-7.84143	-4.40546	-0.9695	-0.00425351	0.00935659	0.0229667	2.24983	0.141942	_4198	TRUE	TRUE	TRUE
trpA	tryptophan synthase, alpha subunit	b1260	467.806			FALSE	FALSE	FALSE	FALSE	TRUE	0.485001	0.84663	FALSE	FALSE	TRUE	-2.23674	-5.13148	-9.61995	0.552292	-12.2681	-6.20038	-0.132644	-0.0138453	0.0142095	0.0422643	3.42238	3.70045	_4199	TRUE	TRUE	TRUE
trpA	tryptophan synthase, alpha subunit	b1260	471.818			FALSE	FALSE	FALSE	FALSE	TRUE	0.440863	0.862472	FALSE	FALSE	TRUE	-1.89037	-4.59421	-16.6656	0.889347	-17727.2	-99.9994	17527.2	0.00260924	0.00889248	0.0151757	3.08635	3.22717	_4255	TRUE	TRUE	TRUE
trmC	fused 5-methylaminomethyl-2-thiouridine-forming enzyme methyltransferase and FAD-dependent demodification enzyme	b2324	687.547	2-Octaprenyl-6-methoxyphenol	2-Octaprenyl-6-methoxyphenol+F(-)_C05812	FALSE	FALSE	FALSE	FALSE	TRUE	0.531745	0.817113	FALSE	FALSE	TRUE	2.22185	4.50734	1.58489	0.437138	-0.0826302	5.25082	10.5843	-0.0115761	0.0116842	0.0349444	2.59816	1.22754	2-Octaprenyl-6-methoxyphenol_1	TRUE	TRUE	TRUE
tpx	lipid hydroperoxide peroxidase	b1324	263.04			FALSE	FALSE	FALSE	FALSE	TRUE	0.718777	0.767778	FALSE	FALSE	TRUE	6.59574	4.82322	1.80198	1e-08		6.59574			5.1514		1.90747	1.30652	_1667	TRUE	TRUE	TRUE
torS	hybrid sensory histidine kinase in two-component regulatory system with TorR	b0993	278.059			FALSE	FALSE	FALSE	FALSE	TRUE	0.811985	0.725488	FALSE	FALSE	TRUE	-3.95647	-4.00267	-5.86031	0.461522	-9.20198	-4.32515	0.551675	-0.153451	0.125845	0.405141	0.91726	0.506388	_1791	TRUE	TRUE	TRUE
torA	trimethylamine N-oxide (TMAO) reductase I, catalytic subunit	b0997	390.342			FALSE	FALSE	FALSE	FALSE	FALSE	0.404187	0.872166	FALSE	TRUE	FALSE	1.32775	2.74851	10.0982	0.918585	-37203.6	99.9995	37403.6	0.00243865	0.00537638	0.00831412	1.6841	1.69965	_3174	TRUE	TRUE	TRUE
tnaA	tryptophanase/L-cysteine desulfhydrase, PLP-dependent	b3708	60.0543	Propan-2-ol	Propan-2-ol[+1]-H(+)_C01845 | Propane-1-ol[+1]-H(+)_C05979	FALSE	FALSE	FALSE	FALSE	TRUE	0.738148	0.768546	FALSE	FALSE	TRUE	-1.55627	-4.50376	-4.29643	0.703299	-9.22024	-5.13097	-1.0417	-0.00653275	0.0114715	0.0294758	2.75836	1.30946	Propan-2-ol_3	TRUE	TRUE	TRUE
tnaA	tryptophanase/L-cysteine desulfhydrase, PLP-dependent	b3708	60.0521	Propan-2-ol	Propan-2-ol[+1]-H(+)_C01845 | Propane-1-ol[+1]-H(+)_C05979	FALSE	FALSE	FALSE	FALSE	TRUE	0.404471	0.871168	FALSE	FALSE	TRUE	-1.56577	-3.7854	-10.0943	0.75557	-8.90437	-5.07132	-1.23827	-0.0024265	0.00975088	0.0219283	2.33177	1.95724	Propan-2-ol_2	TRUE	TRUE	TRUE
tiaE	glyoxylate/hydroxypyruvate reductase B	b3553	392.112			FALSE	FALSE	FALSE	FALSE	TRUE	0.870338	0.622448	FALSE	FALSE	TRUE	-4.88328	-4.78751	-2.74552	-8.51e-08		-4.88328			3.50352		0.549618	0.65134	_3190	TRUE	TRUE	TRUE
tiaE	glyoxylate/hydroxypyruvate reductase B	b3553	232.083	Carboxynorspermidine	Carboxynorspermidine.NaCl-H(+)_C18174	FALSE	FALSE	FALSE	FALSE	TRUE	0.611408	0.819447	FALSE	FALSE	TRUE	-4.32088	-4.30817	-4.08247	0.391067	-26.2665	-4.42011	17.4263	-1.97538	0.298393	2.57216	0.442539	0.0882792	Carboxynorspermidine_1	TRUE	TRUE	TRUE
tiaE	glyoxylate/hydroxypyruvate reductase B	b3553	506.609			FALSE	FALSE	FALSE	FALSE	TRUE	0.579722	0.82378	FALSE	FALSE	TRUE	-3.15719	-4.14329	-9.33606	0.529348	-8.1955	-4.12243	-0.0493623	-0.0672443	0.0502546	0.167754	1.82492	1.94561	_4656	TRUE	TRUE	TRUE
tiaE	glyoxylate/hydroxypyruvate reductase B	b3553	308.26			FALSE	FALSE	FALSE	FALSE	TRUE	0.403383	0.874118	FALSE	FALSE	TRUE	4.44773	4.93762	3.65019	0.0263079	-481.373	4.47441	490.321	-70.2123	0.496542	71.2054	0.514104	0.43579	_2078	TRUE	TRUE	TRUE
tiaE	glyoxylate/hydroxypyruvate reductase B	b3553	280.237	Linoleate	Linoleate[+1]-H(+)_C01595	FALSE	FALSE	FALSE	FALSE	TRUE	0.377592	0.881157	FALSE	FALSE	TRUE	5.36975	5.35848	2.56947	1.89e-08		5.36975			4.25033		0.379788	0.292497	Linoleate_2	TRUE	TRUE	TRUE
thrB	homoserine kinase	b0003	329.73			FALSE	FALSE	FALSE	FALSE	TRUE	0.785498	0.739433	FALSE	FALSE	TRUE	-4.03309	-3.92779	-4.16543	0.0478375	-72.6272	-4.12912	64.369	-6.77419	0.273716	7.32162	1.1973	1.84823	_2359	TRUE	TRUE	TRUE
thrB	homoserine kinase	b0003	495.098			FALSE	FALSE	FALSE	FALSE	TRUE	0.698542	0.779575	FALSE	FALSE	TRUE	-4.17049	-3.79951	-7.72735	-2.71e-08		-4.17049			3.31172		0.90842	1.30447	_4526	TRUE	TRUE	TRUE
thrA	fused aspartokinase I and homoserine dehydrogenase I	b0002	392.112			FALSE	FALSE	FALSE	FALSE	TRUE	0.960305	0.428984	FALSE	FALSE	TRUE	-6.94308	-6.03564	-2.16894	2.49e-05		-6.94461			1.53362		1.06216	0.803571	_3190	TRUE	TRUE	TRUE
thrA	fused aspartokinase I and homoserine dehydrogenase I	b0002	232.083	Carboxynorspermidine	Carboxynorspermidine.NaCl-H(+)_C18174	FALSE	FALSE	FALSE	FALSE	TRUE	0.9528	0.428984	FALSE	FALSE	TRUE	-8.14219	-7.29806	-1	-3.22e-09		-8.14219			6.10596		0.806519	0.406235	Carboxynorspermidine_1	TRUE	TRUE	TRUE
thrA	fused aspartokinase I and homoserine dehydrogenase I	b0002	232.096			FALSE	FALSE	FALSE	FALSE	TRUE	0.875066	0.627997	FALSE	FALSE	TRUE	-4.93511	-5.32465	-3.4461	0.0937492	-130.648	-4.99876	120.651	-14.8643	0.430091	15.7244	0.651539	0.381782	_1426	TRUE	TRUE	TRUE
thrA	fused aspartokinase I and homoserine dehydrogenase I	b0002	308.26			FALSE	FALSE	FALSE	FALSE	TRUE	0.862771	0.64246	FALSE	FALSE	TRUE	5.90971	6.62194	1	0.693683	1.8351	6.4529	11.0707	-0.077053	0.190463	0.457979	1.12904	0.615536	_2078	TRUE	TRUE	TRUE
thrA	fused aspartokinase I and homoserine dehydrogenase I	b0002	325.312			FALSE	FALSE	FALSE	FALSE	TRUE	0.535472	0.82365	FALSE	FALSE	TRUE	3.12896	4.44612	4.70676	0.693273	2.58924	4.53636	6.48348	-0.00365883	0.0304668	0.0645924	1.49123	1.20139	_2299	TRUE	TRUE	TRUE
thrA	fused aspartokinase I and homoserine dehydrogenase I	b0002	686.147			FALSE	FALSE	FALSE	FALSE	TRUE	0.476848	0.850593	FALSE	FALSE	TRUE	-2.82845	-3.74716	-7.90151	0.823137	-5.0181	-3.776	-2.53391	0.00637201	0.0353082	0.0642444	1.06814	0.126896	_6259	TRUE	TRUE	TRUE
thrA	fused aspartokinase I and homoserine dehydrogenase I	b0002	459.328			FALSE	FALSE	FALSE	FALSE	TRUE	0.417529	0.863232	FALSE	FALSE	TRUE	4.02425	4.71746	3.10369	0.222254	-5.42268	4.22341	13.8695	-0.56702	0.183037	0.933094	0.730898	0.292906	_4091	TRUE	TRUE	TRUE
thiL	thiamin-monophosphate kinase	b0417	299.202	(9Z,12Z,15Z)-Octadecatrienoic acid	(9Z,12Z,15Z)-Octadecatrienoic acid.H/Na-H(+)_C06427	FALSE	FALSE	FALSE	FALSE	TRUE	0.578165	0.820665	FALSE	FALSE	TRUE	-3.18339	-3.61105	-4.81942	0.289869	-14.1468	-3.32164	7.50354	-0.752153	0.162125	1.0764	0.630621	0.6746	(9Z,12Z,15Z)-Octadecatrienoic acid_2	TRUE	TRUE	TRUE
thiL	thiamin-monophosphate kinase	b0417	639.626			FALSE	FALSE	FALSE	FALSE	TRUE	0.413413	0.868381	FALSE	FALSE	TRUE	-2.59271	-5.49299	-15.2629	0.849338	-12804.2	-99.9993	12604.2	0.00216785	0.0111873	0.0202067	3.79311	4.62074	_5906	TRUE	TRUE	TRUE
thiE	thiamin phosphate synthase (thiamin phosphate pyrophosphorylase)	b3993	709.595			FALSE	FALSE	FALSE	FALSE	TRUE	0.49179	0.848991	FALSE	FALSE	TRUE	1.37054	3.53861	3.51948	0.813797	-5.71409	6.91295	19.54	0.000281713	0.00693213	0.0135826	2.08689	1.37878	_6438	TRUE	TRUE	TRUE
thiD	bifunctional hydroxy-methylpyrimidine kinase/ hydroxy-phosphomethylpyrimidine kinase	b2103	232.083	Carboxynorspermidine	Carboxynorspermidine.NaCl-H(+)_C18174	FALSE	FALSE	FALSE	FALSE	FALSE	0.76603	0.770312	FALSE	TRUE	FALSE	-4.29573	-4.20911	-2.14113	3.34e-08		-4.29573			3.53123		0.368739	0.593024	Carboxynorspermidine_1	TRUE	TRUE	TRUE
thiD	bifunctional hydroxy-methylpyrimidine kinase/ hydroxy-phosphomethylpyrimidine kinase	b2103	284.268			FALSE	FALSE	FALSE	FALSE	FALSE	0.698159	0.78393	FALSE	TRUE	FALSE	10.5252	10.4068	1	-2.22e-09		10.5252			8.27159		0.368155	0.490992	_1840	TRUE	TRUE	TRUE
thiD	bifunctional hydroxy-methylpyrimidine kinase/ hydroxy-phosphomethylpyrimidine kinase	b2103	392.112			FALSE	FALSE	FALSE	FALSE	FALSE	0.653452	0.79079	FALSE	TRUE	FALSE	-4.14776	-3.62703	-4.30112	0.0261271	-449.211	-4.17646	440.858	-62.4216	0.444952	63.3115	0.619541	0.472351	_3190	TRUE	TRUE	TRUE
thiD	bifunctional hydroxy-methylpyrimidine kinase/ hydroxy-phosphomethylpyrimidine kinase	b2103	285.27			FALSE	FALSE	FALSE	FALSE	FALSE	0.620109	0.830988	FALSE	TRUE	FALSE	9.8206	9.7073	3.5652	-4.68e-08		9.8206			7.83578		0.507763	0.452242	_1854	TRUE	TRUE	TRUE
thiD	bifunctional hydroxy-methylpyrimidine kinase/ hydroxy-phosphomethylpyrimidine kinase	b2103	383.244			FALSE	FALSE	FALSE	FALSE	FALSE	0.61636	0.827771	FALSE	TRUE	FALSE	9.77293	9.74781	3.36587	9.51e-08		9.77293			7.60108		0.166042	0.214211	_3054	TRUE	TRUE	TRUE
thiD	bifunctional hydroxy-methylpyrimidine kinase/ hydroxy-phosphomethylpyrimidine kinase	b2103	283.265			FALSE	FALSE	FALSE	FALSE	FALSE	0.61561	0.831323	FALSE	TRUE	FALSE	10.3982	10.2767	2	-6.09e-08		10.3982			8.0569		0.389595	0.479829	_1835	TRUE	TRUE	TRUE
thiD	bifunctional hydroxy-methylpyrimidine kinase/ hydroxy-phosphomethylpyrimidine kinase	b2103	345.253			FALSE	FALSE	FALSE	FALSE	FALSE	0.415813	0.866359	FALSE	TRUE	FALSE	6.49139	7.13914	11.5542	0.256535	-28.6479	6.65629	41.9604	-3.12295	0.425045	3.97304	0.812369	0.591046	_2551	TRUE	TRUE	TRUE
thiD	bifunctional hydroxy-methylpyrimidine kinase/ hydroxy-phosphomethylpyrimidine kinase	b2103	255.122			FALSE	FALSE	FALSE	FALSE	FALSE	0.406411	0.871231	FALSE	TRUE	FALSE	-3.2643	-3.38743	-7.6651	1.24e-07		-3.2643			2.6344		1.00882	0.524562	_1598	TRUE	TRUE	TRUE
thiD	bifunctional hydroxy-methylpyrimidine kinase/ hydroxy-phosphomethylpyrimidine kinase	b2103	311.296			FALSE	FALSE	FALSE	FALSE	FALSE	0.377171	0.882096	FALSE	TRUE	FALSE	7.51887	7.60569	7.06805	0.00241103	-30123.1	7.52361	30138.2	-6609.63	1.39896	6612.43	0.330914	0.426251	_2130	TRUE	TRUE	TRUE
tgt	tRNA-guanine transglycosylase	b0406	300.747			FALSE	FALSE	FALSE	FALSE	FALSE	0.657853	0.787771	FALSE	TRUE	FALSE	-2.20679	-3.98674	-5.45358	0.592954	-10.0561	-5.51702	-0.977957	-0.00219602	0.00983408	0.0218642	1.89018	1.69782	_2015	TRUE	TRUE	TRUE
tgt	tRNA-guanine transglycosylase	b0406	364.74			FALSE	FALSE	FALSE	FALSE	FALSE	0.483072	0.851687	FALSE	TRUE	FALSE	-2.23126	-3.68324	-9.19519	0.754067	-7.34083	-5.05366	-2.76648	0.00191413	0.010425	0.0189359	1.53491	1.33394	_2801	TRUE	TRUE	TRUE
tesA	multifunctional acyl-CoA thioesterase I and protease I and lysophospholipase L1	b0494	749.799			FALSE	FALSE	FALSE	FALSE	FALSE	0.645217	0.785385	FALSE	TRUE	FALSE	-1.84442	-4.61962	-7.15439	0.671095	-14.5577	-6.62066	1.31637	-0.0047416	0.0103796	0.0255009	2.88403	1.92735	_6821	TRUE	TRUE	TRUE
tesA	multifunctional acyl-CoA thioesterase I and protease I and lysophospholipase L1	b0494	733.455			FALSE	FALSE	FALSE	FALSE	FALSE	0.643532	0.784006	FALSE	TRUE	FALSE	4.52685	5.53873	3.76447	4.41e-08		4.52685			3.57283		1.48136	1.55906	_6682	TRUE	TRUE	TRUE
tesA	multifunctional acyl-CoA thioesterase I and protease I and lysophospholipase L1	b0494	747.446			FALSE	FALSE	FALSE	FALSE	FALSE	0.63738	0.802734	FALSE	TRUE	FALSE	5.07113	5.61619	5.79795	-0.853487	-11.6308	11.1103	33.8515	-0.0147319	0.0152362	0.0452042	2.60317	3.51948	_6797	TRUE	TRUE	TRUE
tesA	multifunctional acyl-CoA thioesterase I and protease I and lysophospholipase L1	b0494	734.46			FALSE	FALSE	FALSE	FALSE	FALSE	0.355688	0.891993	FALSE	TRUE	FALSE	4.14912	4.59452	8.24403	-4.26e-08		4.14912			6.51882		1.42536	1.62741	_6686	TRUE	TRUE	TRUE
tdcG	L-serine dehydratase 3	b4471	661.619			FALSE	FALSE	FALSE	FALSE	FALSE	0.406669	0.870225	FALSE	TRUE	FALSE	-2.0611	-3.49474	-6.86683	0.415197	-6.86114	-3.39677	0.067611	-0.0327147	0.0193211	0.0713569	2.03799	2.32266	_6083	TRUE	TRUE	TRUE
tdcB	catabolic threonine dehydratase, PLP-dependent	b3117	387.549			FALSE	FALSE	FALSE	FALSE	TRUE	0.915598	0.504687	FALSE	FALSE	TRUE	-3.70486	-4.66436	-3.65019	0.877451	-6.13708	-4.53685	-2.93663	0.0134804	0.0674081	0.121336	1.2206	0.352749	_3123	TRUE	TRUE	TRUE
tdcB	catabolic threonine dehydratase, PLP-dependent	b3117	232.083	Carboxynorspermidine	Carboxynorspermidine.NaCl-H(+)_C18174	FALSE	FALSE	FALSE	FALSE	TRUE	0.904375	0.558196	FALSE	FALSE	TRUE	-5.25046	-5.28073	-1.7411	-2.11e-08		-5.25046			3.81149		0.495427	0.781844	Carboxynorspermidine_1	TRUE	TRUE	TRUE
tdcB	catabolic threonine dehydratase, PLP-dependent	b3117	329.73			FALSE	FALSE	FALSE	FALSE	TRUE	0.88626	0.602897	FALSE	FALSE	TRUE	-4.23503	-4.63616	-4.02011	0.50447	-9.70062	-4.50415	0.692323	-0.194016	0.16849	0.530996	0.67679	0.485907	_2359	TRUE	TRUE	TRUE
tdcB	catabolic threonine dehydratase, PLP-dependent	b3117	495.098			FALSE	FALSE	FALSE	FALSE	TRUE	0.876462	0.595688	FALSE	FALSE	TRUE	-4.15101	-4.51729	-5.90309	0.737895	-7.45094	-4.64381	-1.83668	-0.0262536	0.11413	0.254513	0.931623	0.448132	_4526	TRUE	TRUE	TRUE
tdcB	catabolic threonine dehydratase, PLP-dependent	b3117	495.6			FALSE	FALSE	FALSE	FALSE	TRUE	0.848724	0.694001	FALSE	FALSE	TRUE	-4.24264	-4.60399	-4.64398	0.476688	-9.68975	-4.51045	0.668839	-0.192293	0.168265	0.528823	0.659872	0.41052	_4533	TRUE	TRUE	TRUE
tdcB	catabolic threonine dehydratase, PLP-dependent	b3117	392.112			FALSE	FALSE	FALSE	FALSE	TRUE	0.773064	0.76084	FALSE	FALSE	TRUE	-4.94991	-4.42624	-6.69988	0.000614742	-32181.2	-4.95382	32171.3	-6816.27	0.883587	6818.04	0.557541	0.446777	_3190	TRUE	TRUE	TRUE
tdcB	catabolic threonine dehydratase, PLP-dependent	b3117	241.217			FALSE	FALSE	FALSE	FALSE	TRUE	0.760996	0.764936	FALSE	FALSE	TRUE	10.0822	9.53997	2.16894	-2.01e-09		10.0822			8.26306		0.818303	0.634366	_1500	TRUE	TRUE	TRUE
tdcB	catabolic threonine dehydratase, PLP-dependent	b3117	307.265			FALSE	FALSE	FALSE	FALSE	TRUE	0.729999	0.766899	FALSE	FALSE	TRUE	8.22559	8.68527	3.98107	0.0771527	-733.007	8.26167	749.53	-114.372	1.00293	116.378	0.424183	0.178531	_2062	TRUE	TRUE	TRUE
tdcB	catabolic threonine dehydratase, PLP-dependent	b3117	280.237	Linoleate	Linoleate[+1]-H(+)_C01595	FALSE	FALSE	FALSE	FALSE	TRUE	0.687359	0.779197	FALSE	FALSE	TRUE	9.46049	9.19428	3.17767	-3.12e-08		9.46049			7.00798		0.518145	0.590236	Linoleate_2	TRUE	TRUE	TRUE
tdcB	catabolic threonine dehydratase, PLP-dependent	b3117	269.249			FALSE	FALSE	FALSE	FALSE	TRUE	0.60225	0.820218	FALSE	FALSE	TRUE	9.07831	8.7677	4.37345	5.63e-08		9.07831			7.35591		0.632825	0.544878	_1721	TRUE	TRUE	TRUE
tdcB	catabolic threonine dehydratase, PLP-dependent	b3117	725.109			FALSE	FALSE	FALSE	FALSE	TRUE	0.477783	0.850572	FALSE	FALSE	TRUE	-3.39084	-3.93832	-9.93516	0.375033	-7.1962	-3.7173	-0.238397	-0.0872985	0.100454	0.288206	0.668772	0.425712	_6585	FALSE	TRUE	TRUE
tdcB	catabolic threonine dehydratase, PLP-dependent	b3117	496.101			FALSE	FALSE	FALSE	FALSE	TRUE	0.473497	0.847047	FALSE	FALSE	TRUE	-3.61235	-3.96369	-9.69237	0.807136	-6.18042	-4.10505	-2.02968	-0.00444374	0.0919124	0.188269	0.886164	0.222887	_4536	FALSE	TRUE	TRUE
tdcB	catabolic threonine dehydratase, PLP-dependent	b3117	253.218			FALSE	FALSE	FALSE	FALSE	TRUE	0.457254	0.847491	FALSE	FALSE	TRUE	7.47998	6.43852	10.3662	-3.86e-08		7.47998			5.69529		1.18058	0.998492	_1583	FALSE	TRUE	TRUE
tdcB	catabolic threonine dehydratase, PLP-dependent	b3117	270.252			FALSE	FALSE	FALSE	FALSE	TRUE	0.425125	0.870935	FALSE	FALSE	TRUE	8.39814	7.94595	6.18786	1.31e-09		8.39814			6.08148		0.78824	0.526076	_1737	FALSE	TRUE	TRUE
tdcB	catabolic threonine dehydratase, PLP-dependent	b3117	254.221			FALSE	FALSE	FALSE	FALSE	TRUE	0.417357	0.862174	FALSE	FALSE	TRUE	7.22653	6.21685	11.5895	9.77e-08		7.22653			5.89819		1.08524	0.883079	_1590	FALSE	TRUE	TRUE
tdcB	catabolic threonine dehydratase, PLP-dependent	b3117	239.202			FALSE	FALSE	FALSE	FALSE	TRUE	0.35212	0.895271	FALSE	FALSE	TRUE	6.71731	5.81891	14.4845	-1.03e-07		6.71731			5.57971		0.964439	0.765531	_1494	FALSE	TRUE	TRUE
tauD	taurine dioxygenase, 2-oxoglutarate-dependent	b0368	299.202	(9Z,12Z,15Z)-Octadecatrienoic acid	(9Z,12Z,15Z)-Octadecatrienoic acid.H/Na-H(+)_C06427	FALSE	FALSE	FALSE	FALSE	TRUE	0.550161	0.807324	FALSE	FALSE	TRUE	2.61402	4.41973	7.31496	0.864277	3.87044	6.79296	9.71547	0.00450963	0.0118477	0.0191857	2.02821	2.03969	(9Z,12Z,15Z)-Octadecatrienoic acid_2	TRUE	TRUE	TRUE
tauB	taurine transporter subunit	b0366	67.0311			FALSE	FALSE	FALSE	FALSE	FALSE	0.361173	0.892511	FALSE	TRUE	FALSE	-3.2408	-3.65613	-4.70432	3.63e-09		-3.2408			2.37764		0.462547	0.0433325	_175	TRUE	TRUE	TRUE
tam	trans-aconitate methyltransferase	b1519	310.8			FALSE	FALSE	FALSE	FALSE	TRUE	0.756713	0.77115	FALSE	FALSE	TRUE	-3.1734	-4.06383	-4.89417	0.529912	-9.10173	-4.30487	0.491982	-0.0834193	0.0502332	0.183886	2.2135	2.12973	_2119	TRUE	TRUE	TRUE
tam	trans-aconitate methyltransferase	b1519	350.792			FALSE	FALSE	FALSE	FALSE	TRUE	0.430635	0.863461	FALSE	FALSE	TRUE	-3.22703	-4.36907	-10.1523	0.505262	-24510.5	-99.9997	24310.5	-0.00199576	0.00985733	0.0217104	2.75246	3.62647	_2606	TRUE	TRUE	TRUE
talB	transaldolase B	b0008	452.33			FALSE	FALSE	FALSE	FALSE	TRUE	0.41265	0.868355	FALSE	FALSE	TRUE	-1.68146	-4.13463	-8.97619	0.572822	-8.22668	-4.37374	-0.520796	-0.0133208	0.0123664	0.0380536	2.61969	2.30565	_4004	TRUE	TRUE	TRUE
talA	transaldolase A	b2464	506.412			FALSE	FALSE	FALSE	FALSE	TRUE	0.524744	0.812668	FALSE	FALSE	TRUE	1.94672	3.76044	4.62316	0.831724	-0.579362	7.24879	15.0769	0.00176719	0.0086305	0.0154938	2.1195	1.84425	_4652	TRUE	TRUE	TRUE
tag	3-methyl-adenine DNA glycosylase I, constitutive	b3549	549.936			FALSE	FALSE	FALSE	FALSE	FALSE	0.546495	0.813895	FALSE	TRUE	FALSE	-2.48418	-3.5827	-4.20838	0.0809939	-7.23145	-4.24308	-1.25472	-0.00907309	0.0127513	0.0345757	1.42484	0.85869	_5119	TRUE	TRUE	TRUE
sufS	cysteine desulfurase, stimulated by SufE; selenocysteine lyase, PLP-dependent	b1680	318.876			FALSE	FALSE	FALSE	FALSE	TRUE	0.545214	0.812503	FALSE	FALSE	TRUE	1.91437	3.23996	4.7617	0.931975	2.77674	3.48649	4.19624	0.00650954	0.0139508	0.0213921	1.30402	0.422098	_2231	TRUE	TRUE	TRUE
sucC	succinyl-CoA synthetase, beta subunit	b0728	387.549			FALSE	FALSE	FALSE	FALSE	FALSE	0.977021	0.411825	FALSE	TRUE	FALSE	-4.72969	-5.33676	-3.10369	0.847543	-8.54219	-5.47208	-2.40198	-0.0201817	0.120391	0.260963	1.50051	0.606845	_3123	TRUE	TRUE	TRUE
sucC	succinyl-CoA synthetase, beta subunit	b0728	392.112			FALSE	FALSE	FALSE	FALSE	FALSE	0.964877	0.404884	FALSE	TRUE	FALSE	-5.43066	-5.35115	-1.90365	0.604073	-13.4365	-5.91043	1.61564	-0.279905	0.193427	0.666758	1.38737	1.01502	_3190	TRUE	TRUE	TRUE
sucC	succinyl-CoA synthetase, beta subunit	b0728	232.083	Carboxynorspermidine	Carboxynorspermidine.NaCl-H(+)_C18174	FALSE	FALSE	FALSE	FALSE	FALSE	0.859307	0.64949	FALSE	TRUE	FALSE	-4.78723	-4.90465	-3.79966	0.832848	-8.60797	-5.22399	-1.84001	-0.041931	0.164599	0.371129	1.01855	0.268266	Carboxynorspermidine_1	TRUE	TRUE	TRUE
sucC	succinyl-CoA synthetase, beta subunit	b0728	111.933	Thiosulfate	Thiosulfate-H(+)_C00320	FALSE	FALSE	FALSE	FALSE	FALSE	0.655284	0.786632	FALSE	TRUE	FALSE	6.34765	5.84354	1.24573	7.63e-05		6.34909			1.39748		0.575457	0.542604	Thiosulfate_1	TRUE	TRUE	TRUE
sucC	succinyl-CoA synthetase, beta subunit	b0728	380.541			FALSE	FALSE	FALSE	FALSE	FALSE	0.648161	0.77724	FALSE	TRUE	FALSE	5.05706	5.2416	2.2974	0.904717	2.04644	5.30685	8.56727	-0.0210395	0.241005	0.50305	0.628983	0.210215	_3034	TRUE	TRUE	TRUE
sucC	succinyl-CoA synthetase, beta subunit	b0728	859.193			FALSE	FALSE	FALSE	FALSE	FALSE	0.403574	0.875188	FALSE	TRUE	FALSE	-2.86736	-3.93545	-10.2329	0.597967	-7.808	-4.06024	-0.312469	-0.0518597	0.0408705	0.133601	2.04931	1.70345	_7628	TRUE	TRUE	TRUE
sucA	2-oxoglutarate decarboxylase, thiamin-requiring	b0726	413.326			FALSE	FALSE	FALSE	FALSE	FALSE	0.4856	0.849123	FALSE	TRUE	FALSE	1.55229	3.05104	9.71025	0.971637	3.55015	4.71522	5.88028	0.00520302	0.00755324	0.00990346	1.50555	0.969657	_3483	TRUE	TRUE	TRUE
sthA	pyridine nucleotide transhydrogenase, soluble	b3962	372.037			FALSE	FALSE	FALSE	FALSE	TRUE	0.909396	0.554216	FALSE	FALSE	TRUE	-4.16203	-4.60705	-4.06063	0.474374	-9.00002	-4.50698	-0.0139351	-0.130848	0.139478	0.409804	0.783472	0.636749	_2908	TRUE	TRUE	TRUE
sthA	pyridine nucleotide transhydrogenase, soluble	b3962	371.535			FALSE	FALSE	FALSE	FALSE	TRUE	0.870581	0.625514	FALSE	FALSE	TRUE	-5.11345	-5.60663	-1.69522	0.609222	-9.97479	-5.50292	-1.03104	-0.101456	0.181393	0.464241	0.820208	0.210675	_2902	TRUE	TRUE	TRUE
sthA	pyridine nucleotide transhydrogenase, soluble	b3962	323.043			FALSE	FALSE	FALSE	FALSE	TRUE	0.418608	0.865392	FALSE	FALSE	TRUE	-2.8774	-3.56258	-9.35577	-1.2e-08		-2.8774			2.28156		1.13869	1.19635	_2267	TRUE	TRUE	TRUE
speB	agmatinase	b2937	178.954	3-Mercaptolactate	3-Mercaptolactate.NaCl-H(+)_C05823	FALSE	FALSE	FALSE	FALSE	TRUE	0.380724	0.878373	FALSE	FALSE	TRUE	1.43594	3.12724	5.60906	0.897915	-36365.4	99.9989	36565.4	0.00221997	0.00577012	0.00932027	1.8173	1.71332	3-Mercaptolactate_5	TRUE	TRUE	TRUE
speA	biosynthetic arginine decarboxylase, PLP-binding	b2938	358.824			FALSE	FALSE	FALSE	FALSE	TRUE	0.360215	0.893329	FALSE	FALSE	TRUE	-1.88376	-3.40479	-7.39626	0.626098	-6.37135	-3.48285	-0.594357	-0.0236343	0.0198651	0.0633645	2.1233	1.3108	_2727	TRUE	TRUE	TRUE
slyD	FKBP-type peptidyl prolyl cis-trans isomerase (rotamase)	b3349	509.642			FALSE	FALSE	FALSE	FALSE	TRUE	0.47103	0.847138	FALSE	FALSE	TRUE	1.36788	3.38272	1.43097	0.850485	-46447.3	99.9989	46647.3	0.00119337	0.00580302	0.0104127	1.94976	1.32277	_4690	TRUE	TRUE	TRUE
sfcA	malate dehydrogenase, (decarboxylating, NAD-requiring) (malic enzyme)	b1479	665.121	NADH	NADH[+1]-H(+)_C00004	FALSE	TRUE	TRUE	TRUE	TRUE	0.891876	0.593978	FALSE	FALSE	TRUE	3.43404	6.86402	3.43754	0.987056	2.79933	20.6531	38.5069	0.0110355	0.0137828	0.01653	3.61467	3.01682	NADH_2	TRUE	TRUE	TRUE
sfcA	malate dehydrogenase, (decarboxylating, NAD-requiring) (malic enzyme)	b1479	331.552			FALSE	FALSE	FALSE	FALSE	TRUE	0.871178	0.62861	FALSE	FALSE	TRUE	3.31622	6.57092	4.32425	0.983669	7.02835	15.3544	23.6804	0.0105682	0.0135603	0.0165524	3.29632	2.53534	_2386	TRUE	TRUE	TRUE
sfcA	malate dehydrogenase, (decarboxylating, NAD-requiring) (malic enzyme)	b1479	687.097	CMP-N-glycoloylneuraminate	CMP-N-glycoloylneuraminate.NaCl-H(+)_C03691	FALSE	FALSE	FALSE	FALSE	TRUE	0.822925	0.717208	FALSE	FALSE	TRUE	2.35958	4.72035	6.69391	0.97859	5.65126	7.26624	8.88123	0.00829226	0.0113111	0.01433	2.26685	1.38305	CMP-N-glycoloylneuraminate_3	TRUE	TRUE	TRUE
sfcA	malate dehydrogenase, (decarboxylating, NAD-requiring) (malic enzyme)	b1479	702.076	NADH	NADH.H/K-H(+)_C00004	FALSE	TRUE	TRUE	TRUE	TRUE	0.728386	0.758425	FALSE	FALSE	TRUE	2.05453	5.03604	6.87509	0.942669	-11146.8	99.9994	11346.8	0.00476403	0.00919202	0.01362	3.02136	2.23273	NADH_3	TRUE	TRUE	TRUE
sfcA	malate dehydrogenase, (decarboxylating, NAD-requiring) (malic enzyme)	b1479	529.056			FALSE	FALSE	FALSE	FALSE	TRUE	0.584739	0.823386	FALSE	FALSE	TRUE	1.86978	3.80736	10.8801	0.92984	-18667.2	99.9983	18867.2	0.00370593	0.0070762	0.0104465	2.08033	1.84219	_4899	TRUE	TRUE	TRUE
serC	3-phosphoserine/phosphohydroxythreonine aminotransferase	b0907	164.889			FALSE	FALSE	FALSE	FALSE	TRUE	0.420303	0.86864	FALSE	FALSE	TRUE	-2.58867	-6.29609	-20.0128	0.814027	-11067.7	-99.9999	10867.7	6.55e-05	0.0133745	0.0266835	5.03211	6.3052	_1047	TRUE	TRUE	TRUE
serB	3-phosphoserine phosphatase	b4388	207.002	D-Ribose	D-Ribose.NaCl-H(+)_C00121 | D-Xylose.NaCl-H(+)_C00181 | L-Arabinose.NaCl-H(+)_C00259 | D-Ribulose.NaCl-H(+)_C00309 | D-Xylulose.NaCl-H(+)_C00310 | L-Xylulose.NaCl-H(+)_C00312 | D-Lyxose.NaCl-H(+)_C00476 | L-Ribulose.NaCl-H(+)_C00508 | L-Lyxose.NaCl-H(+)_C01508 | beta-D-Ribopyranose.NaCl-H(+)_C08353 | beta-D-Ribofuranose.NaCl-H(+)_C16639	FALSE	FALSE	FALSE	FALSE	TRUE	0.441463	0.863605	FALSE	FALSE	TRUE	2.04541	3.02029	4.5216	0.920788	2.25083	3.01576	3.78069	0.00788506	0.022745	0.0376049	1.09663	0.360453	D-Ribose_2	TRUE	TRUE	TRUE
serB	3-phosphoserine phosphatase	b4388	196.935			FALSE	FALSE	FALSE	FALSE	TRUE	0.41989	0.866484	FALSE	FALSE	TRUE	1.85794	2.89334	5.42062	0.961356	2.45275	2.96605	3.47935	0.00994311	0.0182412	0.0265393	1.14487	0.107434	_1223	TRUE	TRUE	TRUE
serB	3-phosphoserine phosphatase	b4388	176.931	Diphosphate	Diphosphate-H(+)_C00013	FALSE	FALSE	FALSE	FALSE	TRUE	0.417691	0.862184	FALSE	FALSE	TRUE	1.78666	2.88734	5.65047	0.92148	2.17805	2.95598	3.73392	0.00532154	0.0173775	0.0294335	1.23599	0.129901	Diphosphate_1	TRUE	TRUE	TRUE
serA	D-3-phosphoglycerate dehydrogenase	b2913	331.552			FALSE	FALSE	FALSE	FALSE	TRUE	0.996218	0.0659976	FALSE	FALSE	TRUE	-3.70018	-6.70031	-1	0.957102	-9.21783	-7.87781	-6.53779	0.0134319	0.0225142	0.0315965	2.89105	1.16237	_2386	TRUE	TRUE	TRUE
serA	D-3-phosphoglycerate dehydrogenase	b2913	665.121	NADH	NADH[+1]-H(+)_C00004	FALSE	TRUE	TRUE	TRUE	TRUE	0.692206	0.784675	FALSE	FALSE	TRUE	-1.87092	-3.60095	-8.16997	0.913781	-5.01409	-3.95936	-2.90464	0.00432056	0.0132076	0.0220946	1.69472	0.484774	NADH_2	TRUE	TRUE	TRUE
selD	selenophosphate synthase	b1764	124.389			FALSE	FALSE	FALSE	FALSE	TRUE	0.947409	0.407171	FALSE	FALSE	TRUE	-2.29892	-5.10008	-4.87379	0.916514	-17.4476	-9.41875	-1.38993	0.00465893	0.0105662	0.0164734	2.65569	1.58114	_721	TRUE	TRUE	TRUE
sdhA	succinate dehydrogenase, flavoprotein subunit	b0723	741.717			FALSE	FALSE	FALSE	FALSE	FALSE	0.99763	0.100937	FALSE	TRUE	FALSE	-4.17963	-8.49736	-2.45951	0.928927	-16.3459	-12.0425	-7.73913	0.0102838	0.020698	0.0311121	4.01903	2.0185	_6753	TRUE	TRUE	TRUE
sdhA	succinate dehydrogenase, flavoprotein subunit	b0723	744.775			FALSE	FALSE	FALSE	FALSE	FALSE	0.841302	0.695063	FALSE	TRUE	FALSE	-3.76256	-7.03926	-6.76299	0.543953	-12.4463	-6.75918	-1.07208	-0.0419728	0.0341487	0.11027	3.91063	3.78951	_6772	TRUE	TRUE	TRUE
sdhA	succinate dehydrogenase, flavoprotein subunit	b0723	447.807			FALSE	FALSE	FALSE	FALSE	FALSE	0.681672	0.784548	FALSE	TRUE	FALSE	-6.03517	-4.78334	-10.5354	0.321402	-26.5872	-6.70188	13.1834	-1.00287	0.211276	1.42542	2.96818	1.41782	_3949	TRUE	TRUE	TRUE
sdhA	succinate dehydrogenase, flavoprotein subunit	b0723	286.79			FALSE	FALSE	FALSE	FALSE	FALSE	0.556021	0.818556	FALSE	TRUE	FALSE	-3.54626	-4.9346	-10.5497	0.55707	-10.9999	-5.25325	0.493429	-0.0868519	0.0508289	0.18851	3.06319	1.96651	_1873	TRUE	TRUE	TRUE
sdhA	succinate dehydrogenase, flavoprotein subunit	b0723	729.778			FALSE	FALSE	FALSE	FALSE	FALSE	0.501386	0.839546	FALSE	TRUE	FALSE	-2.9804	-6.41768	-14.9027	0.846344	-9035.67	-99.9999	8835.67	0.00214056	0.0136381	0.0251356	4.78183	6.0996	_6630	TRUE	TRUE	TRUE
sdhA	succinate dehydrogenase, flavoprotein subunit	b0723	675.705			FALSE	FALSE	FALSE	FALSE	FALSE	0.371278	0.890453	FALSE	TRUE	FALSE	2.35999	4.67175	7.2582	0.516852	0.702471	4.53475	8.36703	-0.0231656	0.0189279	0.0610213	2.6365	2.62006	_6180	TRUE	TRUE	TRUE
sdaB	L-serine deaminase II	b2797	530.655			FALSE	FALSE	FALSE	FALSE	TRUE	0.98121	0.375361	FALSE	FALSE	TRUE	-2.93359	-5.62025	-2.16894	0.977214	-11.0874	-8.9841	-6.88084	0.00992355	0.0134895	0.0170554	2.65366	1.80283	_4913	TRUE	TRUE	TRUE
sdaB	L-serine deaminase II	b2797	369.777			FALSE	FALSE	FALSE	FALSE	TRUE	0.544839	0.809735	FALSE	FALSE	TRUE	2.4622	4.3232	1.1487	0.525177	1.66648	5.32084	8.97519	-0.00427066	0.0119412	0.028153	1.95677	0.608097	_2870	TRUE	TRUE	TRUE
sdaA	L-serine deaminase I	b1814	201.527			FALSE	FALSE	FALSE	FALSE	TRUE	0.466673	0.844879	FALSE	FALSE	TRUE	-2.29513	-5.7941	-12.0603	0.871533	-12645.2	-99.9999	12445.2	0.00246462	0.0110523	0.0196399	3.91134	3.97829	_1252	TRUE	TRUE	TRUE
sbcB	exonuclease I	b2011	369.822			FALSE	FALSE	FALSE	FALSE	TRUE	0.597974	0.815495	FALSE	FALSE	TRUE	-2.72551	-4.02117	-8.44981	0.672851	-6.75179	-4.75025	-2.7487	-0.00168456	0.0178657	0.037416	1.67607	1.39054	_2872	TRUE	TRUE	TRUE
rusA	DLP12 prophage; endonuclease RUS	b0550	595.613			FALSE	FALSE	FALSE	FALSE	FALSE	0.528025	0.820301	FALSE	TRUE	FALSE	-1.37842	-3.62698	-5.99257	0.813262	-9.10286	-5.04263	-0.982411	-0.00020867	0.00813458	0.0164778	2.07349	0.934111	_5560	TRUE	TRUE	TRUE
rumB	23S rRNA m(5)U747 methyltransferase, SAM-dependent	b0859	377.021			FALSE	FALSE	FALSE	FALSE	FALSE	0.79571	0.727092	FALSE	TRUE	FALSE	7.19656	8.5706	6.86755	0.0150896	-8.45365	9.24979	26.9532	-0.316018	0.083135	0.482288	6.59291	5.94095	_2985	TRUE	TRUE	TRUE
rumB	23S rRNA m(5)U747 methyltransferase, SAM-dependent	b0859	378.745			FALSE	FALSE	FALSE	FALSE	FALSE	0.725514	0.762119	FALSE	TRUE	FALSE	7.26003	8.17733	9.39943	0.0185698	-8.72115	9.09474	26.9106	-0.357215	0.0942988	0.545812	6.12635	5.69195	_3013	TRUE	TRUE	TRUE
rumB	23S rRNA m(5)U747 methyltransferase, SAM-dependent	b0859	691.844			FALSE	FALSE	FALSE	FALSE	FALSE	0.459798	0.847463	FALSE	TRUE	FALSE	5.83208	6.57281	18.4667	-0.03972	-8.40609	7.22588	22.8578	-0.307075	0.0706498	0.448375	5.40601	5.25091	_6312	TRUE	TRUE	TRUE
rumB	23S rRNA m(5)U747 methyltransferase, SAM-dependent	b0859	506.904			FALSE	FALSE	FALSE	FALSE	FALSE	0.43498	0.863504	FALSE	TRUE	FALSE	6.08896	6.4281	18.7487	-0.0982396	-13.012	7.20903	27.4301	-0.421662	0.0712458	0.564154	6.7621	6.21037	_4665	TRUE	TRUE	TRUE
rumB	23S rRNA m(5)U747 methyltransferase, SAM-dependent	b0859	691.858			FALSE	FALSE	FALSE	FALSE	FALSE	0.415262	0.867397	FALSE	TRUE	FALSE	5.86289	6.18561	20.383	-0.0243632	-8.20818	7.11397	22.4361	-0.340943	0.0820591	0.505062	4.82567	4.48058	_6313	TRUE	TRUE	TRUE
rsuA	16S rRNA pseudouridine(516) synthase	b2183	377.425			FALSE	FALSE	FALSE	FALSE	TRUE	0.807707	0.700876	FALSE	FALSE	TRUE	-1.93624	-3.99932	-2.2974	0.880699	-6.54808	-4.82486	-3.10163	0.00278593	0.0118195	0.020853	2.00724	0.632285	_2990	TRUE	TRUE	TRUE
rstB	sensory histidine kinase in two-component regulatory system with RstA	b1609	302.064	Thiamine	Thiamine.H/K-H(+)_C00378	FALSE	FALSE	FALSE	FALSE	TRUE	0.821594	0.712774	FALSE	FALSE	TRUE	-1.86726	-4.30117	-6.37144	0.961188	-11570.9	-99.9999	11370.9	0.00499998	0.00816585	0.0113317	2.62645	2.43583	Thiamine_3	TRUE	TRUE	TRUE
rstB	sensory histidine kinase in two-component regulatory system with RstA	b1609	304.062	Guanosine	Guanosine.H/Na-H(+)_C00387	FALSE	FALSE	FALSE	FALSE	TRUE	0.809855	0.713436	FALSE	FALSE	TRUE	-1.91361	-4.03762	-6.73173	0.982311	-8213.44	-99.9999	8013.44	0.00583099	0.00773145	0.0096319	2.33573	2.13637	Guanosine_1	TRUE	TRUE	TRUE
rstB	sensory histidine kinase in two-component regulatory system with RstA	b1609	303.067			FALSE	FALSE	FALSE	FALSE	TRUE	0.561195	0.816379	FALSE	FALSE	TRUE	-1.59852	-3.62947	-13.6092	0.960752	-423.077	-28.915	365.247	0.00419615	0.00678356	0.00937098	2.11305	1.64744	_2035	TRUE	TRUE	TRUE
rstB	sensory histidine kinase in two-component regulatory system with RstA	b1609	367.833			FALSE	FALSE	FALSE	FALSE	TRUE	0.559425	0.813617	FALSE	FALSE	TRUE	-2.87002	-5.12211	-8.20186	0.464975	-10.5116	-5.11385	0.283897	-0.0505145	0.0282071	0.106929	3.35013	3.5368	_2847	TRUE	TRUE	TRUE
rrmJ	23S rRNA U2552 2'-O-ribose methyltransferase, SAM-dependent	b3179	100.934			FALSE	FALSE	FALSE	FALSE	FALSE	0.432045	0.866791	FALSE	TRUE	FALSE	1.44726	2.64497	6.40174	0.964875	2.8017	3.35887	3.91605	0.00511924	0.00769131	0.0102634	1.12102	0.544177	_552	TRUE	TRUE	TRUE
rpoC	RNA polymerase, beta prime subunit	b3988	657.104			FALSE	FALSE	FALSE	FALSE	FALSE	0.900687	0.558441	FALSE	TRUE	FALSE	-6.64494	-8.14595	-6.51218	-0.558898	-18.5465	-9.82942	-1.11238	-0.0461103	0.035769	0.117648	3.33676	3.26711	_6038	TRUE	TRUE	TRUE
rpoC	RNA polymerase, beta prime subunit	b3988	640.066	ADP-D-glycero-beta-D-manno-heptose	ADP-D-glycero-beta-D-manno-heptose.H/Na-H(+)_C06397 | ADP-L-glycero-beta-D-manno-heptose.H/Na-H(+)_C06398	FALSE	FALSE	FALSE	FALSE	FALSE	0.848602	0.701627	FALSE	TRUE	FALSE	-4.70164	-7.36247	-11.5594	0.903593	-9.71069	-7.46566	-5.22064	0.0104634	0.04899	0.0875165	3.09507	0.733774	ADP-D-glycero-beta-D-manno-heptose_2	TRUE	TRUE	TRUE
rpoC	RNA polymerase, beta prime subunit	b3988	704.089			FALSE	FALSE	FALSE	FALSE	FALSE	0.799339	0.721877	FALSE	TRUE	FALSE	-6.74299	-7.4539	-10.8269	0.418787	-21.3029	-7.79864	5.70561	-0.460724	0.179138	0.819001	3.2359	3.19217	_6391	TRUE	TRUE	TRUE
rpoC	RNA polymerase, beta prime subunit	b3988	566.051	UDP-glucose	UDP-glucose[+1]-H(+)_C00029 | UDP-alpha-D-galactose[+1]-H(+)_C00052	FALSE	FALSE	FALSE	FALSE	FALSE	0.782239	0.760787	FALSE	TRUE	FALSE	-3.50047	-7.56362	-10.7803	0.901319	-17.7694	-11.5502	-5.33096	0.0064545	0.0178417	0.0292289	4.00202	2.32672	UDP-glucose_2	TRUE	TRUE	TRUE
rpoC	RNA polymerase, beta prime subunit	b3988	782.056			FALSE	FALSE	FALSE	FALSE	FALSE	0.775325	0.765655	FALSE	TRUE	FALSE	-4.78225	-7.04324	-10.9635	0.660927	-12.6243	-7.29623	-1.96811	-0.0496987	0.056977	0.163653	3.63234	2.75814	_7086	TRUE	TRUE	TRUE
rpoC	RNA polymerase, beta prime subunit	b3988	739.128			FALSE	FALSE	FALSE	FALSE	FALSE	0.633437	0.81397	FALSE	TRUE	FALSE	-4.68635	-6.34054	-23.72	0.552339	-10.4004	-5.64744	-0.894484	-0.0791265	0.0899424	0.259011	1.79832	0.530862	_6721	TRUE	TRUE	TRUE
rpoC	RNA polymerase, beta prime subunit	b3988	630.103			FALSE	FALSE	FALSE	FALSE	FALSE	0.519957	0.825284	FALSE	TRUE	FALSE	-2.36086	-5.35701	-41.2337	0.859061	-23.189	-10.1265	2.93604	0.00271813	0.010649	0.0185799	2.81309	1.51535	_5835	TRUE	TRUE	TRUE
rpoC	RNA polymerase, beta prime subunit	b3988	520.028	N6-(1,2-Dicarboxyethyl)-AMP	N6-(1,2-Dicarboxyethyl)-AMP.NaCl-H(+)_C03794	FALSE	FALSE	FALSE	FALSE	FALSE	0.507721	0.834062	FALSE	TRUE	FALSE	-4.19902	-5.14858	-37.3497	0.498321	-11.4838	-5.06732	1.34915	-0.159123	0.0906154	0.340353	2.08752	1.46714	N6-(1,2-Dicarboxyethyl)-AMP_3	TRUE	TRUE	TRUE
rpoC	RNA polymerase, beta prime subunit	b3988	598.082			FALSE	FALSE	FALSE	FALSE	FALSE	0.504257	0.834209	FALSE	TRUE	FALSE	-3.56806	-5.09142	-43.713	0.814666	-7.05246	-5.11491	-3.17737	0.0011103	0.039693	0.0782757	1.79196	0.898435	_5581	TRUE	TRUE	TRUE
rpoC	RNA polymerase, beta prime subunit	b3988	568.052	dTDP-3-amino-3,4,6-trideoxy-D-glucose	dTDP-3-amino-3,4,6-trideoxy-D-glucose.H/K-H(+)_C11910 | dTDP-2,6-dideoxy-D-kanosamine.H/K-H(+)_C18030 | dTDP-L-ristosamine.H/K-H(+)_C18092	FALSE	FALSE	FALSE	FALSE	FALSE	0.497205	0.847537	FALSE	TRUE	FALSE	-5.32069	-5.39956	-37.5741	1.14e-08		-5.32069			4.38574		1.13085	0.847001	dTDP-3-amino-3,4,6-trideoxy-D-glucose_1	TRUE	TRUE	TRUE
rpoC	RNA polymerase, beta prime subunit	b3988	580.014			FALSE	FALSE	FALSE	FALSE	FALSE	0.458323	0.848643	FALSE	TRUE	FALSE	-3.24315	-6.05719	-20.039	0.580513	-10.8568	-6.16209	-1.46736	-0.0274509	0.0271142	0.0816792	3.44882	3.33225	_5420	FALSE	TRUE	TRUE
rpoC	RNA polymerase, beta prime subunit	b3988	726.079			FALSE	FALSE	FALSE	FALSE	FALSE	0.454506	0.852179	FALSE	TRUE	FALSE	-3.8969	-5.68416	-31.2985	0.656375	-10.6597	-5.93216	-1.20464	-0.0507101	0.049569	0.149848	3.0966	2.00049	_6595	FALSE	TRUE	TRUE
rpoC	RNA polymerase, beta prime subunit	b3988	338.541			FALSE	FALSE	FALSE	FALSE	FALSE	0.44461	0.863665	FALSE	TRUE	FALSE	-6.37797	-6.38676	-22.366	4.48e-08		-6.37797			4.94427		3.18468	3.73205	_2478	FALSE	TRUE	TRUE
rpoC	RNA polymerase, beta prime subunit	b3988	387.549			FALSE	FALSE	FALSE	FALSE	FALSE	0.437961	0.864689	FALSE	TRUE	FALSE	-6.00114	-5.73522	-35.093	2.8e-08		-6.00114			4.48755		2.14014	2.03024	_3123	FALSE	TRUE	TRUE
rpoC	RNA polymerase, beta prime subunit	b3988	764.048			FALSE	FALSE	FALSE	FALSE	FALSE	0.4183	0.864308	FALSE	TRUE	FALSE	-3.63454	-5.41133	-34.0343	0.602792	-10.4769	-5.67474	-0.872629	-0.0505673	0.0428857	0.136339	3.07152	2.33594	_6945	FALSE	TRUE	TRUE
rpoC	RNA polymerase, beta prime subunit	b3988	546.572			FALSE	FALSE	FALSE	FALSE	FALSE	0.414041	0.871554	FALSE	TRUE	FALSE	-5.04537	-5.70442	-28.8947	0.0861032	-15.3461	-6.13277	3.08058	-0.198641	0.0790069	0.356655	2.85301	3.14667	_5098	FALSE	TRUE	TRUE
rpoC	RNA polymerase, beta prime subunit	b3988	608.017			FALSE	FALSE	FALSE	FALSE	FALSE	0.407746	0.868207	FALSE	TRUE	FALSE	-4.27399	-4.65875	-58.3487	0.504955	-12.0888	-5.2882	1.5124	-0.161242	0.0871295	0.335501	2.38194	2.08159	_5662	FALSE	TRUE	TRUE
rpoC	RNA polymerase, beta prime subunit	b3988	370.527			FALSE	FALSE	FALSE	FALSE	FALSE	0.405349	0.871199	FALSE	TRUE	FALSE	-3.52464	-5.15219	-37.3976	0.0989913	-13.3133	-6.8391	-0.364853	-0.0131128	0.0152534	0.0436196	2.49923	1.69069	_2886	FALSE	TRUE	TRUE
rpoC	RNA polymerase, beta prime subunit	b3988	810.122			FALSE	FALSE	FALSE	FALSE	FALSE	0.365262	0.892891	FALSE	TRUE	FALSE	-3.5455	-4.5142	-56.4168	-0.696484	-9.20061	-4.85855	-0.516496	-0.0321246	0.0234899	0.0791043	1.56256	1.19992	_7279	FALSE	TRUE	TRUE
rpe	D-ribulose-5-phosphate 3-epimerase	b3386	505.31			FALSE	FALSE	FALSE	FALSE	TRUE	0.890621	0.600109	FALSE	FALSE	TRUE	-5.06303	-6.89195	-6.08811	0.448644	-16.7835	-7.53895	1.70561	-0.138722	0.0665081	0.271738	4.64751	4.40177	_4641	TRUE	TRUE	TRUE
rpe	D-ribulose-5-phosphate 3-epimerase	b3386	400.278			FALSE	FALSE	FALSE	FALSE	TRUE	0.828834	0.694546	FALSE	FALSE	TRUE	-1.9395	-4.36236	-7.71203	0.935375	-77.3261	-16.4784	44.3693	0.00424513	0.00842535	0.0126056	2.55105	2.27722	_3313	TRUE	TRUE	TRUE
rpe	D-ribulose-5-phosphate 3-epimerase	b3386	377.425			FALSE	FALSE	FALSE	FALSE	TRUE	0.565452	0.809698	FALSE	FALSE	TRUE	-1.73517	-3.95431	-6.98477	0.82055	-6.40417	-4.37776	-2.35135	-0.000849775	0.0119757	0.0248011	2.08663	0.403684	_2990	TRUE	TRUE	TRUE
rnb	ribonuclease II	b1286	400.003			FALSE	FALSE	FALSE	FALSE	TRUE	0.796687	0.721275	FALSE	FALSE	TRUE	4.947	6.27138	4	0.679756	2.05308	5.91002	9.76696	-0.043648	0.0986816	0.241011	1.66173	1.30815	_3309	TRUE	TRUE	TRUE
rnb	ribonuclease II	b1286	323.043			FALSE	FALSE	FALSE	FALSE	TRUE	0.626446	0.827262	FALSE	FALSE	TRUE	3.50809	4.69489	5	0.872184	3.19025	4.56173	5.93321	0.0133114	0.0491791	0.0850468	1.27617	0.495918	_2267	TRUE	TRUE	TRUE
rnb	ribonuclease II	b1286	356.335			FALSE	FALSE	FALSE	FALSE	TRUE	0.463844	0.847318	FALSE	FALSE	TRUE	-2.0488	-3.46938	-5.18569	0.328338	-8.90026	-4.48374	-0.0672165	-0.00678142	0.0091081	0.0249976	1.75624	0.578528	_2689	TRUE	TRUE	TRUE
rluD	23S rRNA pseudouridine(1911,1915,1917) synthase	b2594	371.348			FALSE	FALSE	FALSE	FALSE	TRUE	0.749396	0.773169	FALSE	FALSE	TRUE	-1.75462	-3.87465	-4.20327	0.877136	-6.81853	-4.84596	-2.87339	0.0020823	0.010945	0.0198078	2.09102	1.01704	_2899	TRUE	TRUE	TRUE
rluB	23S rRNA pseudouridine(2605) synthase	b1269	371.535			FALSE	FALSE	FALSE	FALSE	TRUE	0.837884	0.687793	FALSE	FALSE	TRUE	-2.11029	-3.80421	-6.2831	0.978538	-5.77478	-5.07943	-4.38408	0.00831213	0.011394	0.0144758	1.7504	1.08294	_2902	TRUE	TRUE	TRUE
rluB	23S rRNA pseudouridine(2605) synthase	b1269	374.736			FALSE	FALSE	FALSE	FALSE	TRUE	0.493224	0.852815	FALSE	FALSE	TRUE	1.65742	3.92122	1.71877	0.829826	2.34141	4.55081	6.76021	-2.56e-05	0.0106924	0.0214104	2.0731	0.588353	_2954	TRUE	TRUE	TRUE
rimJ	ribosomal-protein-S5-alanine N-acetyltransferase	b1066	100.968	Sulfite	Sulfite+F(-)_C00094	FALSE	FALSE	FALSE	FALSE	TRUE	0.896496	0.581841	FALSE	FALSE	TRUE	-3.41856	-4.19053	-2.73845	0.838356	-6.11453	-4.21005	-2.30557	-0.0014844	0.0632684	0.128021	1.25403	0.456885	Sulfite_4	TRUE	TRUE	TRUE
rimJ	ribosomal-protein-S5-alanine N-acetyltransferase	b1066	394.972			FALSE	FALSE	FALSE	FALSE	TRUE	0.833019	0.69056	FALSE	FALSE	TRUE	-2.804	-3.79523	-4.50132	0.924748	-4.83847	-3.81959	-2.80072	0.0130768	0.0381021	0.0631275	1.29459	0.33929	_3220	TRUE	TRUE	TRUE
rimJ	ribosomal-protein-S5-alanine N-acetyltransferase	b1066	940			FALSE	FALSE	FALSE	FALSE	TRUE	0.817443	0.7225	FALSE	FALSE	TRUE	-3.00202	-3.98007	-6.35865	0.873757	-5.50185	-4.01091	-2.51996	0.00436123	0.0436481	0.0829349	1.38787	0.606071	_8143	TRUE	TRUE	TRUE
rimJ	ribosomal-protein-S5-alanine N-acetyltransferase	b1066	941.003			FALSE	FALSE	FALSE	FALSE	TRUE	0.728437	0.762638	FALSE	FALSE	TRUE	-2.93671	-3.89045	-4.28225	0.901799	-5.28213	-3.93894	-2.59575	0.00775124	0.0436905	0.0796297	1.40085	0.272836	_8145	TRUE	TRUE	TRUE
rimJ	ribosomal-protein-S5-alanine N-acetyltransferase	b1066	139.059	L-Threonine	L-Threonine[+1]+F(-)_C00188 | L-Homoserine[+1]+F(-)_C00263 | L-Allothreonine[+1]+F(-)_C05519 | Phenylacetaldehyde+F(-)_C00601 | p-Tolualdehyde+F(-)_C06758 | Acetophenone+F(-)_C07113 | 3-Methylbenzaldehyde+F(-)_C07209 | 2-Methylbenzaldehyde+F(-)_C07214	FALSE	FALSE	FALSE	FALSE	TRUE	0.680821	0.78682	FALSE	FALSE	TRUE	-3.61822	-3.76776	-6.56986	0.57036	-7.99759	-4.08179	-0.165994	-0.0937393	0.0971885	0.288116	1.0508	0.370218	L-Threonine_2	TRUE	TRUE	TRUE
rimJ	ribosomal-protein-S5-alanine N-acetyltransferase	b1066	544.962			FALSE	FALSE	FALSE	FALSE	TRUE	0.451525	0.853368	FALSE	FALSE	TRUE	-2.75318	-3.70751	-10.6956	0.946385	-4.57569	-3.74719	-2.9187	0.017008	0.0373392	0.0576705	1.24794	0.0749808	_5081	TRUE	TRUE	TRUE
rimJ	ribosomal-protein-S5-alanine N-acetyltransferase	b1066	230.985			FALSE	FALSE	FALSE	FALSE	TRUE	0.429973	0.86894	FALSE	FALSE	TRUE	-2.88199	-3.68746	-9.6573	0.905102	-4.98784	-3.72204	-2.45624	0.00951115	0.0471589	0.0848067	1.23042	0.0695264	_1418	TRUE	TRUE	TRUE
rimJ	ribosomal-protein-S5-alanine N-acetyltransferase	b1066	330.977			FALSE	FALSE	FALSE	FALSE	TRUE	0.418211	0.863245	FALSE	FALSE	TRUE	-2.76472	-3.62709	-11.7029	0.92164	-4.69702	-3.63796	-2.57889	0.0127878	0.0421032	0.0714186	1.20339	0.145655	_2381	TRUE	TRUE	TRUE
rihB	ribonucleoside hydrolase 2	b2162	279.038	Thymidine	Thymidine.H/K-H(+)_C00214	FALSE	FALSE	FALSE	FALSE	TRUE	0.999529	0	FALSE	FALSE	TRUE	-12.2635	-20.3492	-1	0.981481	-23.9836	-21.6298	-19.276	0.0697323	0.0979161	0.1261	8.1989	2.03743	Thymidine_1	TRUE	TRUE	TRUE
rihB	ribonucleoside hydrolase 2	b2162	278.059			FALSE	FALSE	FALSE	FALSE	TRUE	0.485552	0.847875	FALSE	FALSE	TRUE	-1.7135	-3.29599	-9.16885	0.960393	-6.331	-4.99028	-3.64957	0.00532542	0.00843734	0.0115493	1.6272	1.01321	_1791	TRUE	TRUE	TRUE
rihB	ribonucleoside hydrolase 2	b2162	280.052	Aminoparathion	Aminoparathion+F(-)_C06605	FALSE	FALSE	FALSE	FALSE	TRUE	0.429972	0.86783	FALSE	FALSE	TRUE	-2.20802	-3.3939	-6.69391	0.852122	-4.85072	-3.71725	-2.58378	0.00338789	0.0176059	0.0318238	1.38694	0.896711	Aminoparathion_2	TRUE	TRUE	TRUE
ribF	bifunctional riboflavin kinase/FAD synthetase	b0025	298.75			FALSE	FALSE	FALSE	FALSE	FALSE	0.544279	0.811276	FALSE	TRUE	FALSE	-2.26109	-4.3101	-10.1524	0.82348	-12.0255	-6.98306	-1.94064	0.00203501	0.0104032	0.0187714	2.24786	2.1917	_1990	TRUE	TRUE	TRUE
ribF	bifunctional riboflavin kinase/FAD synthetase	b0025	438.637			FALSE	FALSE	FALSE	FALSE	FALSE	0.528136	0.817511	FALSE	TRUE	FALSE	1.53319	4.12191	2.31158	0.778858	0.687021	5.58567	10.4843	-0.00136144	0.00916636	0.0196942	2.37725	1.07711	_3825	TRUE	TRUE	TRUE
ribE	riboflavin synthase beta chain	b0415	487.796			FALSE	FALSE	FALSE	FALSE	FALSE	0.98035	0.378515	FALSE	TRUE	FALSE	-4.00988	-5.56101	-3.5652	0.865053	-7.95994	-5.74497	-3.53	0.00153199	0.0508009	0.10007	2.24799	0.943633	_4438	TRUE	TRUE	TRUE
ribE	riboflavin synthase beta chain	b0415	447.807			FALSE	FALSE	FALSE	FALSE	FALSE	0.934776	0.464464	FALSE	TRUE	FALSE	-3.13295	-5.29397	-6.09335	0.907888	-6.86649	-5.495	-4.12351	0.00847632	0.0249473	0.0414184	2.14113	0.736677	_3949	TRUE	TRUE	TRUE
ribE	riboflavin synthase beta chain	b0415	709.766			FALSE	FALSE	FALSE	FALSE	FALSE	0.916978	0.500008	FALSE	TRUE	FALSE	-2.91673	-5.64262	-3.92876	0.911453	-7.63644	-6.04364	-4.45084	0.0067706	0.020386	0.0340014	2.53121	0.201055	_6442	TRUE	TRUE	TRUE
ribE	riboflavin synthase beta chain	b0415	471.818			FALSE	FALSE	FALSE	FALSE	FALSE	0.913799	0.531387	FALSE	TRUE	FALSE	-4.87841	-5.79735	-2.93016	0.805652	-9.66442	-5.88894	-2.11347	-0.041768	0.106851	0.25547	1.94934	0.309425	_4255	TRUE	TRUE	TRUE
ribE	riboflavin synthase beta chain	b0415	705.748			FALSE	FALSE	FALSE	FALSE	FALSE	0.75224	0.784573	FALSE	TRUE	FALSE	-3.87636	-4.54476	-7.51696	0.815663	-7.45885	-4.69739	-1.93592	-0.0234853	0.0818237	0.187133	1.51492	0.0846835	_6414	TRUE	TRUE	TRUE
ribE	riboflavin synthase beta chain	b0415	403.553			FALSE	FALSE	FALSE	FALSE	FALSE	0.655754	0.78631	FALSE	TRUE	FALSE	4.18938	5.16561	1.24573	0.696722	2.2558	4.83773	7.41966	-0.0133549	0.0926731	0.198701	1.01819	0.260215	_3348	TRUE	TRUE	TRUE
ribE	riboflavin synthase beta chain	b0415	447.799			FALSE	FALSE	FALSE	FALSE	FALSE	0.62772	0.834288	FALSE	TRUE	FALSE	-3.69645	-4.37459	-9.45593	0.780277	-7.42855	-4.46578	-1.50301	-0.0353694	0.0791553	0.19368	1.46734	0.113761	_3948	TRUE	TRUE	TRUE
ribE	riboflavin synthase beta chain	b0415	414.544			FALSE	FALSE	FALSE	FALSE	FALSE	0.607748	0.823092	FALSE	TRUE	FALSE	2.80436	3.94173	6.09335	0.953215	3.14977	3.90616	4.66255	0.0179747	0.0349754	0.051976	1.29507	0.305205	_3494	TRUE	TRUE	TRUE
ribE	riboflavin synthase beta chain	b0415	729.759			FALSE	FALSE	FALSE	FALSE	FALSE	0.588075	0.827923	FALSE	TRUE	FALSE	-2.0437	-4.35935	-17.084	0.904566	-8.99385	-6.19915	-3.40446	0.00400256	0.0104674	0.0169322	2.17971	1.24366	_6629	TRUE	TRUE	TRUE
ribE	riboflavin synthase beta chain	b0415	254.831			FALSE	FALSE	FALSE	FALSE	FALSE	0.568995	0.813808	FALSE	TRUE	FALSE	-2.17183	-4.21433	-21.3917	0.910651	-23.1797	-10.0011	3.17746	0.00412661	0.00878326	0.0134399	2.1966	2.05877	_1595	TRUE	TRUE	TRUE
ribE	riboflavin synthase beta chain	b0415	162.024			FALSE	FALSE	FALSE	FALSE	FALSE	0.543744	0.815725	FALSE	TRUE	FALSE	-3.65493	-4.08162	-15.5024	0.956224	-5.15357	-4.03308	-2.91259	0.0518463	0.114973	0.1781	0.759784	0.0492591	_987	FALSE	TRUE	TRUE
ribE	riboflavin synthase beta chain	b0415	404.553			FALSE	FALSE	FALSE	FALSE	FALSE	0.509768	0.825994	FALSE	TRUE	FALSE	3.72755	4.73025	3.72792	0.770009	2.6327	4.50126	6.36982	0.00380474	0.0664878	0.129171	1.045	0.170033	_3361	FALSE	TRUE	TRUE
ribE	riboflavin synthase beta chain	b0415	299.919			FALSE	FALSE	FALSE	FALSE	FALSE	0.487965	0.845276	FALSE	TRUE	FALSE	-3.20988	-4.23932	-13.103	0.879165	-5.34137	-4.09495	-2.84853	0.0133527	0.0484879	0.0836231	1.12363	0.408949	_2005	FALSE	TRUE	TRUE
ribE	riboflavin synthase beta chain	b0415	404.052			FALSE	FALSE	FALSE	FALSE	FALSE	0.4142	0.870524	FALSE	TRUE	FALSE	3.83341	4.65213	3.98742	0.378936	0.29007	4.22476	8.15945	-0.095811	0.109433	0.314677	0.798731	0.237691	_3353	FALSE	TRUE	TRUE
ribE	riboflavin synthase beta chain	b0415	457.83			FALSE	FALSE	FALSE	FALSE	FALSE	0.410426	0.873492	FALSE	TRUE	FALSE	-3.42615	-4.36221	-12.3585	0.392774	-7.19779	-3.97902	-0.760248	-0.0538897	0.0705189	0.194927	0.959022	0.648124	_4073	FALSE	TRUE	TRUE
ribE	riboflavin synthase beta chain	b0415	507.809			FALSE	FALSE	FALSE	FALSE	FALSE	0.382154	0.881367	FALSE	TRUE	FALSE	-3.04506	-6.18838	-30.2989	0.822483	-10032.6	-99.9999	9832.6	0.0013547	0.013355	0.0253553	4.64416	6.13177	_4671	FALSE	TRUE	TRUE
ribE	riboflavin synthase beta chain	b0415	481.814			FALSE	FALSE	FALSE	FALSE	FALSE	0.352852	0.895351	FALSE	TRUE	FALSE	-2.34865	-3.7258	-24.4082	0.930017	-4.54398	-3.77596	-3.00793	0.0093882	0.0203309	0.0312736	1.32689	0.281567	_4369	FALSE	TRUE	TRUE
ribD	fused diaminohydroxyphosphoribosylaminopyrimidine deaminase and 5-amino-6-(5-phosphoribosylamino) uracil reductase	b0414	476.324			FALSE	FALSE	FALSE	FALSE	TRUE	0.571642	0.811977	FALSE	FALSE	TRUE	-1.66049	-3.63828	-4.73336	0.894088	-5.84669	-4.32419	-2.80169	0.0028431	0.00998035	0.0171176	1.77863	0.320898	_4314	TRUE	TRUE	TRUE
ribA	GTP cyclohydrolase II	b1277	141.003	3-Mercaptolactate	3-Mercaptolactate+F(-)_C05823	FALSE	FALSE	FALSE	FALSE	TRUE	0.533414	0.823877	FALSE	FALSE	TRUE	2.2021	5.69673	9.82159	0.904884	-10818.6	99.9995	11018.6	0.00366939	0.010962	0.0182546	3.86033	3.8382	3-Mercaptolactate_3	TRUE	TRUE	TRUE
rhaB	rhamnulokinase	b3904	234.911			FALSE	FALSE	FALSE	FALSE	FALSE	0.45601	0.853318	FALSE	TRUE	FALSE	1.42122	2.74275	3.24534	0.954838	2.60162	3.20595	3.81028	0.00493243	0.00872757	0.0125227	1.23682	0.331062	_1461	TRUE	TRUE	TRUE
rhaA	L-rhamnose isomerase	b3903	416.272			FALSE	FALSE	FALSE	FALSE	TRUE	0.67209	0.784428	FALSE	FALSE	TRUE	-1.88592	-4.17907	-3.62274	0.822407	-6.74093	-4.65399	-2.56705	-0.000215136	0.0123438	0.0249027	2.11813	0.248583	_3515	TRUE	TRUE	TRUE
rffE	UDP-N-acetyl glucosamine-2-epimerase	b3786	709.595			FALSE	FALSE	FALSE	FALSE	TRUE	0.561712	0.814761	FALSE	FALSE	TRUE	1.48943	3.79951	2.4258	0.818756	-41.6629	11.2039	64.0707	0.000577932	0.00686847	0.013159	2.24154	1.54333	_6438	TRUE	TRUE	TRUE
rfe	UDP-GlcNAc:undecaprenylphosphate GlcNAc-1-phosphate transferase	b3784	449.362			FALSE	FALSE	FALSE	FALSE	FALSE	0.629101	0.827001	FALSE	TRUE	FALSE	-2.24857	-4.39037	-6.7888	0.617115	-7.18803	-4.19166	-1.1953	-0.0173271	0.0194199	0.0561669	2.2872	1.72188	_3966	TRUE	TRUE	TRUE
rfbB	dTDP-glucose 4,6 dehydratase, NAD(P)-binding	b2041	468.639			FALSE	FALSE	FALSE	FALSE	TRUE	0.447149	0.852271	FALSE	FALSE	TRUE	-1.49796	-3.56571	-6.05812	0.678361	-6.49587	-3.80764	-1.11941	-0.00900965	0.012011	0.0330316	2.20404	1.27893	_4214	TRUE	TRUE	TRUE
rfaD	ADP-L-glycero-D-mannoheptose-6-epimerase, NAD(P)-binding	b3619	465.356			FALSE	FALSE	FALSE	FALSE	FALSE	0.436117	0.864636	FALSE	TRUE	FALSE	-1.62101	-3.8908	-6.11481	0.413004	-8.10001	-3.75024	0.599526	-0.0248176	0.0127531	0.0503238	2.68887	2.96176	_4161	TRUE	TRUE	TRUE
recQ	ATP-dependent DNA helicase	b3822	331.552			FALSE	FALSE	FALSE	FALSE	FALSE	0.897065	0.585204	FALSE	TRUE	FALSE	2.79171	5.24486	3.3227	0.962356	5.77055	9.47477	13.179	0.00812501	0.0123	0.016475	2.61775	1.96923	_2386	TRUE	TRUE	TRUE
recQ	ATP-dependent DNA helicase	b3822	665.121	NADH	NADH[+1]-H(+)_C00004	FALSE	FALSE	FALSE	FALSE	FALSE	0.884057	0.608881	FALSE	TRUE	FALSE	3.16684	5.97348	2	0.985083	7.91954	9.87336	11.8272	0.0113268	0.0143645	0.0174022	2.84623	2.08191	NADH_2	TRUE	TRUE	TRUE
recQ	ATP-dependent DNA helicase	b3822	702.076	NADH	NADH.H/K-H(+)_C00004	FALSE	FALSE	FALSE	FALSE	FALSE	0.873872	0.642376	FALSE	TRUE	FALSE	2.31521	4.63943	4.67789	0.973099	5.43657	7.29566	9.15476	0.00789772	0.0114477	0.0149977	2.36619	1.47472	NADH_3	TRUE	TRUE	TRUE
recB	exonuclease V (RecBCD complex), beta subunit	b2820	237.092			FALSE	FALSE	FALSE	FALSE	TRUE	0.752398	0.779511	FALSE	FALSE	TRUE	4.41591	4.65338	1	0.201802	-9.30863	4.70104	18.7107	-0.815828	0.180364	1.17656	1.36784	1.78125	_1478	TRUE	TRUE	TRUE
recB	exonuclease V (RecBCD complex), beta subunit	b2820	237.1	N-Acetylserotonin	N-Acetylserotonin+F(-)_C00978	FALSE	FALSE	FALSE	FALSE	TRUE	0.513379	0.825895	FALSE	FALSE	TRUE	3.77318	4.16261	2.35216	0.387615	-3.09578	4.18325	11.4623	-0.288099	0.117704	0.523507	1.34263	1.56545	N-Acetylserotonin_1	TRUE	TRUE	TRUE
qseC	quorum sensing sensory histidine kinase in two-component regulatory system with QseB	b3026	110.993			FALSE	FALSE	FALSE	FALSE	FALSE	0.50828	0.831406	FALSE	TRUE	FALSE	-1.96608	-3.59778	-9.26463	0.845167	-5.65651	-4.11691	-2.57731	0.000647602	0.014265	0.0278823	1.85899	0.892235	_603	TRUE	TRUE	TRUE
pyrH	uridylate kinase	b0171	364.292			FALSE	FALSE	FALSE	FALSE	TRUE	0.785148	0.7346	FALSE	FALSE	TRUE	-2.61907	-4.18626	-2.90532	0.721827	-6.53447	-4.6901	-2.84574	-0.000221776	0.0169095	0.0340408	1.66986	1.3186	_2797	TRUE	TRUE	TRUE
pyrH	uridylate kinase	b0171	374.292			FALSE	FALSE	FALSE	FALSE	TRUE	0.40423	0.870138	FALSE	FALSE	TRUE	-1.94715	-3.46682	-8.3497	0.622085	-7.49975	-4.51812	-1.53648	-0.00171788	0.00928444	0.0202868	1.60582	1.16725	_2947	TRUE	TRUE	TRUE
pyrF	orotidine-5'-phosphate decarboxylase	b1281	220.829			FALSE	FALSE	FALSE	FALSE	TRUE	0.479599	0.846858	FALSE	FALSE	TRUE	1.66199	3.52489	3.72792	0.798515	-3.29739	6.86261	17.0226	0.000625243	0.00747516	0.0143251	2.00542	1.2939	_1355	TRUE	TRUE	TRUE
pyrE	orotate phosphoribosyltransferase	b3642	533.366			FALSE	FALSE	FALSE	FALSE	TRUE	0.941412	0.422175	FALSE	FALSE	TRUE	-2.9306	-7.29017	-1.51572	0.872702	-30.839	-13.6711	3.4967	0.00354287	0.0147154	0.0258879	4.13385	2.49826	_4941	TRUE	TRUE	TRUE
pyrE	orotate phosphoribosyltransferase	b3642	737.581			FALSE	FALSE	FALSE	FALSE	TRUE	0.431322	0.864568	FALSE	FALSE	TRUE	-1.89637	-3.4345	-8.19495	0.780562	-5.52906	-3.68004	-1.83101	-0.00547543	0.0166465	0.0387685	1.87122	0.707546	_6714	TRUE	TRUE	TRUE
pyrC	dihydro-orotase	b1062	940			FALSE	FALSE	FALSE	FALSE	TRUE	0.759646	0.765493	FALSE	FALSE	TRUE	-4.53772	-4.85013	-6.0438	0.867016	-7.57002	-4.82639	-2.08275	-0.00979809	0.185758	0.381314	0.652142	0.221696	_8143	TRUE	TRUE	TRUE
pyrC	dihydro-orotase	b1062	394.972			FALSE	FALSE	FALSE	FALSE	TRUE	0.740085	0.772901	FALSE	FALSE	TRUE	-4.47059	-4.69735	-6.53075	0.64689	-8.93999	-4.78052	-0.621054	-0.109175	0.170167	0.449508	0.70398	0.245508	_3220	TRUE	TRUE	TRUE
pyrC	dihydro-orotase	b1062	344.976	2-Dehydro-3-deoxy-D-arabino-heptonate 7-phosphate	2-Dehydro-3-deoxy-D-arabino-heptonate 7-phosphate.NaCl-H(+)_C04691	FALSE	FALSE	FALSE	FALSE	TRUE	0.718701	0.765714	FALSE	FALSE	TRUE	-4.43411	-4.72939	-7.87257	0.745584	-8.28583	-4.77189	-1.25796	-0.0654927	0.162349	0.390191	0.758119	0.135615	2-Dehydro-3-deoxy-D-arabino-heptonate 7-phosphate_4	TRUE	TRUE	TRUE
pyrC	dihydro-orotase	b1062	444.969			FALSE	FALSE	FALSE	FALSE	TRUE	0.693472	0.788638	FALSE	FALSE	TRUE	-4.39506	-4.60907	-8.63645	0.782839	-7.84702	-4.79485	-1.74267	-0.0352791	0.145574	0.326428	0.851533	0.313403	_3905	TRUE	TRUE	TRUE
pyrC	dihydro-orotase	b1062	330.977			FALSE	FALSE	FALSE	FALSE	TRUE	0.671897	0.782565	FALSE	FALSE	TRUE	-4.37144	-4.60863	-9.4694	0.702133	-8.30204	-4.76443	-1.22683	-0.0648775	0.144091	0.353059	0.847439	0.317723	_2381	TRUE	TRUE	TRUE
pyrC	dihydro-orotase	b1062	100.968	Sulfite	Sulfite+F(-)_C00094	FALSE	FALSE	FALSE	FALSE	TRUE	0.632156	0.823211	FALSE	FALSE	TRUE	-4.42442	-4.53062	-9.87617	0.745712	-9.55028	-4.65045	0.249385	-0.181129	0.206489	0.594106	0.612241	0.386923	Sulfite_4	TRUE	TRUE	TRUE
pyrC	dihydro-orotase	b1062	941.003			FALSE	FALSE	FALSE	FALSE	TRUE	0.555037	0.817113	FALSE	FALSE	TRUE	-4.42046	-4.71761	-10.4261	0.767771	-8.03687	-4.71272	-1.38857	-0.0555976	0.174431	0.40446	0.645407	0.176357	_8145	TRUE	TRUE	TRUE
pyrC	dihydro-orotase	b1062	430.97			FALSE	FALSE	FALSE	FALSE	TRUE	0.54403	0.812812	FALSE	FALSE	TRUE	-4.28839	-4.58071	-11.0933	0.767021	-7.55545	-4.64539	-1.73533	-0.031203	0.147293	0.32579	0.734819	0.190125	_3715	TRUE	TRUE	TRUE
pyrC	dihydro-orotase	b1062	544.962			FALSE	FALSE	FALSE	FALSE	TRUE	0.533939	0.825243	FALSE	FALSE	TRUE	-4.29125	-4.46098	-16.4596	0.766952	-8.03327	-4.74247	-1.45167	-0.0499587	0.132837	0.315633	0.989773	0.320346	_5081	TRUE	TRUE	TRUE
pyrC	dihydro-orotase	b1062	244.983	(Z)-But-1-ene-1,2,4-tricarboxylate	(Z)-But-1-ene-1,2,4-tricarboxylate.NaCl-H(+)_C04002 | (Z)-But-2-ene-1,2,3-tricarboxylate.NaCl-H(+)_C04225	FALSE	FALSE	FALSE	FALSE	TRUE	0.424253	0.875214	FALSE	FALSE	TRUE	-4.13466	-4.52921	-14.4135	0.824795	-6.77528	-4.51705	-2.25883	0.00242656	0.13297	0.263513	0.732761	0.191574	(Z)-But-1-ene-1,2,4-tricarboxylate_1	TRUE	TRUE	TRUE
pyrC	dihydro-orotase	b1062	230.985			FALSE	FALSE	FALSE	FALSE	TRUE	0.417269	0.861119	FALSE	FALSE	TRUE	-4.19044	-4.47498	-16.5898	0.779836	-7.48183	-4.53979	-1.59776	-0.0365007	0.145577	0.327655	0.751022	0.223708	_1418	FALSE	TRUE	TRUE
pyrC	dihydro-orotase	b1062	254.905			FALSE	FALSE	FALSE	FALSE	TRUE	0.405872	0.869164	FALSE	FALSE	TRUE	-2.58917	-4.31823	-21.2325	0.43751	-20.8682	-7.67777	5.51266	-0.00377902	0.00961292	0.0230049	2.21069	1.42311	_1596	FALSE	TRUE	TRUE
pyrC	dihydro-orotase	b1062	380.973	5-O-(1-Carboxyvinyl)-3-phosphoshikimate	5-O-(1-Carboxyvinyl)-3-phosphoshikimate.NaCl-H(+)_C01269	FALSE	FALSE	FALSE	FALSE	TRUE	0.386159	0.880521	FALSE	FALSE	TRUE	-4.16046	-4.37343	-23.8152	0.757231	-7.64929	-4.60879	-1.56828	-0.0395612	0.124775	0.289111	0.935655	0.170594	5-O-(1-Carboxyvinyl)-3-phosphoshikimate_1	FALSE	TRUE	TRUE
pyrC	dihydro-orotase	b1062	715.971			FALSE	FALSE	FALSE	FALSE	TRUE	0.372114	0.887619	FALSE	FALSE	TRUE	-3.69545	-3.9796	-46.6791	0.92667	-5.44285	-3.97023	-2.49761	0.0409113	0.138007	0.235104	0.570399	0.0740346	_6489	FALSE	TRUE	TRUE
pyrC	dihydro-orotase	b1062	139.059	L-Threonine	L-Threonine[+1]+F(-)_C00188 | L-Homoserine[+1]+F(-)_C00263 | L-Allothreonine[+1]+F(-)_C05519 | Phenylacetaldehyde+F(-)_C00601 | p-Tolualdehyde+F(-)_C06758 | Acetophenone+F(-)_C07113 | 3-Methylbenzaldehyde+F(-)_C07209 | 2-Methylbenzaldehyde+F(-)_C07214	FALSE	FALSE	FALSE	FALSE	TRUE	0.366586	0.890095	FALSE	FALSE	TRUE	-4.72457	-4.54874	-14.1862	0.234907	-67.1494	-4.78913	57.5712	-7.06884	0.402357	7.87355	0.399669	0.120828	L-Threonine_2	FALSE	TRUE	TRUE
pykA	pyruvate kinase II	b1854	311.881			FALSE	FALSE	FALSE	FALSE	TRUE	0.842789	0.702646	FALSE	FALSE	TRUE	-2.59422	-4.95597	-5.80431	0.920813	-10561	-99.9941	10361	0.00482857	0.00976015	0.0146917	2.86255	2.95016	_2137	TRUE	TRUE	TRUE
puuE	GABA aminotransferase, PLP-dependent	b1302	351.354			FALSE	FALSE	FALSE	FALSE	TRUE	0.760998	0.767247	FALSE	FALSE	TRUE	-1.71719	-4.97867	-4.11227	0.792966	-28285.8	-99.9689	28085.9	-0.00041946	0.00856466	0.0175488	3.22663	1.85715	_2614	TRUE	TRUE	TRUE
puuD	gamma-Glu-GABA hydrolase	b1298	232.083	Carboxynorspermidine	Carboxynorspermidine.NaCl-H(+)_C18174	FALSE	FALSE	FALSE	FALSE	TRUE	0.894628	0.578406	FALSE	FALSE	TRUE	-5.32965	-4.99477	-2.81256	-5.85e-10		-5.32965			4.048		0.5194	0.666715	Carboxynorspermidine_1	TRUE	TRUE	TRUE
puuD	gamma-Glu-GABA hydrolase	b1298	329.73			FALSE	FALSE	FALSE	FALSE	TRUE	0.787191	0.73621	FALSE	FALSE	TRUE	-4.28167	-4.24683	-6.39458	0.0330411	-230.908	-4.3254	222.257	-28.7552	0.40395	29.5631	0.717578	1.07672	_2359	TRUE	TRUE	TRUE
puuD	gamma-Glu-GABA hydrolase	b1298	392.112			FALSE	FALSE	FALSE	FALSE	TRUE	0.690559	0.783083	FALSE	FALSE	TRUE	-4.99694	-4.74108	-2.82523	3.25e-08		-4.99694			3.96595		0.44548	0.218904	_3190	TRUE	TRUE	TRUE
puuD	gamma-Glu-GABA hydrolase	b1298	495.6			FALSE	FALSE	FALSE	FALSE	TRUE	0.518431	0.825387	FALSE	FALSE	TRUE	-4.28746	-3.66105	-9.92694	0.00446138	-1734.68	-4.30567	1726.07	-270.585	0.527258	271.64	0.893254	0.982413	_4533	TRUE	TRUE	TRUE
purT	phosphoribosylglycinamide formyltransferase 2	b1849	271.88			FALSE	FALSE	FALSE	FALSE	TRUE	0.8607	0.644483	FALSE	FALSE	TRUE	-3.59053	-5.01743	-4.5216	-0.221408	-11.3736	-5.42622	0.521153	-0.0350461	0.0193038	0.0736537	2.566	1.72236	_1750	TRUE	TRUE	TRUE
purT	phosphoribosylglycinamide formyltransferase 2	b1849	195.899			FALSE	FALSE	FALSE	FALSE	TRUE	0.741482	0.775096	FALSE	FALSE	TRUE	-2.17689	-4.75594	-5.578	0.743091	-12.5335	-6.88084	-1.22818	-0.00239899	0.012106	0.0266109	2.89589	1.41036	_1218	TRUE	TRUE	TRUE
purT	phosphoribosylglycinamide formyltransferase 2	b1849	331.829			FALSE	FALSE	FALSE	FALSE	TRUE	0.70763	0.773505	FALSE	FALSE	TRUE	-2.31059	-4.55412	-5.96629	0.747939	-6.84082	-4.62642	-2.41201	-0.00372417	0.0163532	0.0364307	2.10149	0.540157	_2390	TRUE	TRUE	TRUE
purT	phosphoribosylglycinamide formyltransferase 2	b1849	361.357			FALSE	FALSE	FALSE	FALSE	TRUE	0.523233	0.819593	FALSE	FALSE	TRUE	-2.04693	-4.10716	-10.1713	0.846582	-6.98482	-4.98177	-2.97871	0.00155178	0.0124764	0.023401	2.09611	1.15492	_2758	TRUE	TRUE	TRUE
purM	phosphoribosylaminoimidazole synthetase	b2499	196.069	L-Citrulline	L-Citrulline.H/Na-H(+)_C00327	FALSE	FALSE	FALSE	FALSE	TRUE	0.358337	0.892213	FALSE	FALSE	TRUE	1.81856	3.27155	3.50767	0.288703	-123633	99.9672	123833	-0.0056568	0.00564733	0.0169515	2.19222	1.39869	L-Citrulline_1	TRUE	TRUE	TRUE
purK	N5-carboxyaminoimidazole ribonucleotide synthase	b0522	451.63			FALSE	FALSE	FALSE	FALSE	TRUE	0.835548	0.693378	FALSE	FALSE	TRUE	-2.21847	-4.54162	-3.41137	0.820285	-7.76546	-5.38846	-3.01147	0.000501499	0.0135368	0.0265721	2.30403	1.06078	_3995	TRUE	TRUE	TRUE
purK	N5-carboxyaminoimidazole ribonucleotide synthase	b0522	412.351			FALSE	FALSE	FALSE	FALSE	TRUE	0.586171	0.829757	FALSE	FALSE	TRUE	-1.75861	-4.13618	-6.57629	0.65407	-8.53675	-4.8017	-1.06666	-0.00656451	0.0111493	0.028863	2.42924	1.53986	_3466	TRUE	TRUE	TRUE
purK	N5-carboxyaminoimidazole ribonucleotide synthase	b0522	683.609			FALSE	FALSE	FALSE	FALSE	TRUE	0.47283	0.847077	FALSE	FALSE	TRUE	-1.73751	-3.53757	-9.94336	0.855429	-5.18082	-3.79402	-2.40722	0.0010616	0.0122319	0.0234022	1.70668	0.467259	_6235	TRUE	TRUE	TRUE
purF	amidophosphoribosyltransferase	b2312	237.092			FALSE	FALSE	FALSE	FALSE	TRUE	0.853097	0.672462	FALSE	FALSE	TRUE	5.1527	7.67978	2.83768	0.477388	-0.916854	8.14468	17.2062	-0.114465	0.0613329	0.237131	5.06121	3.95225	_1478	TRUE	TRUE	TRUE
purF	amidophosphoribosyltransferase	b2312	237.1	N-Acetylserotonin	N-Acetylserotonin+F(-)_C00978	FALSE	FALSE	FALSE	FALSE	TRUE	0.771256	0.758455	FALSE	FALSE	TRUE	4.72802	6.94797	5.31864	0.491626	-0.520232	7.35825	15.2367	-0.0990041	0.056536	0.212076	4.42021	3.51283	N-Acetylserotonin_1	TRUE	TRUE	TRUE
ptsP	fused PTS enzyme: PEP-protein phosphotransferase (enzyme I)/GAF domain containing protein	b2829	963.222			FALSE	FALSE	FALSE	FALSE	TRUE	0.638926	0.788005	FALSE	FALSE	TRUE	-1.4362	-3.61493	-2.82523	0.8007	-129.073	-13.4448	102.183	0.000357486	0.00621526	0.012073	2.05512	1.17066	_8266	TRUE	TRUE	TRUE
ptsN	sugar-specific enzyme IIA component of PTS	b3204	164.053			FALSE	FALSE	FALSE	FALSE	TRUE	0.472134	0.848301	FALSE	FALSE	TRUE	1.42591	3.72589	3.16979	0.817154	0.258355	5.56513	10.8719	0.000130147	0.00793682	0.0157435	2.1131	0.962356	_1044	TRUE	TRUE	TRUE
ptsG	fused glucose-specific PTS enzymes: IIB component/IIC component	b1101	192.023	Citrate	Citrate[+1]-H(+)_C00158 | Isocitrate[+1]-H(+)_C00311 | 5-Dehydro-4-deoxy-D-glucarate[+1]-H(+)_C00679 | 2-Dehydro-3-deoxy-D-glucarate[+1]-H(+)_C03921 | (4R,5S)-4,5,6-Trihydroxy-2,3-dioxohexanoate[+1]-H(+)_C04575 | Toluene-4-sulfonate[+1]+F(-)_C06677 | 2-Phenylacetamide.NaCl-H(+)_C02505 | (E)-Phenylacetaldoxime.NaCl-H(+)_C19714	FALSE	FALSE	FALSE	FALSE	TRUE	0.837197	0.692024	FALSE	FALSE	TRUE	-3.70715	-4.76105	-7.27442	0.695973	-8.81085	-5.01898	-1.22712	-0.0466575	0.0575956	0.161849	2.19941	1.52529	Citrate_2	TRUE	TRUE	TRUE
ptsG	fused glucose-specific PTS enzymes: IIB component/IIC component	b1101	527.057			FALSE	FALSE	FALSE	FALSE	TRUE	0.415456	0.865301	FALSE	FALSE	TRUE	-3.74248	-3.92979	-17.4895	0.554448	-9.49521	-4.4665	0.56221	-0.119107	0.0834929	0.286093	1.67151	1.33982	_4883	TRUE	TRUE	TRUE
ptsG	fused glucose-specific PTS enzymes: IIB component/IIC component	b1101	193.023	Hydantoin-5-propionate	Hydantoin-5-propionate.H/Na-H(+)_C05565	FALSE	FALSE	FALSE	FALSE	TRUE	0.402293	0.875108	FALSE	FALSE	TRUE	-3.25147	-4.11775	-14.3642	0.668114	-7.80729	-4.32521	-0.843134	-0.0474726	0.0522372	0.151947	1.86948	1.42664	Hydantoin-5-propionate_1	TRUE	TRUE	TRUE
ptsG	fused glucose-specific PTS enzymes: IIB component/IIC component	b1101	309.876			FALSE	FALSE	FALSE	FALSE	TRUE	0.399779	0.875027	FALSE	FALSE	TRUE	-3.04243	-6.13501	-22.0365	0.811048	-10315.4	-99.9999	10115.4	0.000836527	0.0134533	0.0260701	4.73242	6.33793	_2099	TRUE	TRUE	TRUE
pth	peptidyl-tRNA hydrolase	b1204	259.143			FALSE	FALSE	FALSE	FALSE	TRUE	0.518128	0.826794	FALSE	FALSE	TRUE	-2.15013	-3.73216	-7.27542	0.74599	-6.29437	-3.97135	-1.64833	-0.0115058	0.0209708	0.0534474	2.11748	0.667381	_1627	TRUE	TRUE	TRUE
pta	phosphate acetyltransferase	b2297	403.553			FALSE	FALSE	FALSE	FALSE	TRUE	0.987155	0.142995	FALSE	FALSE	TRUE	-7.45679	-7.35299	-1.31951	0.0403708	-504.35	-7.51206	489.326	-68.1455	0.780516	69.7066	0.820523	0.821211	_3348	TRUE	TRUE	TRUE
pta	phosphate acetyltransferase	b2297	414.544			FALSE	FALSE	FALSE	FALSE	TRUE	0.94214	0.425552	FALSE	FALSE	TRUE	-6.87614	-6.56594	-2.49146	4.82e-08		-6.87614			5.18784		0.696194	0.635204	_3494	TRUE	TRUE	TRUE
pta	phosphate acetyltransferase	b2297	404.553			FALSE	FALSE	FALSE	FALSE	TRUE	0.917937	0.491902	FALSE	FALSE	TRUE	-5.92549	-5.88485	-4.19296	0.00126752	-15662.4	-5.93256	15650.6	-3102.33	0.976623	3104.28	0.621898	0.844906	_3361	TRUE	TRUE	TRUE
pta	phosphate acetyltransferase	b2297	422.531			FALSE	FALSE	FALSE	FALSE	TRUE	0.856855	0.680049	FALSE	FALSE	TRUE	-5.55944	-5.47005	-5.03627	7.04e-08		-5.55944			4.51164		0.593054	0.683249	_3600	TRUE	TRUE	TRUE
pta	phosphate acetyltransferase	b2297	404.052			FALSE	FALSE	FALSE	FALSE	TRUE	0.746164	0.776375	FALSE	FALSE	TRUE	-4.60213	-4.54738	-7.33054	0.0985446	-123.985	-4.65341	114.678	-14.6031	0.420905	15.4449	0.470459	0.436534	_3353	TRUE	TRUE	TRUE
pta	phosphate acetyltransferase	b2297	830.101	Acetyl-CoA	Acetyl-CoA.H/Na-H(+)_C00024	FALSE	TRUE	TRUE	TRUE	TRUE	0.713959	0.767178	FALSE	FALSE	TRUE	-4.57373	-4.72396	-6.60218	3.14e-08		-4.57373			3.54992		0.384678	0.464954	Acetyl-CoA_2	TRUE	TRUE	TRUE
pta	phosphate acetyltransferase	b2297	415.045	N1-(5-Phospho-alpha-D-ribosyl)-5,6-dimethylbenzimidazole	N1-(5-Phospho-alpha-D-ribosyl)-5,6-dimethylbenzimidazole.NaCl-H(+)_C04778 | Pantetheine 4'-phosphate.NaCl-H(+)_C01134	FALSE	FALSE	FALSE	FALSE	TRUE	0.454822	0.851012	FALSE	FALSE	TRUE	-4.38237	-3.77559	-10.7083	4.52e-08		-4.38237			3.19358		0.661733	0.534568	N1-(5-Phospho-alpha-D-ribosyl)-5,6-dimethylbenzimidazole_2	TRUE	TRUE	TRUE
pstB	phosphate transporter subunit	b3725	533.366			FALSE	FALSE	FALSE	FALSE	FALSE	0.479906	0.845606	FALSE	TRUE	FALSE	-3.26614	-4.50528	-9.00094	0.148454	-50090.5	-99.9995	49890.5	-0.011221	0.0093245	0.02987	3.63733	4.07144	_4941	TRUE	TRUE	TRUE
pssA	phosphatidylserine synthase (CDP-diacylglycerol-serine O-phosphatidyltransferase)	b2585	368.035	AMP	AMP.H/Na-H(+)_C00020 | dGMP.H/Na-H(+)_C00362 | 3'-AMP.H/Na-H(+)_C01367	FALSE	FALSE	FALSE	FALSE	TRUE	0.431732	0.865678	FALSE	FALSE	TRUE	1.51512	2.61165	6.47027	0.918492	2.29911	4.71773	7.13634	0.00339956	0.00612057	0.00884157	1.15982	0.9943	AMP_2	TRUE	TRUE	TRUE
prsA	phosphoribosylpyrophosphate synthase	b1207	425.809			FALSE	FALSE	FALSE	FALSE	TRUE	0.828463	0.698583	FALSE	FALSE	TRUE	-2.0451	-4.9404	-2.22064	0.760853	-8.07964	-5.15266	-2.22567	-0.00634836	0.0159523	0.0382529	2.76615	0.553622	_3641	TRUE	TRUE	TRUE
prpE	propionate--CoA ligase	b0335	67.0311			FALSE	FALSE	FALSE	FALSE	FALSE	0.484927	0.847904	FALSE	TRUE	FALSE	-3.86146	-3.91679	-3.36587	-6.75e-08		-3.86146			3.17626		0.230335	0.175557	_175	TRUE	TRUE	TRUE
prpE	propionate--CoA ligase	b0335	352.287			FALSE	FALSE	FALSE	FALSE	FALSE	0.475573	0.855517	FALSE	TRUE	FALSE	-0.911828	-3.69093	-6.40744	0.671056	-18.1797	-5.96328	6.25309	-0.00490824	0.00745883	0.0198259	2.67087	0.759278	_2630	TRUE	TRUE	TRUE
prpC	2-methylcitrate synthase	b0333	729.759			FALSE	FALSE	FALSE	FALSE	TRUE	0.998213	0	FALSE	FALSE	TRUE	-5.31648	-7.37087	-3.36587	0.917511	-9.40669	-7.38004	-5.35338	0.0216242	0.0686174	0.115611	2.56004	0.66089	_6629	TRUE	TRUE	TRUE
prpC	2-methylcitrate synthase	b0333	286.798			FALSE	FALSE	FALSE	FALSE	TRUE	0.928975	0.48145	FALSE	FALSE	TRUE	-3.35008	-6.48905	-4.20838	0.620171	-14.3124	-8.20314	-2.09389	-0.00555841	0.0167902	0.0391388	3.26432	1.45307	_1874	TRUE	TRUE	TRUE
prpC	2-methylcitrate synthase	b0333	436.343			FALSE	FALSE	FALSE	FALSE	TRUE	0.455957	0.852163	FALSE	FALSE	TRUE	-2.31783	-4.3639	-13.8343	0.808867	-8.13729	-5.59646	-3.05563	0.000301405	0.0138262	0.0273509	2.35531	1.30076	_3785	TRUE	TRUE	TRUE
prpC	2-methylcitrate synthase	b0333	661.736			FALSE	FALSE	FALSE	FALSE	TRUE	0.454444	0.851031	FALSE	FALSE	TRUE	-3.27713	-6.59137	-11.9278	0.416451	-13.7018	-6.19737	1.30707	-0.0710857	0.0322099	0.135505	4.53122	5.00086	_6089	TRUE	TRUE	TRUE
prpC	2-methylcitrate synthase	b0333	113.923			FALSE	FALSE	FALSE	FALSE	TRUE	0.406602	0.86919	FALSE	FALSE	TRUE	-2.06221	-5.25958	-17.9496	0.838296	-18137.2	-99.9985	17937.2	0.0011302	0.00983832	0.0185464	3.53709	3.45905	_623	TRUE	TRUE	TRUE
prpC	2-methylcitrate synthase	b0333	680.7			FALSE	FALSE	FALSE	FALSE	TRUE	0.36266	0.896497	FALSE	FALSE	TRUE	-4.30025	-4.22732	-23.6873	0.323897	-17.0089	-5.21592	6.57706	-0.389945	0.101925	0.593794	3.06014	2.96889	_6211	TRUE	TRUE	TRUE
prpB	2-methylisocitrate lyase	b0331	254.939	5-Sulfosalicylate	5-Sulfosalicylate.H/K-H(+)_C16199	FALSE	FALSE	FALSE	FALSE	TRUE	0.984491	0.301042	FALSE	FALSE	TRUE	-8.51268	-7.81606	-1.88817	1.89e-07		-8.51268			5.55821		1.5976	0.936953	5-Sulfosalicylate_2	TRUE	TRUE	TRUE
prpB	2-methylisocitrate lyase	b0331	285.559			FALSE	FALSE	FALSE	FALSE	TRUE	0.951241	0.432849	FALSE	FALSE	TRUE	-5.75503	-6.15725	-3.27717	0.305485	-15.85	-6.07164	3.70677	-0.476998	0.245055	0.967108	0.921315	0.538379	_1857	TRUE	TRUE	TRUE
prpB	2-methylisocitrate lyase	b0331	284.386			FALSE	FALSE	FALSE	FALSE	TRUE	0.810046	0.718587	FALSE	FALSE	TRUE	7.63758	8.41863	1	1.42e-08		7.63758			7.5681		1.09016	0.197014	_1841	TRUE	TRUE	TRUE
prpB	2-methylisocitrate lyase	b0331	285.42			FALSE	FALSE	FALSE	FALSE	TRUE	0.809998	0.716002	FALSE	FALSE	TRUE	-4.75184	-4.56943	-7.36022	0.126264	-89.4453	-4.8243	79.7967	-9.47992	0.389086	10.2581	0.627019	0.81503	_1856	TRUE	TRUE	TRUE
prpB	2-methylisocitrate lyase	b0331	284.193			FALSE	FALSE	FALSE	FALSE	TRUE	0.573052	0.810303	FALSE	FALSE	TRUE	-3.49798	-7.99503	-16.6199	0.464813	-20.8468	-9.65597	1.53483	-0.0305226	0.022384	0.0752906	5.84193	7.08979	_1839	TRUE	TRUE	TRUE
prpB	2-methylisocitrate lyase	b0331	257.239			FALSE	FALSE	FALSE	FALSE	TRUE	0.462473	0.848566	FALSE	FALSE	TRUE	6.58496	6.5239	2.93016	0.0050463	-13750.8	6.59042	13764	-2892.17	1.16517	2894.5	0.262503	0.238964	_1613	TRUE	TRUE	TRUE
prpB	2-methylisocitrate lyase	b0331	362.744			FALSE	FALSE	FALSE	FALSE	TRUE	0.378892	0.877336	FALSE	FALSE	TRUE	-3.52399	-4.09045	-18.9569	-0.703078	-13.4518	-6.18564	1.08055	-0.015217	0.0130196	0.0412562	1.90268	2.19363	_2770	TRUE	TRUE	TRUE
prpB	2-methylisocitrate lyase	b0331	256.236	Hexadecanoic acid	Hexadecanoic acid[+1]-H(+)_C00249	FALSE	FALSE	FALSE	FALSE	TRUE	0.354243	0.893679	FALSE	FALSE	TRUE	6.42243	6.33029	3.77635	8.24e-08		6.42243			5.30581		0.280044	0.237934	Hexadecanoic acid_2	TRUE	TRUE	TRUE
proS	prolyl-tRNA synthetase	b0194	67.0311			FALSE	FALSE	FALSE	FALSE	FALSE	0.849868	0.700225	FALSE	TRUE	FALSE	-4.58436	-4.43095	-3.39346	-9.33e-09		-4.58436			3.20413		0.452997	0.702598	_175	TRUE	TRUE	TRUE
proS	prolyl-tRNA synthetase	b0194	344.735			FALSE	FALSE	FALSE	FALSE	FALSE	0.542793	0.817251	FALSE	TRUE	FALSE	-2.80946	-3.8629	-8.39754	0.364062	-7.81406	-3.39106	1.03193	-0.104159	0.0546688	0.213497	1.39067	1.08591	_2548	TRUE	TRUE	TRUE
proS	prolyl-tRNA synthetase	b0194	464.607			FALSE	FALSE	FALSE	FALSE	FALSE	0.436969	0.862425	FALSE	TRUE	FALSE	1.89514	3.74718	2.63902	0.80687	2.28098	4.15031	6.01964	-0.00207957	0.0142165	0.0305126	2.01718	0.553487	_4151	TRUE	TRUE	TRUE
proS	prolyl-tRNA synthetase	b0194	174.827			FALSE	FALSE	FALSE	FALSE	FALSE	0.413301	0.870463	FALSE	TRUE	FALSE	-4.5556	-3.92022	-10.747	-3.53e-08		-4.5556			9.424		1.97637	2.51834	_1099	TRUE	TRUE	TRUE
proC	pyrroline-5-carboxylate reductase, NAD(P)-binding	b0386	116.911			FALSE	FALSE	FALSE	FALSE	TRUE	0.767764	0.762046	FALSE	FALSE	TRUE	-1.63702	-4.03331	-4.88156	0.8685	-8.2698	-5.3589	-2.44799	0.00163593	0.00975268	0.0178694	2.20976	0.777735	_635	TRUE	TRUE	TRUE
proC	pyrroline-5-carboxylate reductase, NAD(P)-binding	b0386	428.311			FALSE	FALSE	FALSE	FALSE	TRUE	0.663615	0.784314	FALSE	FALSE	TRUE	1.94666	4.03328	2.43155	0.863023	1.53041	6.69361	11.8568	0.00253367	0.00903123	0.0155288	2.09413	1.48326	_3675	TRUE	TRUE	TRUE
proB	gamma-glutamate kinase	b0242	67.0311			FALSE	FALSE	FALSE	FALSE	FALSE	0.546635	0.812347	FALSE	TRUE	FALSE	-2.88987	-3.64505	-6.31964	0.71736	-5.13364	-3.5749	-2.01616	-0.000972775	0.045777	0.0925267	0.871578	0.359549	_175	TRUE	TRUE	TRUE
proA	gamma-glutamylphosphate reductase	b0243	111.933	Thiosulfate	Thiosulfate-H(+)_C00320	FALSE	FALSE	FALSE	FALSE	TRUE	0.946306	0.411258	FALSE	FALSE	TRUE	4.66141	9.38911	1.97435	0.668818	2.71294	9.59212	16.4713	-0.0388525	0.0433269	0.125506	5.66803	2.24372	Thiosulfate_1	TRUE	TRUE	TRUE
proA	gamma-glutamylphosphate reductase	b0243	171.899			FALSE	FALSE	FALSE	FALSE	TRUE	0.712098	0.769681	FALSE	FALSE	TRUE	2.76777	6.41364	4.42262	0.629203	1.04849	6.56571	12.0829	-0.032874	0.0271768	0.0872277	4.33515	1.40406	_1085	TRUE	TRUE	TRUE
proA	gamma-glutamylphosphate reductase	b0243	169.899			FALSE	FALSE	FALSE	FALSE	TRUE	0.700139	0.785184	FALSE	FALSE	TRUE	2.93982	6.20569	4.96725	0.640788	1.18708	6.33745	11.4878	-0.0337678	0.029333	0.0924337	4.05953	1.57207	_1066	TRUE	TRUE	TRUE
proA	gamma-glutamylphosphate reductase	b0243	395.39			FALSE	FALSE	FALSE	FALSE	TRUE	0.546519	0.810956	FALSE	FALSE	TRUE	2.94512	5.93726	7.49174	0.633788	1.41313	6.03971	10.6663	-0.0276801	0.027004	0.081688	3.63023	1.38566	_3225	TRUE	TRUE	TRUE
proA	gamma-glutamylphosphate reductase	b0243	213.887			FALSE	FALSE	FALSE	FALSE	TRUE	0.471069	0.848328	FALSE	FALSE	TRUE	3.01435	5.58828	10.0436	0.711327	2.1053	5.70876	9.31222	-0.0191536	0.028485	0.0761235	3.1231	1.357	_1320	TRUE	TRUE	TRUE
proA	gamma-glutamylphosphate reductase	b0243	209.955			FALSE	FALSE	FALSE	FALSE	TRUE	0.442988	0.868196	FALSE	FALSE	TRUE	2.85853	5.51826	9.71187	0.581612	0.60022	5.55532	10.5104	-0.0389923	0.0286164	0.0962252	3.54116	1.8648	_1291	TRUE	TRUE	TRUE
proA	gamma-glutamylphosphate reductase	b0243	367.359			FALSE	FALSE	FALSE	FALSE	TRUE	0.429635	0.868912	FALSE	FALSE	TRUE	2.75635	5.55738	10.1477	0.631485	1.0729	5.64975	10.2266	-0.0311214	0.0271567	0.0854348	3.53789	1.35676	_2837	TRUE	TRUE	TRUE
prmB	N5-glutamine methyltransferase	b2330	157.124			FALSE	FALSE	FALSE	FALSE	TRUE	0.529737	0.811931	FALSE	FALSE	TRUE	5.34279	5.53409	1.1487	-1.86e-07		5.34279			4.2746		0.493685	0.378991	_960	TRUE	TRUE	TRUE
prlC	oligopeptidase A	b3498	819.428			FALSE	FALSE	FALSE	FALSE	TRUE	0.992605	0.0903125	FALSE	FALSE	TRUE	-4.62807	-7.24282	-1.24573	0.809399	-11.0791	-8.53325	-5.98741	0.00700527	0.027729	0.0484527	2.73433	1.83165	_7355	TRUE	TRUE	TRUE
prlC	oligopeptidase A	b3498	438.235			FALSE	FALSE	FALSE	FALSE	TRUE	0.97064	0.397595	FALSE	FALSE	TRUE	5.14664	8.41011	1.31951	0.870682	6.52494	8.96139	11.3978	0.01074	0.0378384	0.0649369	3.23711	0.54806	_3817	TRUE	TRUE	TRUE
prlC	oligopeptidase A	b3498	551.769			FALSE	FALSE	FALSE	FALSE	TRUE	0.964435	0.400385	FALSE	FALSE	TRUE	-3.44195	-5.25048	-3.39044	0.867413	-7.20404	-5.77681	-4.34959	0.00865059	0.0248327	0.0410149	1.86969	1.07404	_5138	TRUE	TRUE	TRUE
prlC	oligopeptidase A	b3498	327.181			FALSE	FALSE	FALSE	FALSE	TRUE	0.931692	0.479453	FALSE	FALSE	TRUE	5.20476	8.10479	2.35216	0.817575	6.13326	8.5977	11.0622	0.00915793	0.0376816	0.0662052	2.74663	0.716369	_2334	TRUE	TRUE	TRUE
prlC	oligopeptidase A	b3498	819.416			FALSE	FALSE	FALSE	FALSE	TRUE	0.930392	0.488478	FALSE	FALSE	TRUE	-3.42234	-5.1484	-3.72792	0.649477	-8.6788	-6.10888	-3.53895	-0.00141752	0.0207572	0.042932	2.05551	1.92025	_7354	TRUE	TRUE	TRUE
prlC	oligopeptidase A	b3498	497.745			FALSE	FALSE	FALSE	FALSE	TRUE	0.913325	0.53898	FALSE	FALSE	TRUE	-2.7556	-4.19195	-5.75265	0.947402	-5.15761	-4.34274	-3.52786	0.0131152	0.0259296	0.038744	1.57377	0.614508	_4560	TRUE	TRUE	TRUE
prlC	oligopeptidase A	b3498	820.43			FALSE	FALSE	FALSE	FALSE	TRUE	0.892742	0.600578	FALSE	FALSE	TRUE	-2.85423	-4.9067	-4.91902	0.901411	-79.1191	-18.4529	42.2134	0.00507438	0.00991028	0.0147462	2.37664	2.34818	_7361	TRUE	TRUE	TRUE
prlC	oligopeptidase A	b3498	358.196			FALSE	FALSE	FALSE	FALSE	TRUE	0.616425	0.824218	FALSE	FALSE	TRUE	2.2347	4.75567	4.96725	0.782945	2.40347	6.27173	10.14	-0.000379805	0.0121682	0.0247163	2.53175	0.912283	_2712	TRUE	TRUE	TRUE
prlC	oligopeptidase A	b3498	199.044	5-Methylthio-D-ribose	5-Methylthio-D-ribose+F(-)_C03089 | 3-(4-Hydroxyphenyl)pyruvate+F(-)_C01179 | 2-Hydroxy-3-(4-hydroxyphenyl)propenoate+F(-)_C05350 | trans-2,3-Dihydroxycinnamate+F(-)_C12623	FALSE	FALSE	FALSE	FALSE	TRUE	0.508482	0.82875	FALSE	FALSE	TRUE	3.17594	6.63028	8.8219	0.435122	-0.0478744	6.36017	12.7682	-0.0403159	0.0247311	0.0897781	4.08697	4.46988	5-Methylthio-D-ribose_1	TRUE	TRUE	TRUE
prlC	oligopeptidase A	b3498	372.218			FALSE	FALSE	FALSE	FALSE	TRUE	0.480585	0.846794	FALSE	FALSE	TRUE	2.31946	4.44532	5.87516	0.782364	2.78939	4.86252	6.93564	-0.00060276	0.0147654	0.0301335	2.03944	0.657619	_2912	TRUE	TRUE	TRUE
prlC	oligopeptidase A	b3498	387.225			FALSE	FALSE	FALSE	FALSE	TRUE	0.46998	0.843589	FALSE	FALSE	TRUE	2.49811	4.3784	5.98511	0.844978	3.28886	4.8289	6.36894	0.00311881	0.0164345	0.0297501	1.85277	0.379025	_3112	FALSE	TRUE	TRUE
prc	carboxy-terminal protease for penicillin-binding protein 3	b1830	380.344			FALSE	FALSE	FALSE	FALSE	TRUE	0.368856	0.887357	FALSE	FALSE	TRUE	2.17494	3.73297	2.90532	0.763364	1.95136	3.79901	5.64665	-0.0055647	0.0192918	0.0441482	1.76169	1.12209	_3029	TRUE	TRUE	TRUE
ppiD	periplasmic folding chaperone, has an inactive PPIase domain	b0441	362.744			FALSE	FALSE	FALSE	FALSE	FALSE	0.897967	0.565366	FALSE	TRUE	FALSE	-5.57895	-4.52013	-4.09535	1.58e-07		-5.57895			4.14711		1.39243	1.00384	_2770	TRUE	TRUE	TRUE
ppiD	periplasmic folding chaperone, has an inactive PPIase domain	b0441	67.0311			FALSE	FALSE	FALSE	FALSE	FALSE	0.846003	0.711851	FALSE	TRUE	FALSE	-3.77966	-4.35568	-4.53587	0.913433	-5.58013	-4.23558	-2.89103	0.0364901	0.103338	0.170186	0.782771	0.110251	_175	TRUE	TRUE	TRUE
ppiD	periplasmic folding chaperone, has an inactive PPIase domain	b0441	364.74			FALSE	FALSE	FALSE	FALSE	FALSE	0.836126	0.699085	FALSE	TRUE	FALSE	-3.78679	-4.29045	-3.77635	0.849604	-7.04223	-4.41752	-1.7928	-0.023014	0.0959775	0.214969	1.30766	0.204867	_2801	TRUE	TRUE	TRUE
ppiD	periplasmic folding chaperone, has an inactive PPIase domain	b0441	132.886			FALSE	FALSE	FALSE	FALSE	FALSE	0.699505	0.789596	FALSE	TRUE	FALSE	-2.46374	-4.43495	-7.03529	0.756727	-17.4925	-8.1701	1.15232	0.00136974	0.00985112	0.0183325	2.16618	1.95358	_818	TRUE	TRUE	TRUE
ppiD	periplasmic folding chaperone, has an inactive PPIase domain	b0441	423.348			FALSE	FALSE	FALSE	FALSE	FALSE	0.563086	0.812975	FALSE	TRUE	FALSE	-2.82735	-3.543	-7.91796	0.691925	-7.00735	-3.71166	-0.415974	-0.0536351	0.0512565	0.156148	1.67342	0.816087	_3610	TRUE	TRUE	TRUE
ppiD	periplasmic folding chaperone, has an inactive PPIase domain	b0441	409.598			FALSE	FALSE	FALSE	FALSE	FALSE	0.363958	0.897567	FALSE	TRUE	FALSE	1.59466	3.42923	2.44848	0.525604	-2.38066	4.95022	12.2811	-0.00504136	0.0074453	0.019932	2.0344	0.856594	_3430	TRUE	TRUE	TRUE
pphB	serine/threonine-specific protein phosphatase 2	b2734	322.276	Sphinganine	Sphinganine.H/Na-H(+)_C00836	FALSE	FALSE	FALSE	FALSE	FALSE	0.472746	0.849498	FALSE	TRUE	FALSE	-2.44251	-3.9243	-6.5476	0.470283	-7.76602	-4.00168	-0.237331	-0.0350313	0.0236885	0.0824082	2.29745	2.6026	Sphinganine_1	TRUE	TRUE	TRUE
pphB	serine/threonine-specific protein phosphatase 2	b2734	191.002			FALSE	FALSE	FALSE	FALSE	FALSE	0.353652	0.894478	FALSE	TRUE	FALSE	1.32881	3.12759	5.38685	0.867438	-44655.8	99.9987	44855.8	0.00143981	0.00574863	0.0100575	1.93559	1.4492	_1193	TRUE	TRUE	TRUE
ppc	phosphoenolpyruvate carboxylase	b3956	573.414	2-Hexaprenyl-6-methoxyphenol	2-Hexaprenyl-6-methoxyphenol.H/Na+F(-)_C05802	FALSE	FALSE	FALSE	FALSE	TRUE	0.516184	0.829684	FALSE	FALSE	TRUE	-1.5275	-3.58165	-8.22821	0.888781	-238.847	-19.5545	199.738	0.00215064	0.00674708	0.0113435	2.20056	2.05248	2-Hexaprenyl-6-methoxyphenol_1	TRUE	TRUE	TRUE
polB	DNA polymerase II	b0060	100.968	Sulfite	Sulfite+F(-)_C00094	FALSE	FALSE	FALSE	FALSE	TRUE	0.997206	0.0779971	FALSE	FALSE	TRUE	-3.92988	-7.3976	-1.31951	0.94192	-11.3638	-9.27671	-7.18959	0.0118241	0.0230385	0.0342528	3.52521	1.57976	Sulfite_4	TRUE	TRUE	TRUE
polB	DNA polymerase II	b0060	79.0571	Propan-2-ol	Propan-2-ol+F(-)_C01845 | Propane-1-ol+F(-)_C05979	FALSE	FALSE	FALSE	FALSE	TRUE	0.989624	0.125556	FALSE	FALSE	TRUE	-3.3937	-6.61011	-3.08625	0.949846	-9.85428	-8.1242	-6.39411	0.0109709	0.0206797	0.0303886	3.20758	1.2536	Propan-2-ol_5	TRUE	TRUE	TRUE
polB	DNA polymerase II	b0060	99.972			FALSE	FALSE	FALSE	FALSE	TRUE	0.913252	0.535547	FALSE	FALSE	TRUE	-2.96001	-5.35614	-5.42617	0.860173	-8.79528	-6.54949	-4.30371	0.00358676	0.0183558	0.0331249	2.65636	1.48624	_547	TRUE	TRUE	TRUE
polB	DNA polymerase II	b0060	98.9724			FALSE	FALSE	FALSE	FALSE	TRUE	0.909805	0.557679	FALSE	FALSE	TRUE	-3.03183	-5.3904	-5.03627	0.849257	-8.45345	-6.27397	-4.0945	0.00264197	0.0204122	0.0381824	2.633	1.38387	_542	TRUE	TRUE	TRUE
polB	DNA polymerase II	b0060	102.965			FALSE	FALSE	FALSE	FALSE	TRUE	0.717614	0.763661	FALSE	FALSE	TRUE	-2.37546	-4.4141	-14.99	0.952285	-5.98903	-5.03099	-4.07295	0.00849605	0.0162002	0.0239043	2.05159	0.771258	_561	TRUE	TRUE	TRUE
polB	DNA polymerase II	b0060	163.021			FALSE	FALSE	FALSE	FALSE	TRUE	0.611319	0.817778	FALSE	FALSE	TRUE	-2.3529	-4.02962	-21.1449	0.975743	-5.21278	-4.648	-4.08321	0.0107797	0.0155609	0.020342	1.71221	0.743341	_1027	TRUE	TRUE	TRUE
polB	DNA polymerase II	b0060	79.053	Propan-2-ol	Propan-2-ol+F(-)_C01845 | Propane-1-ol+F(-)_C05979	FALSE	FALSE	FALSE	FALSE	TRUE	0.49576	0.846286	FALSE	FALSE	TRUE	-1.9711	-3.83742	-25.8941	0.949417	-5.62455	-4.6449	-3.66525	0.00641232	0.0122613	0.0181102	1.85705	0.695963	Propan-2-ol_4	TRUE	TRUE	TRUE
polB	DNA polymerase II	b0060	79.061			FALSE	FALSE	FALSE	FALSE	TRUE	0.489583	0.843987	FALSE	FALSE	TRUE	-2.00037	-3.87767	-25.6883	0.946384	-5.66998	-4.66477	-3.65957	0.00635899	0.0125595	0.01876	1.87511	0.669839	_384	TRUE	TRUE	TRUE
polB	DNA polymerase II	b0060	161.934			FALSE	FALSE	FALSE	FALSE	TRUE	0.473749	0.849449	FALSE	FALSE	TRUE	-2.32298	-3.92234	-22.8203	0.918176	-5.26503	-4.26649	-3.26794	0.00670816	0.017403	0.0280979	1.67158	0.411987	_986	TRUE	TRUE	TRUE
polB	DNA polymerase II	b0060	220.933			FALSE	FALSE	FALSE	FALSE	TRUE	0.436778	0.863532	FALSE	FALSE	TRUE	-2.09186	-4.00271	-25.9719	0.911984	-17489	-99.9931	17289	0.00366537	0.00771779	0.0117702	2.23282	2.05005	_1358	TRUE	TRUE	TRUE
pntB	pyridine nucleotide transhydrogenase, beta subunit	b1602	400.344			FALSE	FALSE	FALSE	FALSE	FALSE	0.517642	0.830903	FALSE	TRUE	FALSE	-5.70262	-5.07883	-13.8357	-1.13574	-30959.5	-99.9947	30759.5	-0.0167409	0.0122859	0.0413127	3.24049	4.8102	_3315	TRUE	TRUE	TRUE
pnp	polynucleotide phosphorylase/polyadenylase	b3164	332.291			FALSE	FALSE	FALSE	FALSE	FALSE	0.638303	0.799052	FALSE	TRUE	FALSE	1.77639	4.13886	2.74552	0.833732	-0.481239	7.04811	14.5775	0.00114353	0.0088487	0.0165539	2.33646	1.50807	_2397	TRUE	TRUE	TRUE
plsB	glycerol-3-phosphate O-acyltransferase	b4041	709.595			FALSE	FALSE	FALSE	FALSE	FALSE	0.355574	0.893832	FALSE	TRUE	FALSE	1.16945	3.20107	5.25043	0.872684	-45941.9	99.9997	46141.9	0.00126219	0.00578917	0.0103162	2.07504	1.73086	_6438	TRUE	TRUE	TRUE
pldB	lysophospholipase L2	b3825	450.262			FALSE	FALSE	FALSE	FALSE	TRUE	0.998856	0	FALSE	FALSE	TRUE	-12.5047	-17.8846	-3.10369	0.847791	-23.3234	-18.3162	-13.309	0.0338401	0.118971	0.204102	5.5155	2.71698	_3974	TRUE	TRUE	TRUE
pldB	lysophospholipase L2	b3825	465.284			FALSE	FALSE	FALSE	FALSE	TRUE	0.998665	0	FALSE	FALSE	TRUE	-11.5505	-18.3911	-2.86194	0.94894	-23.9408	-20.7682	-17.5956	0.0461519	0.0762891	0.106426	6.71526	3.3663	_4159	TRUE	TRUE	TRUE
pldB	lysophospholipase L2	b3825	464.283			FALSE	FALSE	FALSE	FALSE	TRUE	0.997417	0.0903125	FALSE	FALSE	TRUE	-12.9637	-21.7299	-1.31951	0.967841	-30.6958	-27.0755	-23.4553	0.0497741	0.0713035	0.0928329	8.59294	5.21508	_4148	TRUE	TRUE	TRUE
pldB	lysophospholipase L2	b3825	452.28			FALSE	FALSE	FALSE	FALSE	TRUE	0.996955	0.0714974	FALSE	FALSE	TRUE	-10.2727	-16.5188	-4.78176	0.953069	-21.7212	-18.9515	-16.1817	0.0407731	0.0649206	0.0890681	6.06315	3.1327	_4003	TRUE	TRUE	TRUE
pldB	lysophospholipase L2	b3825	438.263			FALSE	FALSE	FALSE	FALSE	TRUE	0.984037	0.290837	FALSE	FALSE	TRUE	-8.78556	-13.8317	-6.18786	0.904764	-19.5325	-16.2266	-12.9206	0.0260078	0.0533208	0.0806338	5.03713	3.19814	_3818	TRUE	TRUE	TRUE
pldB	lysophospholipase L2	b3825	495.274			FALSE	FALSE	FALSE	FALSE	TRUE	0.983661	0.281301	FALSE	FALSE	TRUE	-17.1977	-19.4632	-2.14113	0.471177	-40.4271	-18.1988	4.02946	-0.894376	0.715651	2.32568	2.53574	0.107191	_4527	TRUE	TRUE	TRUE
pldB	lysophospholipase L2	b3825	349.276			FALSE	FALSE	FALSE	FALSE	TRUE	0.978333	0.381319	FALSE	FALSE	TRUE	-7.50518	-10.2975	-7.78918	0.880672	-13.0965	-10.3058	-7.51519	0.0278831	0.0883951	0.148907	3.06059	1.27035	_2584	TRUE	TRUE	TRUE
pldB	lysophospholipase L2	b3825	492.311			FALSE	FALSE	FALSE	FALSE	TRUE	0.962527	0.415437	FALSE	FALSE	TRUE	-5.99199	-10.1141	-8.27531	0.944929	-15.4763	-13.0523	-10.6283	0.0190552	0.031207	0.0433589	4.06564	2.70596	_4488	TRUE	TRUE	TRUE
pldB	lysophospholipase L2	b3825	523.306			FALSE	FALSE	FALSE	FALSE	TRUE	0.90566	0.565004	FALSE	FALSE	TRUE	-8.1984	-9.76577	-7.89215	0.013359	-19.7666	-8.96541	1.83578	-0.332354	0.233457	0.799267	1.72877	0.118527	_4838	TRUE	TRUE	TRUE
pldB	lysophospholipase L2	b3825	496.275			FALSE	FALSE	FALSE	FALSE	TRUE	0.831305	0.698829	FALSE	FALSE	TRUE	-7.15557	-7.65727	-10.1551	0.385885	-24.2867	-7.42263	9.4414	-1.09691	0.384053	1.86502	0.890471	0.337531	_4540	TRUE	TRUE	TRUE
pldB	lysophospholipase L2	b3825	450.28			FALSE	FALSE	FALSE	FALSE	TRUE	0.819895	0.723192	FALSE	FALSE	TRUE	-5.16188	-6.96985	-10.9818	0.640585	-10.0935	-6.90598	-3.71847	-0.00984487	0.0607378	0.131321	1.98797	1.29764	_3975	FALSE	TRUE	TRUE
pldB	lysophospholipase L2	b3825	478.291			FALSE	FALSE	FALSE	FALSE	TRUE	0.785352	0.737009	FALSE	FALSE	TRUE	-3.92511	-6.48985	-11.5542	0.908517	-10.1196	-8.20636	-6.29308	0.0102295	0.0215794	0.0329293	2.68977	1.87394	_4335	FALSE	TRUE	TRUE
pldB	lysophospholipase L2	b3825	479.294			FALSE	FALSE	FALSE	FALSE	TRUE	0.433962	0.864602	FALSE	FALSE	TRUE	-3.59553	-4.47874	-15.0198	-0.0677352	-9.15381	-4.08645	0.980908	-0.126305	0.0750417	0.276388	1.10486	0.873472	_4349	FALSE	TRUE	TRUE
phr	deoxyribodipyrimidine photolyase, FAD-binding	b0708	729.759			FALSE	FALSE	FALSE	FALSE	FALSE	0.831458	0.694711	FALSE	TRUE	FALSE	-6.98234	-7.09448	-1.61539	7.04e-08		-6.98234			7.34689		0.419049	0.314688	_6629	TRUE	TRUE	TRUE
phr	deoxyribodipyrimidine photolyase, FAD-binding	b0708	705.748			FALSE	FALSE	FALSE	FALSE	FALSE	0.817394	0.728951	FALSE	TRUE	FALSE	-4.49782	-5.56924	-5.7937	0.548736	-12.8256	-5.13589	2.5538	-0.265342	0.131111	0.527565	1.86276	0.0453704	_6414	TRUE	TRUE	TRUE
phr	deoxyribodipyrimidine photolyase, FAD-binding	b0708	744.775			FALSE	FALSE	FALSE	FALSE	FALSE	0.725134	0.766795	FALSE	TRUE	FALSE	-4.62986	-5.18075	-8.45361	1.49e-07		-4.62986			4.53387		2.42938	1.53749	_6772	TRUE	TRUE	TRUE
phr	deoxyribodipyrimidine photolyase, FAD-binding	b0708	680.7			FALSE	FALSE	FALSE	FALSE	FALSE	0.677077	0.793569	FALSE	TRUE	FALSE	-3.84321	-5.27521	-8.54359	-0.204383	-11.6246	-5.13742	1.34976	-0.0695335	0.0298296	0.129193	2.64222	2.41236	_6211	TRUE	TRUE	TRUE
phr	deoxyribodipyrimidine photolyase, FAD-binding	b0708	436.343			FALSE	FALSE	FALSE	FALSE	FALSE	0.607208	0.824903	FALSE	TRUE	FALSE	-4.38649	-4.59703	-18.8134	0.523892	-11.118	-5.0366	1.04477	-0.1701	0.113298	0.396696	1.6449	1.55855	_3785	TRUE	TRUE	TRUE
phr	deoxyribodipyrimidine photolyase, FAD-binding	b0708	174.827			FALSE	FALSE	FALSE	FALSE	FALSE	0.424636	0.875257	FALSE	TRUE	FALSE	-4.41326	-4.3344	-16.2968	1.08e-07		-4.41326			3.35983		0.591597	0.620387	_1099	TRUE	TRUE	TRUE
phr	deoxyribodipyrimidine photolyase, FAD-binding	b0708	501.613			FALSE	FALSE	FALSE	FALSE	FALSE	0.40459	0.873235	FALSE	TRUE	FALSE	2.28721	4.3055	3.2875	0.488713	1.09718	4.84733	8.59747	-0.00933314	0.01266	0.0346532	2.21948	0.282044	_4609	TRUE	TRUE	TRUE
phr	deoxyribodipyrimidine photolyase, FAD-binding	b0708	731.752			FALSE	FALSE	FALSE	FALSE	FALSE	0.391376	0.879815	FALSE	TRUE	FALSE	-3.2019	-4.19837	-15.6093	0.833541	-6.52762	-4.29918	-2.07074	-0.0119093	0.0509955	0.1139	1.70963	0.176822	_6655	TRUE	TRUE	TRUE
phr	deoxyribodipyrimidine photolyase, FAD-binding	b0708	661.736			FALSE	FALSE	FALSE	FALSE	FALSE	0.38944	0.884687	FALSE	TRUE	FALSE	-5.19982	-3.96781	-32.5151	0.276602	-21.7278	-6.11433	9.49914	-0.58158	0.134894	0.851369	3.49361	1.97047	_6089	TRUE	TRUE	TRUE
phoA	bacterial alkaline phosphatase	b0383	359.515			FALSE	FALSE	FALSE	FALSE	FALSE	0.72835	0.763165	FALSE	TRUE	FALSE	-3.52328	-3.83095	-4.23855	0.483541	-9.69617	-3.73641	2.22335	-0.287242	0.149051	0.585343	0.667624	0.619968	_2738	TRUE	TRUE	TRUE
phoA	bacterial alkaline phosphatase	b0383	721.048			FALSE	FALSE	FALSE	FALSE	FALSE	0.494297	0.8528	FALSE	TRUE	FALSE	-3.0696	-3.43072	-6.69152	0.225171	-21.412	-3.17574	15.0605	-1.51303	0.178766	1.87056	0.653447	0.591858	_6553	TRUE	TRUE	TRUE
phoA	bacterial alkaline phosphatase	b0383	360.017	1-(5-Phospho-D-ribosyl)-5-amino-4-imidazolecarboxylate	1-(5-Phospho-D-ribosyl)-5-amino-4-imidazolecarboxylate.H/Na-H(+)_C04751 | 5-Carboxyamino-1-(5-phospho-D-ribosyl)imidazole.H/Na-H(+)_C15667	FALSE	FALSE	FALSE	FALSE	FALSE	0.463023	0.847347	FALSE	TRUE	FALSE	-3.46592	-3.62588	-8.80089	0.175619	-25.2249	-3.59744	18.03	-1.74971	0.192595	2.1349	0.886233	1.24189	1-(5-Phospho-D-ribosyl)-5-amino-4-imidazolecarboxylate_1	TRUE	TRUE	TRUE
phnC	phosphonate ABC transporter ATP-binding subunit	b4106	122.955			FALSE	FALSE	FALSE	FALSE	TRUE	0.460309	0.846279	FALSE	FALSE	TRUE	1.98013	3.96052	3.25252	0.773662	2.18197	4.14666	6.11135	-0.00303872	0.0144254	0.0318895	1.96328	1.27305	_704	TRUE	TRUE	TRUE
phnC	phosphonate ABC transporter ATP-binding subunit	b4106	218.01	3-Hydroxy-2-methylpyridine-4,5-dicarboxylate	3-Hydroxy-2-methylpyridine-4,5-dicarboxylate.H/Na-H(+)_C04604	FALSE	FALSE	FALSE	FALSE	TRUE	0.433614	0.863489	FALSE	FALSE	TRUE	2.25663	3.85773	2.2974	0.787881	1.94481	3.94795	5.95109	-0.00761194	0.0223862	0.0523844	1.95847	0.768971	3-Hydroxy-2-methylpyridine-4,5-dicarboxylate_2	TRUE	TRUE	TRUE
phnC	phosphonate ABC transporter ATP-binding subunit	b4106	298.155			FALSE	FALSE	FALSE	FALSE	TRUE	0.370699	0.89038	FALSE	FALSE	TRUE	-2.01202	-3.33119	-5.68822	0.798151	-5.04059	-3.41754	-1.79448	-0.00501541	0.0198365	0.0446884	1.61497	0.718327	_1979	TRUE	TRUE	TRUE
phnA	hypothetical protein	b4108	331.552			FALSE	FALSE	FALSE	FALSE	TRUE	0.454356	0.849885	FALSE	FALSE	TRUE	1.42253	2.57925	7.62293	0.995754	3.11	3.29786	3.48573	0.00684954	0.00776446	0.00867938	1.11822	0.601783	_2386	TRUE	TRUE	TRUE
pheA	fused chorismate mutase P/prephenate dehydratase	b2599	320.259	Sphingosine	Sphingosine.H/Na-H(+)_C00319 | 3-Dehydrosphinganine.H/Na-H(+)_C02934	FALSE	FALSE	FALSE	FALSE	TRUE	0.624715	0.825524	FALSE	FALSE	TRUE	-1.68298	-3.92599	-4.0839	0.645098	-7.08693	-4.07349	-1.06004	-0.0114089	0.0133157	0.0380403	2.37543	1.4143	Sphingosine_3	TRUE	TRUE	TRUE
pgpB	phosphatidylglycerophosphatase B	b1278	118.924	Sulfite	Sulfite.H/K-H(+)_C00094	FALSE	FALSE	FALSE	FALSE	FALSE	0.984566	0.306417	FALSE	TRUE	FALSE	8.58171	9.9334	1.1487	0.819053	3.67464	10.0215	16.3684	-0.0697619	0.212548	0.494857	2.95095	1.36755	Sulfite_5	TRUE	TRUE	TRUE
pgpB	phosphatidylglycerophosphatase B	b1278	116.929			FALSE	FALSE	FALSE	FALSE	FALSE	0.979665	0.40375	FALSE	TRUE	FALSE	8.12656	9.4955	1.7411	0.886208	5.10041	9.43488	13.7694	0.00769004	0.201696	0.395702	2.52204	0.831091	_637	TRUE	TRUE	TRUE
pgpB	phosphatidylglycerophosphatase B	b1278	119.924			FALSE	FALSE	FALSE	FALSE	FALSE	0.963132	0.428984	FALSE	TRUE	FALSE	7.78858	8.9915	3	0.819325	3.39877	9.09594	14.7931	-0.0604624	0.192062	0.444585	2.66216	1.30235	_651	TRUE	TRUE	TRUE
pgpB	phosphatidylglycerophosphatase B	b1278	415.804			FALSE	FALSE	FALSE	FALSE	FALSE	0.897539	0.575285	FALSE	TRUE	FALSE	-3.27723	-6.96607	-3.80731	0.526054	-12.4068	-6.74456	-1.0823	-0.0289937	0.0247633	0.0785204	3.93372	3.60746	_3506	TRUE	TRUE	TRUE
pgpB	phosphatidylglycerophosphatase B	b1278	120.923			FALSE	FALSE	FALSE	FALSE	FALSE	0.857739	0.678394	FALSE	TRUE	FALSE	5.82486	6.85486	4.8045	0.771104	2.00902	6.92114	11.8333	-0.0693951	0.133976	0.337347	2.20919	1.3076	_685	TRUE	TRUE	TRUE
pgpB	phosphatidylglycerophosphatase B	b1278	158.975	Sulfoacetate	Sulfoacetate+F(-)_C14179	FALSE	FALSE	FALSE	FALSE	FALSE	0.818646	0.726981	FALSE	TRUE	FALSE	5.6562	7.02278	4.57305	0.893761	4.09957	6.73749	9.37541	0.0182549	0.121797	0.225339	1.84793	0.331995	Sulfoacetate_1	TRUE	TRUE	TRUE
pgpB	phosphatidylglycerophosphatase B	b1278	425.809			FALSE	FALSE	FALSE	FALSE	FALSE	0.706455	0.777951	FALSE	TRUE	FALSE	-4.77318	-5.09186	-8.09759	2.88e-07		-4.77318			4.35276		2.01715	2.74328	_3641	TRUE	TRUE	TRUE
pgpB	phosphatidylglycerophosphatase B	b1278	100.934			FALSE	FALSE	FALSE	FALSE	FALSE	0.647601	0.780995	FALSE	TRUE	FALSE	4.60259	5.37327	6.77329	0.85845	2.40488	5.27848	8.15208	-0.0148402	0.121892	0.258624	1.38765	0.41259	_552	TRUE	TRUE	TRUE
pgpB	phosphatidylglycerophosphatase B	b1278	159.976	Carbamoyl phosphate	Carbamoyl phosphate+F(-)_C00169 | (Z)-3-Peroxyaminoacrylate.NaCl-H(+)_C20249 | Sulfoacetate[+1]+F(-)_C14179	FALSE	FALSE	FALSE	FALSE	FALSE	0.495036	0.848882	FALSE	TRUE	FALSE	4.24606	5.01063	9.16069	0.814881	1.78011	4.90647	8.03283	-0.0352555	0.109033	0.253321	1.37291	0.593253	Carbamoyl phosphate_1	TRUE	TRUE	TRUE
pgpB	phosphatidylglycerophosphatase B	b1278	117.929			FALSE	FALSE	FALSE	FALSE	FALSE	0.456687	0.848668	FALSE	TRUE	FALSE	4.34125	4.91523	9.4512	0.773719	1.00192	5.04962	9.09732	-0.0749856	0.113433	0.301851	1.59034	0.53674	_642	TRUE	TRUE	TRUE
pgpB	phosphatidylglycerophosphatase B	b1278	132.923			FALSE	FALSE	FALSE	FALSE	FALSE	0.443805	0.867071	FALSE	TRUE	FALSE	4.25294	4.85676	10.7565	0.83608	1.84556	4.85481	7.86406	-0.0311448	0.116585	0.264314	1.29538	0.525699	_820	FALSE	TRUE	TRUE
pgpB	phosphatidylglycerophosphatase B	b1278	136.891			FALSE	FALSE	FALSE	FALSE	FALSE	0.434938	0.865718	FALSE	TRUE	FALSE	4.01935	4.90325	10.3505	0.86757	2.43088	4.85294	7.27501	-0.00743983	0.0870934	0.181627	1.52908	0.236053	_845	FALSE	TRUE	TRUE
pgpB	phosphatidylglycerophosphatase B	b1278	134.894			FALSE	FALSE	FALSE	FALSE	FALSE	0.386868	0.883609	FALSE	TRUE	FALSE	3.87913	4.6849	11.7602	0.871268	2.3658	4.68093	6.99606	-0.00627445	0.0844875	0.175249	1.47528	0.239567	_832	FALSE	TRUE	TRUE
pgpA	phosphatidylglycerophosphatase A	b0418	278.059			FALSE	FALSE	FALSE	FALSE	TRUE	0.732972	0.764241	FALSE	FALSE	TRUE	-4.21565	-4.20348	-4.46569	0.215359	-44.8907	-4.2909	36.3089	-4.20234	0.32265	4.84764	0.447461	0.391598	_1791	TRUE	TRUE	TRUE
pgm	phosphoglucomutase	b0688	551.692			FALSE	FALSE	FALSE	FALSE	TRUE	0.68678	0.773439	FALSE	FALSE	TRUE	-2.28781	-3.88039	-1.1487	0.225597	-11.015	-4.99543	1.02416	-0.0103512	0.00983353	0.0300183	2.1314	0.863594	_5137	TRUE	TRUE	TRUE
pfs	5'-methylthioadenosine/S-adenosylhomocysteine nucleosidase	b0159	340.072			FALSE	FALSE	FALSE	FALSE	TRUE	0.915499	0.50141	FALSE	FALSE	TRUE	-5.37246	-6.4818	-1.1487	0.77478	-9.15194	-6.0748	-2.99766	-0.00669099	0.136979	0.280649	1.20721	0.190094	_2498	TRUE	TRUE	TRUE
pfs	5'-methylthioadenosine/S-adenosylhomocysteine nucleosidase	b0159	334.061	5,5'-Dehydrodivanillate	5,5'-Dehydrodivanillate[+1]-H(+)_C18347 | S-(Indolylmethylthiohydroximoyl)-L-cysteine.H/Na+F(-)_C16518	FALSE	FALSE	FALSE	FALSE	TRUE	0.87261	0.629464	FALSE	FALSE	TRUE	-6.08063	-4.04728	-3.15378	-1.15e-08		-6.08063			6.57658		1.92066	0.85255	5,5'-Dehydrodivanillate_1	TRUE	TRUE	TRUE
pflC	pyruvate formate lyase II activase	b3952	667.182			FALSE	FALSE	FALSE	FALSE	TRUE	0.650077	0.775182	FALSE	FALSE	TRUE	-2.63332	-4.27552	-5.20218	0.36677	-83.281	-12.0087	59.2636	-0.00578581	0.00880596	0.0233977	2.69757	2.39417	_6117	TRUE	TRUE	TRUE
pepQ	proline dipeptidase	b3847	232.083	Carboxynorspermidine	Carboxynorspermidine.NaCl-H(+)_C18174	FALSE	FALSE	FALSE	FALSE	TRUE	0.978583	0.392214	FALSE	FALSE	TRUE	-7.51425	-7.03034	-1	9.7e-08		-7.51425			5.22461		1.4412	1.82055	Carboxynorspermidine_1	TRUE	TRUE	TRUE
pepQ	proline dipeptidase	b3847	392.112			FALSE	FALSE	FALSE	FALSE	TRUE	0.922068	0.491982	FALSE	FALSE	TRUE	-5.73713	-5.15534	-2.2974	8.23e-08		-5.73713			4.64218		0.875427	0.61322	_3190	TRUE	TRUE	TRUE
pepQ	proline dipeptidase	b3847	241.217			FALSE	FALSE	FALSE	FALSE	TRUE	0.714775	0.76011	FALSE	FALSE	TRUE	6.39249	5.73526	2	-3.68e-08		6.39249			4.99612		1.13779	1.03052	_1500	TRUE	TRUE	TRUE
pepQ	proline dipeptidase	b3847	280.237	Linoleate	Linoleate[+1]-H(+)_C01595	FALSE	FALSE	FALSE	FALSE	TRUE	0.646388	0.783362	FALSE	FALSE	TRUE	6.06936	5.53458	3.17767	1.2e-07		6.06936			5.18895		1.00362	1.08336	Linoleate_2	TRUE	TRUE	TRUE
pepQ	proline dipeptidase	b3847	269.249			FALSE	FALSE	FALSE	FALSE	TRUE	0.499372	0.839602	FALSE	FALSE	TRUE	5.41247	4.88356	5.69679	6.88e-08		5.41247			4.08149		0.943019	0.908957	_1721	TRUE	TRUE	TRUE
pepQ	proline dipeptidase	b3847	307.265			FALSE	FALSE	FALSE	FALSE	TRUE	0.494794	0.850192	FALSE	FALSE	TRUE	5.24337	5.07369	4.85161	-1.19e-07		5.24337			4.2498		0.880801	1.0457	_2062	TRUE	TRUE	TRUE
pepQ	proline dipeptidase	b3847	305.249			FALSE	FALSE	FALSE	FALSE	TRUE	0.441954	0.865881	FALSE	FALSE	TRUE	4.97092	4.92596	5.96629	2.31e-08		4.97092			3.91152		0.839267	1.12485	_2055	TRUE	TRUE	TRUE
pepQ	proline dipeptidase	b3847	253.218			FALSE	FALSE	FALSE	FALSE	TRUE	0.370246	0.889392	FALSE	FALSE	TRUE	5.66478	4.55029	9.06463	-5.22e-08		5.66478			9.2528		1.62885	1.58814	_1583	TRUE	TRUE	TRUE
pepQ	proline dipeptidase	b3847	254.221			FALSE	FALSE	FALSE	FALSE	TRUE	0.364442	0.893796	FALSE	FALSE	TRUE	5.53349	4.54516	9.34531	2.23e-08		5.53349			8.87354		1.5485	1.51791	_1590	TRUE	TRUE	TRUE
pepA	multifunctional aminopeptidase A: a cyteinylglycinase, transcription regulator and site-specific recombination factor	b4260	519.333			FALSE	FALSE	FALSE	FALSE	FALSE	0.847224	0.710564	FALSE	TRUE	FALSE	-2.37987	-4.63846	-3.93628	0.786628	-12.4669	-7.07844	-1.68997	0.00137541	0.0107144	0.0200533	2.26004	1.20166	_4797	TRUE	TRUE	TRUE
pepA	multifunctional aminopeptidase A: a cyteinylglycinase, transcription regulator and site-specific recombination factor	b4260	372.277			FALSE	FALSE	FALSE	FALSE	FALSE	0.783003	0.752115	FALSE	TRUE	FALSE	-3.47914	-4.53383	-3.20087	0.280621	-8.3228	-4.6198	-0.916809	-0.040522	0.0394143	0.119351	1.6586	0.29485	_2913	TRUE	TRUE	TRUE
pdxK	pyridoxal-pyridoxamine kinase/hydroxymethylpyrimidine kinase	b2418	284.268			FALSE	FALSE	FALSE	FALSE	TRUE	0.504316	0.828929	FALSE	FALSE	TRUE	5.23235	5.52942	1.37973	4.67e-08		5.23235			4.27471		0.547455	0.125059	_1840	TRUE	TRUE	TRUE
pdxK	pyridoxal-pyridoxamine kinase/hydroxymethylpyrimidine kinase	b2418	283.265			FALSE	FALSE	FALSE	FALSE	TRUE	0.418337	0.862195	FALSE	FALSE	TRUE	5.03983	5.48005	2.2974	5.96e-08		5.03983			3.75765		0.607486	0.150435	_1835	TRUE	TRUE	TRUE
pdxK	pyridoxal-pyridoxamine kinase/hydroxymethylpyrimidine kinase	b2418	285.27			FALSE	FALSE	FALSE	FALSE	TRUE	0.412306	0.867305	FALSE	FALSE	TRUE	4.88701	4.75001	5.35804	-5.13e-08		4.88701			3.67665		0.551569	0.666314	_1854	TRUE	TRUE	TRUE
pdxJ	pyridoxine 5'-phosphate synthase	b2564	488.311			FALSE	FALSE	FALSE	FALSE	TRUE	0.480254	0.84557	FALSE	FALSE	TRUE	-2.61419	-3.8621	-7.22973	0.550521	-7.78584	-4.00734	-0.228841	-0.0446316	0.0315483	0.107728	2.22865	2.20993	_4440	TRUE	TRUE	TRUE
pcnB	poly(A) polymerase	b0143	730.102			FALSE	FALSE	FALSE	FALSE	FALSE	0.452907	0.852195	FALSE	TRUE	FALSE	-4.90301	-4.22625	-15.7592	-3.5e-08		-4.90301			3.80309		1.45077	2.17507	_6635	TRUE	TRUE	TRUE
pcnB	poly(A) polymerase	b0143	752.104			FALSE	FALSE	FALSE	FALSE	FALSE	0.447976	0.853405	FALSE	TRUE	FALSE	-4.90522	-4.22506	-18.4643	-1.36e-07		-4.90522			4.27917		1.42933	2.14454	_6843	TRUE	TRUE	TRUE
pcnB	poly(A) polymerase	b0143	732.1			FALSE	FALSE	FALSE	FALSE	FALSE	0.445294	0.859108	FALSE	TRUE	FALSE	-4.87032	-4.22958	-13.313	1.32e-07		-4.87032			4.16783		1.50922	2.30904	_6659	TRUE	TRUE	TRUE
pcnB	poly(A) polymerase	b0143	111.933	Thiosulfate	Thiosulfate-H(+)_C00320	FALSE	FALSE	FALSE	FALSE	FALSE	0.394761	0.876901	FALSE	TRUE	FALSE	3.78156	4.18918	2.99256	0.00150787	-4445.11	3.79129	4452.69	-769.108	0.527417	770.163	0.829156	1.21831	Thiosulfate_1	TRUE	TRUE	TRUE
pcnB	poly(A) polymerase	b0143	731.102			FALSE	FALSE	FALSE	FALSE	FALSE	0.367587	0.891149	FALSE	TRUE	FALSE	-4.80592	-4.15278	-21.7825	-1.23e-07		-4.80592			3.65265		1.43782	2.17865	_6646	TRUE	TRUE	TRUE
panC	pantothenate synthetase	b0133	456.302			FALSE	FALSE	FALSE	FALSE	TRUE	0.547582	0.803517	FALSE	FALSE	TRUE	-1.9294	-4.25128	-6.30957	0.453811	-7.81187	-3.89352	0.0248403	-0.0257089	0.015686	0.0570808	2.54012	2.4681	_4050	TRUE	TRUE	TRUE
panB	3-methyl-2-oxobutanoate hydroxymethyltransferase	b0134	409.367			FALSE	FALSE	FALSE	FALSE	TRUE	0.525073	0.816587	FALSE	FALSE	TRUE	-1.47585	-3.50343	-5.03627	0.780006	-28.1913	-7.75653	12.6782	5e-05	0.00659359	0.0131372	1.98423	1.00492	_3428	TRUE	TRUE	TRUE
pabB	aminodeoxychorismate synthase, subunit I	b1812	271.88			FALSE	FALSE	FALSE	FALSE	TRUE	0.355066	0.893755	FALSE	FALSE	TRUE	-1.80835	-4.28047	-11.9004	0.853471	-23672.6	-99.9994	23472.6	0.00149569	0.0082811	0.0150665	2.89702	3.11557	_1750	TRUE	TRUE	TRUE
oxc	oxalyl CoA decarboxylase, ThDP-dependent	b2373	730.542			FALSE	FALSE	FALSE	FALSE	FALSE	0.677568	0.789414	FALSE	TRUE	FALSE	-2.80751	-3.84349	-2.65531	0.818095	-5.00535	-3.79832	-2.59128	0.00657273	0.033088	0.0596033	1.06352	0.326835	_6638	TRUE	TRUE	TRUE
oxc	oxalyl CoA decarboxylase, ThDP-dependent	b2373	703.517			FALSE	FALSE	FALSE	FALSE	FALSE	0.539687	0.817525	FALSE	TRUE	FALSE	-2.72922	-3.48111	-5.24251	0.867944	-4.77998	-3.4222	-2.06441	0.00413387	0.0475719	0.0910098	1.04801	0.458312	_6386	TRUE	TRUE	TRUE
oxc	oxalyl CoA decarboxylase, ThDP-dependent	b2373	702.513			FALSE	FALSE	FALSE	FALSE	FALSE	0.354732	0.89559	FALSE	TRUE	FALSE	-2.65742	-3.35671	-7.01534	0.819359	-4.94887	-3.33155	-1.71423	-0.00538124	0.0466942	0.0987696	1.06098	0.637947	_6380	TRUE	TRUE	TRUE
ompT	DLP12 prophage; outer membrane protease VII (outer membrane protein 3b)	b0565	284.565			FALSE	FALSE	FALSE	FALSE	FALSE	0.82682	0.702588	FALSE	TRUE	FALSE	-2.4873	-4.93244	-3.42018	0.705965	-14.2164	-7.4703	-0.724146	-0.00230072	0.0122887	0.026878	2.85242	1.97015	_1847	TRUE	TRUE	TRUE
nuoN	NADH:ubiquinone oxidoreductase, membrane subunit N	b2276	131.99			FALSE	FALSE	FALSE	FALSE	TRUE	0.651967	0.783776	FALSE	FALSE	TRUE	4.69158	4.97429	1	0.228484	-32.8226	4.78953	42.4017	-3.68099	0.336941	4.35487	0.566656	0.669587	_815	TRUE	TRUE	TRUE
nuoN	NADH:ubiquinone oxidoreductase, membrane subunit N	b2276	181.991	2-Oxo-4-phosphonobutanoate	2-Oxo-4-phosphonobutanoate[+1]-H(+)_C17941	FALSE	FALSE	FALSE	FALSE	TRUE	0.353694	0.892652	FALSE	FALSE	TRUE	4.92588	3.99836	4.09535	2.72e-08		4.92588			3.83639		0.997303	0.533077	2-Oxo-4-phosphonobutanoate_2	TRUE	TRUE	TRUE
nuoM	NADH:ubiquinone oxidoreductase, membrane subunit M	b2277	162.89	Molybdate	Molybdate-H(+)_C06232	FALSE	FALSE	FALSE	FALSE	FALSE	0.780564	0.771894	FALSE	TRUE	FALSE	-2.38263	-4.961	-2.37144	0.581997	-8.93378	-5.05141	-1.16904	-0.0176868	0.0180965	0.0538799	2.86557	2.27339	Molybdate_1	TRUE	TRUE	TRUE
nuoK	NADH:ubiquinone oxidoreductase, membrane subunit K	b2279	571.423			FALSE	FALSE	FALSE	FALSE	FALSE	0.563385	0.809872	FALSE	TRUE	FALSE	-1.5878	-3.34229	-7.47323	0.916764	-28353.7	-99.9861	28153.8	0.00286833	0.00606678	0.00926524	1.81306	1.49622	_5335	TRUE	TRUE	TRUE
nuoC	NADH:ubiquinone oxidoreductase, fused CD subunit	b2286	342.38			FALSE	FALSE	FALSE	FALSE	FALSE	0.504265	0.831569	FALSE	TRUE	FALSE	-1.40183	-3.92019	-4.66908	0.431147	-7.77964	-3.54281	0.694024	-0.0241683	0.0119165	0.0480013	2.65491	2.38081	_2525	TRUE	TRUE	TRUE
nuoA	NADH:ubiquinone oxidoreductase, membrane subunit A	b2288	60.0543	Propan-2-ol	Propan-2-ol[+1]-H(+)_C01845 | Propane-1-ol[+1]-H(+)_C05979	FALSE	FALSE	FALSE	FALSE	FALSE	0.520434	0.82256	FALSE	TRUE	FALSE	-2.08883	-4.66701	-8.05167	0.803896	-20430.1	-99.9997	20230.1	0.000112751	0.00979329	0.0194738	3.57062	4.55161	Propan-2-ol_3	TRUE	TRUE	TRUE
nudF	ADP-ribose pyrophosphatase	b3034	586.096			FALSE	FALSE	FALSE	FALSE	TRUE	0.997165	0.0746059	FALSE	FALSE	TRUE	-14.8615	-15.6131	-1	0.217701	-126.672	-15.1737	96.3242	-10.7943	1.05938	12.9131	1.72473	0.957019	_5477	TRUE	TRUE	TRUE
nudF	ADP-ribose pyrophosphatase	b3034	318.51			FALSE	FALSE	FALSE	FALSE	TRUE	0.962556	0.419857	FALSE	FALSE	TRUE	-13.6464	-12.5574	-2	-7.04e-07		-13.6464			7.42663		1.67077	0.343086	_2224	TRUE	TRUE	TRUE
nudF	ADP-ribose pyrophosphatase	b3034	638.027			FALSE	FALSE	FALSE	FALSE	TRUE	0.585225	0.82497	FALSE	FALSE	TRUE	-3.25642	-3.71224	-7.74344	0.676474	-5.95802	-3.66198	-1.36593	-0.0246971	0.0848999	0.194497	0.730359	0.438566	_5900	TRUE	TRUE	TRUE
nudC	NADH pyrophosphatase	b3996	667.56			FALSE	FALSE	FALSE	FALSE	TRUE	0.728386	0.760526	FALSE	FALSE	TRUE	-1.66437	-3.96083	-2.04767	0.819713	-9.31618	-5.44951	-1.58285	0.000498125	0.00903709	0.0175761	2.12055	0.616009	_6128	TRUE	TRUE	TRUE
nrdG	anaerobic ribonucleotide reductase activating protein	b4237	509.072			FALSE	FALSE	FALSE	FALSE	TRUE	0.4403	0.861342	FALSE	FALSE	TRUE	2.36376	4.00323	1.83842	0.441496	1.46128	4.74813	8.03497	-0.00602963	0.011888	0.0298056	1.80231	0.713433	_4682	TRUE	TRUE	TRUE
nrdF	ribonucleoside-diphosphate reductase 2, beta subunit, ferritin-like protein	b2676	270.208			FALSE	FALSE	FALSE	FALSE	FALSE	0.800874	0.704126	FALSE	TRUE	FALSE	-2.32707	-4.19795	-2.56947	0.835205	-6.38895	-4.762	-3.13505	0.00241149	0.0143986	0.0263857	1.8363	0.451699	_1735	TRUE	TRUE	TRUE
nrdF	ribonucleoside-diphosphate reductase 2, beta subunit, ferritin-like protein	b2676	334.806			FALSE	FALSE	FALSE	FALSE	FALSE	0.365883	0.891985	FALSE	TRUE	FALSE	-1.20748	-3.5145	-6.21598	0.514192	-8.81562	-4.08814	0.639331	-0.0158825	0.0103361	0.0365547	2.80134	0.340293	_2425	TRUE	TRUE	TRUE
nrdE	ribonucleoside-diphosphate reductase 2, alpha subunit	b2675	881.175			FALSE	FALSE	FALSE	FALSE	FALSE	0.411223	0.869353	FALSE	TRUE	FALSE	-2.35033	-3.47258	-8.08565	-0.0866616	-7.74464	-3.76221	0.220229	-0.0204286	0.0123187	0.0450661	1.79479	1.06528	_7789	TRUE	TRUE	TRUE
nrdD	anaerobic ribonucleoside-triphosphate reductase	b4238	234.911			FALSE	FALSE	FALSE	FALSE	TRUE	0.674138	0.784076	FALSE	FALSE	TRUE	-2.29307	-3.83087	-4.18712	0.350806	-10.6716	-5.25518	0.161281	-0.00597375	0.00971636	0.0254065	1.89987	1.27066	_1461	TRUE	TRUE	TRUE
nrdD	anaerobic ribonucleoside-triphosphate reductase	b4238	413.326			FALSE	FALSE	FALSE	FALSE	TRUE	0.575547	0.809948	FALSE	FALSE	TRUE	-1.68216	-3.5334	-6.25514	0.867494	-6.51302	-4.55718	-2.60133	0.00212207	0.00940204	0.016682	1.78847	0.935635	_3483	TRUE	TRUE	TRUE
nirB	nitrite reductase, large subunit, NAD(P)H-binding	b3365	134.865			FALSE	FALSE	FALSE	FALSE	FALSE	0.849991	0.69253	FALSE	TRUE	FALSE	3.42746	7.10759	1.1487	0.70698	2.48738	7.2916	12.0958	-0.0232327	0.031468	0.0861686	4.23184	1.13613	_830	TRUE	TRUE	TRUE
nirB	nitrite reductase, large subunit, NAD(P)H-binding	b3365	132.867			FALSE	FALSE	FALSE	FALSE	FALSE	0.824882	0.713291	FALSE	TRUE	FALSE	3.6189	6.74718	2.55085	0.755012	3.04439	6.89254	10.7407	-0.0161023	0.0336041	0.0833104	3.63806	1.14591	_817	TRUE	TRUE	TRUE
nirB	nitrite reductase, large subunit, NAD(P)H-binding	b3365	283.265			FALSE	FALSE	FALSE	FALSE	FALSE	0.802053	0.694687	FALSE	TRUE	FALSE	-2.38215	-4.47412	-2.36508	0.785918	-6.56975	-4.51123	-2.45272	-0.00394692	0.0193906	0.042728	2.12224	0.830778	_1835	TRUE	TRUE	TRUE
nirB	nitrite reductase, large subunit, NAD(P)H-binding	b3365	451.327			FALSE	FALSE	FALSE	FALSE	FALSE	0.795135	0.738725	FALSE	TRUE	FALSE	3.39072	6.64014	2.49146	0.695788	2.21626	6.78149	11.3467	-0.0250505	0.0320017	0.0890539	3.89725	1.2198	_3989	TRUE	TRUE	TRUE
nirB	nitrite reductase, large subunit, NAD(P)H-binding	b3365	284.268			FALSE	FALSE	FALSE	FALSE	FALSE	0.782481	0.755234	FALSE	TRUE	FALSE	-2.28644	-4.29538	-4.21347	0.793077	-6.27392	-4.34357	-2.41322	-0.00315595	0.0184415	0.0400389	2.02656	0.775746	_1840	TRUE	TRUE	TRUE
nirB	nitrite reductase, large subunit, NAD(P)H-binding	b3365	285.27			FALSE	FALSE	FALSE	FALSE	FALSE	0.636447	0.808364	FALSE	TRUE	FALSE	-2.2647	-4.06844	-6.40424	0.791293	-5.89727	-4.08602	-2.27476	-0.00332611	0.0191436	0.0416133	1.86914	0.88663	_1854	TRUE	TRUE	TRUE
nirB	nitrite reductase, large subunit, NAD(P)H-binding	b3365	199.044	5-Methylthio-D-ribose	5-Methylthio-D-ribose+F(-)_C03089 | 3-(4-Hydroxyphenyl)pyruvate+F(-)_C01179 | 2-Hydroxy-3-(4-hydroxyphenyl)propenoate+F(-)_C05350 | trans-2,3-Dihydroxycinnamate+F(-)_C12623	FALSE	FALSE	FALSE	FALSE	FALSE	0.609905	0.819604	FALSE	TRUE	FALSE	5.57239	6.32891	3.2875	-0.0182721	-3.70613	5.96479	15.6357	-0.408267	0.191964	0.792195	1.14149	0.562049	5-Methylthio-D-ribose_1	TRUE	TRUE	TRUE
nirB	nitrite reductase, large subunit, NAD(P)H-binding	b3365	311.296			FALSE	FALSE	FALSE	FALSE	FALSE	0.526546	0.817773	FALSE	TRUE	FALSE	-1.91755	-3.71053	-7.31831	0.809021	-5.39677	-3.80826	-2.21976	-0.00123406	0.0144792	0.0301924	1.7417	0.435392	_2130	TRUE	TRUE	TRUE
nirB	nitrite reductase, large subunit, NAD(P)H-binding	b3365	136.862			FALSE	FALSE	FALSE	FALSE	FALSE	0.523475	0.820904	FALSE	TRUE	FALSE	2.34867	4.59625	5.74349	0.632463	0.653585	4.68295	8.71232	-0.0324691	0.0254413	0.0833518	3.03024	1.29904	_844	TRUE	TRUE	TRUE
nhoA	N-hydroxyarylamine O-acetyltransferase	b1463	237.092			FALSE	FALSE	FALSE	FALSE	TRUE	0.921877	0.488565	FALSE	FALSE	TRUE	-3.93427	-5.09373	-1.37973	0.844151	-6.86427	-4.80858	-2.75289	0.00268878	0.0735508	0.144413	1.36011	0.356393	_1478	TRUE	TRUE	TRUE
nhoA	N-hydroxyarylamine O-acetyltransferase	b1463	237.1	N-Acetylserotonin	N-Acetylserotonin+F(-)_C00978	FALSE	FALSE	FALSE	FALSE	TRUE	0.797347	0.723728	FALSE	FALSE	TRUE	-2.99052	-3.86687	-3.36587	0.765394	-6.23239	-3.71214	-1.19189	-0.0304501	0.0586852	0.14782	1.32483	0.600097	N-Acetylserotonin_1	TRUE	TRUE	TRUE
nhoA	N-hydroxyarylamine O-acetyltransferase	b1463	459.328			FALSE	FALSE	FALSE	FALSE	TRUE	0.674639	0.787846	FALSE	FALSE	TRUE	8.0388	8.06441	2	0.317282	-393.882	8.06666	410.016	-64.5913	1.04241	66.6761	0.165572	0.182338	_4091	TRUE	TRUE	TRUE
nhoA	N-hydroxyarylamine O-acetyltransferase	b1463	142.051			FALSE	FALSE	FALSE	FALSE	TRUE	0.398396	0.873968	FALSE	FALSE	TRUE	-3.93812	-3.25864	-5.8765	-2.96e-08		-3.93812			3.08235		0.751537	0.50911	_906	TRUE	TRUE	TRUE
nhoA	N-hydroxyarylamine O-acetyltransferase	b1463	241.217			FALSE	FALSE	FALSE	FALSE	TRUE	0.354112	0.892726	FALSE	FALSE	TRUE	6.8795	6.18208	4.44129	-1.89e-07		6.8795			6.13272		0.659909	0.310809	_1500	TRUE	TRUE	TRUE
nfnB	dihydropteridine reductase, NAD(P)H-dependent, oxygen-insensitive	b0578	551.692			FALSE	FALSE	FALSE	FALSE	FALSE	0.932603	0.483004	FALSE	TRUE	FALSE	-3.89628	-5.11072	-3.10369	0.563586	-12.1872	-5.77792	0.631378	-0.0990491	0.0570359	0.213121	3.40236	1.99225	_5137	TRUE	TRUE	TRUE
nfnB	dihydropteridine reductase, NAD(P)H-dependent, oxygen-insensitive	b0578	362.744			FALSE	FALSE	FALSE	FALSE	FALSE	0.820077	0.725973	FALSE	TRUE	FALSE	-3.29347	-4.63743	-4.23482	-0.0304939	-9.35781	-4.47158	0.414651	-0.0540167	0.0290367	0.11209	2.06875	2.02066	_2770	TRUE	TRUE	TRUE
nfnB	dihydropteridine reductase, NAD(P)H-dependent, oxygen-insensitive	b0578	364.74			FALSE	FALSE	FALSE	FALSE	FALSE	0.784344	0.751423	FALSE	TRUE	FALSE	-3.49048	-4.21559	-3.47125	0.802797	-7.06711	-4.38808	-1.70906	-0.0251805	0.0664353	0.158051	1.58812	0.135898	_2801	TRUE	TRUE	TRUE
nei	endonuclease VIII/ 5-formyluracil/5-hydroxymethyluracil DNA glycosylase	b0714	67.0311			FALSE	FALSE	FALSE	FALSE	FALSE	0.461934	0.850917	FALSE	TRUE	FALSE	-3.79806	-3.84158	-2.82523	-1.29e-07		-3.79806			5.17669		0.167141	0.220777	_175	TRUE	TRUE	TRUE
ndh	respiratory NADH dehydrogenase 2/cupric reductase	b1109	331.552			FALSE	FALSE	FALSE	FALSE	TRUE	0.99743	0.0953298	FALSE	FALSE	TRUE	-4.65664	-8.78718	-1.31951	0.895784	-12.123	-9.42531	-6.7276	0.00885256	0.033272	0.0576915	3.98086	1.7552	_2386	TRUE	TRUE	TRUE
ndh	respiratory NADH dehydrogenase 2/cupric reductase	b1109	665.121	NADH	NADH[+1]-H(+)_C00004	FALSE	TRUE	TRUE	TRUE	TRUE	0.84744	0.703005	FALSE	FALSE	TRUE	-2.90392	-5.03714	-5.68535	0.804955	-7.21756	-5.07371	-2.92987	-0.00302589	0.0253169	0.0536598	2.26044	1.36703	NADH_2	TRUE	TRUE	TRUE
ndh	respiratory NADH dehydrogenase 2/cupric reductase	b1109	158.939			FALSE	FALSE	FALSE	FALSE	TRUE	0.359221	0.893177	FALSE	FALSE	TRUE	4.18769	4.05115	4.11227	-3.27e-08		4.18769			3.06516		0.661291	0.86686	_968	TRUE	TRUE	TRUE
narZ	nitrate reductase 2 (NRZ), alpha subunit	b1468	859.193			FALSE	FALSE	FALSE	FALSE	FALSE	0.8763	0.604579	FALSE	TRUE	FALSE	-2.95318	-5.0149	-2.35216	0.234487	-9.69764	-5.07489	-0.452147	-0.0240658	0.0179871	0.0600399	2.51821	1.36131	_7628	TRUE	TRUE	TRUE
narY	nitrate reductase 2 (NRZ), beta subunit	b1467	361.357			FALSE	FALSE	FALSE	FALSE	FALSE	0.766826	0.767375	FALSE	TRUE	FALSE	-2.84648	-6.02312	-5.37348	0.849045	-12043.7	-99.9994	11843.7	0.00274972	0.0111542	0.0195587	3.53113	3.39573	_2758	TRUE	TRUE	TRUE
narI	nitrate reductase 1, gamma (cytochrome b(NR)) subunit	b1227	409.822			FALSE	FALSE	FALSE	FALSE	FALSE	0.438607	0.861333	FALSE	TRUE	FALSE	-1.92572	-3.93068	-10.3389	0.857768	-270.089	-21.8323	226.424	0.00204727	0.00777824	0.0135092	2.42231	2.26946	_3432	TRUE	TRUE	TRUE
napA	nitrate reductase, periplasmic, large subunit	b2206	234.124			FALSE	FALSE	FALSE	FALSE	FALSE	0.444608	0.865944	FALSE	TRUE	FALSE	3.07085	4.01679	2.37773	0.533905	1.36509	4.15403	6.94297	-0.0254857	0.0371851	0.0998558	1.51309	1.05244	_1451	TRUE	TRUE	TRUE
nanK	N-acetylmannosamine kinase	b3222	528.959	ITP	ITP.H/Na-H(+)_C00081	FALSE	FALSE	FALSE	FALSE	TRUE	0.999509	0	FALSE	FALSE	TRUE	-6.14971	-8.86846	-3.65019	0.920886	-10.9883	-9.07246	-7.15664	0.0274194	0.0610607	0.094702	2.8866	1.32888	ITP_1	TRUE	TRUE	TRUE
nanK	N-acetylmannosamine kinase	b3222	527.968	ATP	ATP.H/Na-H(+)_C00002 | dGTP.H/Na-H(+)_C00286	FALSE	TRUE	TRUE	TRUE	TRUE	0.99937	0	FALSE	FALSE	TRUE	-7.04709	-10.9671	-1	0.945752	-14.0332	-12.0424	-10.0516	0.0295712	0.052471	0.0753707	4.07151	2.11051	ATP_2	TRUE	TRUE	TRUE
nanK	N-acetylmannosamine kinase	b3222	549.952	2,5-Diaminopyrimidine nucleoside triphosphate	2,5-Diaminopyrimidine nucleoside triphosphate.H/K-H(+)_C05923 | 2,5-Diamino-6-(5'-triphosphoryl-3',4'-trihydroxy-2'-oxopentyl)-amino-4-oxopyrimidine.H/K-H(+)_C06148	FALSE	FALSE	FALSE	FALSE	TRUE	0.998705	0	FALSE	FALSE	TRUE	-6.19871	-9.91729	-2.60517	0.951075	-13.1786	-11.4261	-9.67355	0.0243645	0.0401275	0.0558905	3.77185	2.16511	2,5-Diaminopyrimidine nucleoside triphosphate_1	TRUE	TRUE	TRUE
nanK	N-acetylmannosamine kinase	b3222	565.927			FALSE	FALSE	FALSE	FALSE	TRUE	0.993435	0.100937	FALSE	FALSE	TRUE	-5.34471	-8.91183	-4.72376	0.947921	-14.5777	-12.2099	-9.84208	0.0166444	0.0263208	0.0359972	3.65326	2.71385	_5278	TRUE	TRUE	TRUE
nanK	N-acetylmannosamine kinase	b3222	263.473			FALSE	FALSE	FALSE	FALSE	TRUE	0.988687	0.122567	FALSE	FALSE	TRUE	-4.67819	-8.70043	-4.98292	0.981952	-22.1012	-16.7898	-11.4785	0.0152189	0.0196406	0.0240623	4.2016	3.34581	_1670	TRUE	TRUE	TRUE
nanK	N-acetylmannosamine kinase	b3222	543.947	ATP	ATP.H/K-H(+)_C00002 | dGTP.H/K-H(+)_C00286	FALSE	TRUE	TRUE	TRUE	TRUE	0.986177	0.205912	FALSE	FALSE	TRUE	-4.79679	-7.54596	-6.67286	0.970825	-9.06485	-8.07123	-7.07761	0.0252129	0.0374009	0.0495889	2.74757	0.98773	ATP_3	TRUE	TRUE	TRUE
nanK	N-acetylmannosamine kinase	b3222	550.941			FALSE	FALSE	FALSE	FALSE	TRUE	0.980471	0.363987	FALSE	FALSE	TRUE	-5.03989	-7.26821	-7.3765	0.925622	-8.88063	-7.39117	-5.90171	0.0238723	0.050281	0.0766896	2.30454	0.903779	_5126	TRUE	TRUE	TRUE
nanK	N-acetylmannosamine kinase	b3222	368.035	AMP	AMP.H/Na-H(+)_C00020 | dGMP.H/Na-H(+)_C00362 | 3'-AMP.H/Na-H(+)_C01367	FALSE	FALSE	FALSE	FALSE	TRUE	0.970311	0.379102	FALSE	FALSE	TRUE	4.09135	7.95705	2	0.951345	7.42036	9.29216	11.164	0.0138919	0.0266379	0.0393838	3.79768	1.15419	AMP_2	TRUE	TRUE	TRUE
nanK	N-acetylmannosamine kinase	b3222	549.936			FALSE	FALSE	FALSE	FALSE	TRUE	0.879467	0.608295	FALSE	FALSE	TRUE	-3.92749	-6.20762	-10.6746	0.966632	-7.65458	-6.79103	-5.92748	0.018964	0.0285084	0.0380528	2.25972	0.965669	_5119	TRUE	TRUE	TRUE
nanK	N-acetylmannosamine kinase	b3222	466.009			FALSE	FALSE	FALSE	FALSE	TRUE	0.872892	0.632643	FALSE	FALSE	TRUE	2.73694	5.00733	4.38433	0.991063	5.53571	6.01449	6.49327	0.0136117	0.0167206	0.0198296	2.22999	0.929319	_4169	TRUE	TRUE	TRUE
nanK	N-acetylmannosamine kinase	b3222	347.055	Aflatoxin B1-exo-8,9-epoxide	Aflatoxin B1-exo-8,9-epoxide+F(-)_C19586 | AMP[+1]-H(+)_C00020 | dGMP[+1]-H(+)_C00362 | 3'-AMP[+1]-H(+)_C01367	FALSE	FALSE	FALSE	FALSE	TRUE	0.838382	0.693524	FALSE	FALSE	TRUE	3.18438	5.44515	3.36587	0.98638	5.24709	5.79754	6.34799	0.0186512	0.0248816	0.0311119	2.25023	0.355821	Aflatoxin B1-exo-8,9-epoxide_2	FALSE	TRUE	TRUE
nanK	N-acetylmannosamine kinase	b3222	263.97	L-Glutamyl 5-phosphate	L-Glutamyl 5-phosphate.H/K-H(+)_C03287	FALSE	FALSE	FALSE	FALSE	TRUE	0.812727	0.730862	FALSE	FALSE	TRUE	-2.98183	-5.10024	-13.5736	0.975837	-6.45476	-5.78172	-5.10868	0.0136703	0.0193751	0.0250799	2.0448	0.713229	L-Glutamyl 5-phosphate_2	FALSE	TRUE	TRUE
nanK	N-acetylmannosamine kinase	b3222	448.005	ADP	ADP.H/Na-H(+)_C00008 | Adenosine 3',5'-bisphosphate.H/Na-H(+)_C00054 | dGDP.H/Na-H(+)_C00361	FALSE	TRUE	TRUE	TRUE	TRUE	0.80923	0.710888	FALSE	FALSE	TRUE	-2.51627	-4.76297	-18.272	0.973936	-9.5806	-7.68877	-5.79695	0.00839659	0.0118014	0.0152063	2.3376	1.63594	ADP_2	FALSE	TRUE	TRUE
nanK	N-acetylmannosamine kinase	b3222	569.943			FALSE	FALSE	FALSE	FALSE	TRUE	0.806321	0.691141	FALSE	FALSE	TRUE	-2.91559	-5.05812	-14.1655	0.954213	-7.4332	-6.31829	-5.20337	0.0101261	0.0169876	0.0238492	2.24855	1.28824	_5318	FALSE	TRUE	TRUE
nanK	N-acetylmannosamine kinase	b3222	566.914			FALSE	FALSE	FALSE	FALSE	TRUE	0.788668	0.732966	FALSE	FALSE	TRUE	-4.41602	-6.18166	-10.5322	0.701105	-8.69886	-6.29541	-3.89196	0.000219392	0.0428896	0.0855597	1.85392	1.15591	_5284	FALSE	TRUE	TRUE
nanK	N-acetylmannosamine kinase	b3222	625.94			FALSE	FALSE	FALSE	FALSE	TRUE	0.617012	0.825928	FALSE	FALSE	TRUE	-3.38184	-4.98987	-14.4471	0.84195	-6.85577	-5.19123	-3.52669	0.00495459	0.0316369	0.0583192	1.84164	1.05438	_5801	FALSE	TRUE	TRUE
nanK	N-acetylmannosamine kinase	b3222	607.914			FALSE	FALSE	FALSE	FALSE	TRUE	0.552322	0.814394	FALSE	FALSE	TRUE	-1.77573	-3.88618	-22.5663	0.922911	-6.96178	-5.16393	-3.36608	0.00413683	0.0101648	0.0161928	2.01751	0.731584	_5660	FALSE	TRUE	TRUE
nanK	N-acetylmannosamine kinase	b3222	448.987	IDP	IDP.H/Na-H(+)_C00104	FALSE	FALSE	FALSE	FALSE	TRUE	0.509666	0.824714	FALSE	FALSE	TRUE	3.94549	4.91467	4.91902	0.159342	0.0181379	4.45995	8.90176	-0.100375	0.0905909	0.281557	0.997903	0.609238	IDP_4	FALSE	TRUE	TRUE
nanK	N-acetylmannosamine kinase	b3222	601.137			FALSE	FALSE	FALSE	FALSE	TRUE	0.397856	0.871935	FALSE	FALSE	TRUE	1.68107	3.02494	12.5866	0.979819	3.02914	3.42413	3.81911	0.00794629	0.0111833	0.0144204	1.30542	0.384261	_5614	FALSE	TRUE	TRUE
nanK	N-acetylmannosamine kinase	b3222	522.982	GTP	GTP[+1]-H(+)_C00044	FALSE	FALSE	FALSE	FALSE	TRUE	0.376306	0.882041	FALSE	FALSE	TRUE	-2.44773	-4.00579	-19.7023	0.860819	-5.74918	-4.35059	-2.952	0.00292813	0.0195149	0.0361017	1.77931	0.968739	GTP_2	FALSE	TRUE	TRUE
nagZ	beta N-acetyl-glucosaminidase	b1107	331.866			FALSE	FALSE	FALSE	FALSE	TRUE	0.610342	0.816116	FALSE	FALSE	TRUE	-1.93624	-4.00739	-10.2351	0.9065	-15.3322	-7.93179	-0.53141	0.00361374	0.00869032	0.0137669	2.17685	1.63749	_2392	TRUE	TRUE	TRUE
nagZ	beta N-acetyl-glucosaminidase	b1107	443.615			FALSE	FALSE	FALSE	FALSE	TRUE	0.438156	0.862449	FALSE	FALSE	TRUE	2.05221	3.94566	2.35216	0.775849	1.9919	4.06889	6.14588	-0.00617306	0.0177552	0.0416834	2.08931	0.438372	_3886	TRUE	TRUE	TRUE
nagZ	beta N-acetyl-glucosaminidase	b1107	684.74			FALSE	FALSE	FALSE	FALSE	TRUE	0.414041	0.869464	FALSE	FALSE	TRUE	-1.53759	-3.63157	-32.5278	0.921392	-21917.6	-99.9999	21717.6	0.00300848	0.00728683	0.0115652	2.49474	2.73745	_6245	TRUE	TRUE	TRUE
nagE	fused N-acetyl glucosamine specific PTS enzyme: IIC, IIB, and IIA components	b0679	60.9779			FALSE	FALSE	FALSE	FALSE	TRUE	0.532924	0.822515	FALSE	FALSE	TRUE	-3.11867	-5.0915	-9.86416	0.443915	-11.7152	-5.55469	0.605856	-0.0596934	0.0309057	0.121505	3.74106	3.72299	_129	TRUE	TRUE	TRUE
nagB	glucosamine-6-phosphate deaminase	b0678	725.739			FALSE	FALSE	FALSE	FALSE	FALSE	0.985169	0.285989	FALSE	TRUE	FALSE	-9.38435	-9.99903	-1.7411	-1.42e-07		-9.38435			9.1916		2.27313	1.47431	_6591	TRUE	TRUE	TRUE
nagB	glucosamine-6-phosphate deaminase	b0678	729.759			FALSE	FALSE	FALSE	FALSE	FALSE	0.767996	0.76442	FALSE	TRUE	FALSE	-6.84401	-6.26284	-7.9051	-1.36e-07		-6.84401			5.3267		0.733588	0.32627	_6629	TRUE	TRUE	TRUE
nagB	glucosamine-6-phosphate deaminase	b0678	507.792			FALSE	FALSE	FALSE	FALSE	FALSE	0.604419	0.821716	FALSE	TRUE	FALSE	-1.93041	-4.22295	-23.9331	0.940275	-15041.4	-99.9987	14841.4	0.00420136	0.00781232	0.0114233	2.4152	1.94059	_4670	TRUE	TRUE	TRUE
nagB	glucosamine-6-phosphate deaminase	b0678	230.842			FALSE	FALSE	FALSE	FALSE	FALSE	0.596502	0.817274	FALSE	TRUE	FALSE	-4.16634	-6.49504	-14.8326	0.761953	-8466.56	-99.9999	8266.56	0.00215872	0.0141285	0.0260982	3.99847	5.4896	_1416	TRUE	TRUE	TRUE
nagB	glucosamine-6-phosphate deaminase	b0678	684.74			FALSE	FALSE	FALSE	FALSE	FALSE	0.593597	0.822571	FALSE	TRUE	FALSE	-2.15014	-4.71567	-13.1421	0.87005	-14.9483	-8.08825	-1.22823	0.00273891	0.0105262	0.0183134	2.62472	1.52055	_6245	TRUE	TRUE	TRUE
nagB	glucosamine-6-phosphate deaminase	b0678	744.775			FALSE	FALSE	FALSE	FALSE	FALSE	0.429898	0.870022	FALSE	TRUE	FALSE	-3.59986	-5.15677	-17.2627	0.549737	-10.4566	-5.43665	-0.416681	-0.0591214	0.0434952	0.146112	2.93536	2.73425	_6772	TRUE	TRUE	TRUE
nagB	glucosamine-6-phosphate deaminase	b0678	254.831			FALSE	FALSE	FALSE	FALSE	FALSE	0.427991	0.875433	FALSE	TRUE	FALSE	-4.66695	-5.01202	-20.2737	4.88e-08		-4.66695			4.23157		2.45997	3.04774	_1595	TRUE	TRUE	TRUE
nagB	glucosamine-6-phosphate deaminase	b0678	336.876			FALSE	FALSE	FALSE	FALSE	FALSE	0.394475	0.878894	FALSE	TRUE	FALSE	-4.02036	-4.05947	-17.144	0.676736	-8.72239	-4.28795	0.146484	-0.1496	0.161829	0.473258	0.702863	0.417099	_2457	TRUE	TRUE	TRUE
nagB	glucosamine-6-phosphate deaminase	b0678	228.841			FALSE	FALSE	FALSE	FALSE	FALSE	0.390231	0.881801	FALSE	TRUE	FALSE	-4.94753	-4.49179	-23.7793	0.32218	-20.9591	-5.55289	9.85336	-0.723996	0.162529	1.04905	2.5618	2.51802	_1399	TRUE	TRUE	TRUE
nagB	glucosamine-6-phosphate deaminase	b0678	614.87			FALSE	FALSE	FALSE	FALSE	FALSE	0.379212	0.87932	FALSE	TRUE	FALSE	-4.26541	-4.9867	-38.5534	0.31749	-17.3285	-6.07722	5.17403	-0.227923	0.065208	0.358339	4.54386	4.66379	_5711	TRUE	TRUE	TRUE
nagA	N-acetylglucosamine-6-phosphate deacetylase	b0677	428.311			FALSE	FALSE	FALSE	FALSE	TRUE	0.573432	0.811807	FALSE	FALSE	TRUE	1.63004	3.20089	2.78652	0.94426	2.9925	3.82929	4.66607	0.00501105	0.0094922	0.0139733	1.44048	0.456443	_3675	TRUE	TRUE	TRUE
nadD	nicotinic acid mononucleotide adenylyltransferase, NAD(P)-dependent	b0639	411.841			FALSE	FALSE	FALSE	FALSE	TRUE	0.946486	0.414685	FALSE	FALSE	TRUE	-3.35281	-7.865	-2.87376	0.896964	-121.3	-25.8843	69.5312	0.00525827	0.0151749	0.0250915	4.71591	3.82354	_3457	TRUE	TRUE	TRUE
nadD	nicotinic acid mononucleotide adenylyltransferase, NAD(P)-dependent	b0639	561.616			FALSE	FALSE	FALSE	FALSE	TRUE	0.674474	0.785957	FALSE	FALSE	TRUE	4.84034	5.68425	3.22341	-0.129588	-8.46918	5.29118	19.0515	-0.528817	0.121039	0.770895	2.37529	2.58866	_5228	TRUE	TRUE	TRUE
nadB	quinolinate synthase, L-aspartate oxidase (B protein) subunit	b2574	157.124			FALSE	FALSE	FALSE	FALSE	TRUE	0.385369	0.883433	FALSE	FALSE	TRUE	4.02745	3.78904	1.1487	0.0457878	-214.461	4.06249	222.586	-28.8249	0.400935	29.6267	0.500389	0.445073	_960	TRUE	TRUE	TRUE
murI	glutamate racemase	b3967	331.552			FALSE	FALSE	FALSE	FALSE	TRUE	0.687297	0.775349	FALSE	FALSE	TRUE	1.89969	3.45305	3.06389	0.959891	3.61258	4.39634	5.18011	0.00657804	0.0104975	0.014417	1.53846	0.889528	_2386	TRUE	TRUE	TRUE
murG	N-acetylglucosaminyl transferase	b0090	745.458			FALSE	FALSE	FALSE	FALSE	FALSE	0.482599	0.85546	FALSE	TRUE	FALSE	1.73453	3.53653	4.65426	0.861418	1.94273	5.68355	9.42437	0.00207988	0.00864068	0.0152015	1.96488	1.25547	_6781	TRUE	TRUE	TRUE
murG	N-acetylglucosaminyl transferase	b0090	734.46			FALSE	FALSE	FALSE	FALSE	FALSE	0.3598	0.893253	FALSE	TRUE	FALSE	1.43241	2.95433	11.5889	0.927092	2.67552	4.28877	5.90202	0.00344076	0.00744803	0.0114553	1.5158	1.00985	_6686	TRUE	TRUE	TRUE
murF	UDP-N-acetylmuramoyl-tripeptide:D-alanyl-D-alanine ligase	b0086	363.089	Sucrose	Sucrose.H/Na-H(+)_C00089 | Cellobiose.H/Na-H(+)_C00185 | Maltose.H/Na-H(+)_C00208 | Lactose.H/Na-H(+)_C00243 | Isomaltose.H/Na-H(+)_C00252 | alpha,alpha-Trehalose.H/Na-H(+)_C01083 | alpha-D-Galactosyl-(1->3)-1D-myo-inositol.H/Na-H(+)_C01235 | Epimelibiose.H/Na-H(+)_C05400 | Melibiose.H/Na-H(+)_C05402	FALSE	FALSE	FALSE	FALSE	FALSE	0.351966	0.898911	FALSE	TRUE	FALSE	-2.63766	-3.10915	-6.6454	0.947188	-3.8957	-3.06231	-2.22893	0.0267993	0.0629807	0.099162	0.73841	0.118125	Sucrose_5	TRUE	TRUE	TRUE
murE	UDP-N-acetylmuramoyl-L-alanyl-D-glutamate:meso-diaminopimelate ligase	b0085	427.305			FALSE	FALSE	FALSE	FALSE	FALSE	0.871636	0.634897	FALSE	TRUE	FALSE	-5.64928	-6.4542	-1.55185	1.25e-07		-5.64928			4.0639		3.89142	3.3071	_3653	TRUE	TRUE	TRUE
murD	UDP-N-acetylmuramoyl-L-alanine:D-glutamate ligase	b0088	67.0311			FALSE	FALSE	FALSE	FALSE	TRUE	0.392817	0.879865	FALSE	FALSE	TRUE	-3.54872	-3.7556	-3.98742	0.275612	-44.8388	-3.59582	37.6471	-4.66677	0.304913	5.2766	0.25863	0.166108	_175	TRUE	TRUE	TRUE
murD	UDP-N-acetylmuramoyl-L-alanine:D-glutamate ligase	b0088	544.962			FALSE	FALSE	FALSE	FALSE	TRUE	0.390167	0.880781	FALSE	FALSE	TRUE	5.39063	4.93878	1.7826	4.05e-08		5.39063			4.12142		0.625323	0.327087	_5081	TRUE	TRUE	TRUE
murD	UDP-N-acetylmuramoyl-L-alanine:D-glutamate ligase	b0088	430.97			FALSE	FALSE	FALSE	FALSE	TRUE	0.39008	0.881746	FALSE	FALSE	TRUE	5.28678	4.84222	2.45951	-3.71e-08		5.28678			4.16613		0.607037	0.369144	_3715	TRUE	TRUE	TRUE
murD	UDP-N-acetylmuramoyl-L-alanine:D-glutamate ligase	b0088	330.977			FALSE	FALSE	FALSE	FALSE	TRUE	0.369161	0.889323	FALSE	FALSE	TRUE	5.26495	4.79057	4.24102	3.1e-07		5.26495			3.70656		0.616508	0.430601	_2381	TRUE	TRUE	TRUE
murB	UDP-N-acetylenolpyruvoylglucosamine reductase, FAD-binding	b3972	371.535			FALSE	FALSE	FALSE	FALSE	TRUE	0.997256	0.0817113	FALSE	FALSE	TRUE	-6.6818	-9.29625	-1.1487	0.991489	-10.0931	-9.34929	-8.60553	0.0653273	0.0817104	0.0980935	3.02441	0.393422	_2902	TRUE	TRUE	TRUE
murB	UDP-N-acetylenolpyruvoylglucosamine reductase, FAD-binding	b3972	372.037			FALSE	FALSE	FALSE	FALSE	TRUE	0.994461	0.0571979	FALSE	FALSE	TRUE	-5.5134	-6.9639	-2.63902	0.911244	-8.74803	-6.78139	-4.81476	0.0332601	0.0982405	0.163221	1.79633	0.649367	_2908	TRUE	TRUE	TRUE
mtlD	mannitol-1-phosphate dehydrogenase, NAD-dependent	b3600	331.552			FALSE	FALSE	FALSE	FALSE	TRUE	0.903853	0.554854	FALSE	FALSE	TRUE	6.6908	7.87739	1.51572	0.0587307	-104.116	6.82448	117.765	-11.472	0.487004	12.446	1.42018	1.58157	_2386	TRUE	TRUE	TRUE
mtlD	mannitol-1-phosphate dehydrogenase, NAD-dependent	b3600	665.121	NADH	NADH[+1]-H(+)_C00004	FALSE	TRUE	TRUE	TRUE	TRUE	0.532695	0.818457	FALSE	FALSE	TRUE	5.34274	5.90311	3	0.00853676	-1911.8	5.3607	1922.52	-314.145	0.697851	315.54	0.618189	0.593364	NADH_2	TRUE	TRUE	TRUE
mtlD	mannitol-1-phosphate dehydrogenase, NAD-dependent	b3600	702.076	NADH	NADH.H/K-H(+)_C00004	FALSE	TRUE	TRUE	TRUE	TRUE	0.385159	0.882426	FALSE	FALSE	TRUE	4.45072	4.64821	4.18256	2.53e-08		4.45072			4.39549		0.689842	0.576121	NADH_3	TRUE	TRUE	TRUE
mraY	phospho-N-acetylmuramoyl-pentapeptide transferase	b0087	409.367			FALSE	FALSE	FALSE	FALSE	FALSE	0.875154	0.62236	FALSE	TRUE	FALSE	-2.06294	-4.03629	-6.27384	0.938251	-13.2813	-7.89623	-2.51118	0.00492093	0.00877884	0.0126367	2.02396	1.63212	_3428	TRUE	TRUE	TRUE
mraW	16S rRNA m(4)C1402 methyltransferase, SAM-dependent	b0082	67.0311			FALSE	FALSE	FALSE	FALSE	FALSE	0.858299	0.670412	FALSE	TRUE	FALSE	-3.90571	-4.42919	-2.11179	0.922201	-5.7377	-4.28786	-2.83801	0.0411191	0.123454	0.205789	0.727732	0.0690895	_175	TRUE	TRUE	TRUE
mqo	malate dehydrogenase, FAD/NAD(P)-binding domain	b2210	263.04			FALSE	FALSE	FALSE	FALSE	TRUE	0.656092	0.782436	FALSE	FALSE	TRUE	1.62324	3.91932	3.49302	0.907165	2.28654	6.22696	10.1674	0.00303468	0.00894034	0.014846	2.23494	1.29506	_1667	TRUE	TRUE	TRUE
mqo	malate dehydrogenase, FAD/NAD(P)-binding domain	b2210	359.041	1-(5'-Phosphoribosyl)-5-amino-4-imidazolecarboxamide	1-(5'-Phosphoribosyl)-5-amino-4-imidazolecarboxamide.H/Na-H(+)_C04677	FALSE	FALSE	FALSE	FALSE	TRUE	0.461865	0.849752	FALSE	FALSE	TRUE	1.71864	3.63793	3.89806	0.887835	2.82619	4.4923	6.15841	0.00292905	0.00956781	0.0162066	1.72569	0.509812	1-(5'-Phosphoribosyl)-5-amino-4-imidazolecarboxamide_1	TRUE	TRUE	TRUE
miaA	delta(2)-isopentenylpyrophosphate tRNA-adenosine transferase	b4171	331.552			FALSE	FALSE	FALSE	FALSE	TRUE	0.597567	0.813883	FALSE	FALSE	TRUE	1.62547	3.12801	5.60744	0.947387	-21434.5	99.9991	21634.5	0.00362515	0.00608967	0.00855418	1.75717	1.75748	_2386	TRUE	TRUE	TRUE
miaA	delta(2)-isopentenylpyrophosphate tRNA-adenosine transferase	b4171	705.603			FALSE	FALSE	FALSE	FALSE	TRUE	0.592198	0.816157	FALSE	FALSE	TRUE	-2.51861	-3.87992	-5.00797	0.466064	-7.15171	-4.48616	-1.82061	-0.00758114	0.0150559	0.037693	1.72327	1.20834	_6409	TRUE	TRUE	TRUE
mhpF	acetaldehyde-CoA dehydrogenase II, NAD-binding	b0351	747.446			FALSE	FALSE	FALSE	FALSE	FALSE	0.544219	0.814194	FALSE	TRUE	FALSE	2.06128	4.24937	5.91229	0.836399	2.16025	6.56774	10.9752	0.00157617	0.0105641	0.0195521	2.39096	2.2546	_6797	TRUE	TRUE	TRUE
mhpF	acetaldehyde-CoA dehydrogenase II, NAD-binding	b0351	67.0311			FALSE	FALSE	FALSE	FALSE	FALSE	0.445175	0.861387	FALSE	TRUE	FALSE	-3.75492	-3.40744	-6.53075	-6.19e-08		-3.75492			3.40506		0.441839	0.506283	_175	TRUE	TRUE	TRUE
mhpD	2-keto-4-pentenoate hydratase	b0350	284.386			FALSE	FALSE	FALSE	FALSE	TRUE	0.898873	0.548701	FALSE	FALSE	TRUE	5.08388	6.84245	1	0.0488773	1.57043	6.92357	12.2767	-0.0472903	0.0464628	0.140216	2.32893	0.726361	_1841	TRUE	TRUE	TRUE
mhpB	2,3-dihydroxyphenylpropionate 1,2-dioxygenase	b0348	344.031	Glutathione	Glutathione.H/K-H(+)_C00051 | CMP.H/Na-H(+)_C00055 | 3'-CMP.H/Na-H(+)_C05822	FALSE	FALSE	FALSE	FALSE	TRUE	0.411435	0.866258	FALSE	FALSE	TRUE	2.78641	3.16249	2.22064	0.941643	2.08855	3.09173	4.09492	0.0301834	0.0851642	0.140145	0.616079	0.119868	Glutathione_4	TRUE	TRUE	TRUE
mhpB	2,3-dihydroxyphenylpropionate 1,2-dioxygenase	b0348	319.93			FALSE	FALSE	FALSE	FALSE	TRUE	0.362411	0.894537	FALSE	FALSE	TRUE	2.8002	3.00445	4.81942	0.946137	1.98381	3.03441	4.085	0.0337964	0.100492	0.167187	0.515107	0.0831024	_2238	TRUE	TRUE	TRUE
mhpA	3-(3-hydroxyphenyl)propionate hydroxylase	b0347	489.817			FALSE	FALSE	FALSE	FALSE	FALSE	0.994109	0.110706	FALSE	TRUE	FALSE	-7.09791	-16.3973	-1.43097	0.827811	-28.1359	-19.035	-9.93405	0.000159401	0.0451983	0.0902373	8.57652	3.61542	_4463	TRUE	TRUE	TRUE
mhpA	3-(3-hydroxyphenyl)propionate hydroxylase	b0347	658.713			FALSE	FALSE	FALSE	FALSE	FALSE	0.982525	0.354082	FALSE	TRUE	FALSE	-6.42344	-10.6727	-4.35581	0.765913	-24.9649	-16.0864	-7.20789	0.00453873	0.0292569	0.053975	5.04616	4.96432	_6051	TRUE	TRUE	TRUE
mhpA	3-(3-hydroxyphenyl)propionate hydroxylase	b0347	254.831			FALSE	FALSE	FALSE	FALSE	FALSE	0.91344	0.542457	FALSE	TRUE	FALSE	-6.36634	-6.28703	-6.54389	0.549889	-17.4513	-7.5061	2.43908	-0.281986	0.15821	0.598407	2.94928	1.67786	_1595	TRUE	TRUE	TRUE
mhpA	3-(3-hydroxyphenyl)propionate hydroxylase	b0347	228.841			FALSE	FALSE	FALSE	FALSE	FALSE	0.787853	0.738648	FALSE	TRUE	FALSE	-3.7217	-5.06929	-8.76866	0.529665	-9.26128	-4.81696	-0.372641	-0.0692758	0.0584324	0.186141	1.99851	1.19962	_1399	TRUE	TRUE	TRUE
mhpA	3-(3-hydroxyphenyl)propionate hydroxylase	b0347	729.759			FALSE	FALSE	FALSE	FALSE	FALSE	0.550084	0.810303	FALSE	TRUE	FALSE	-4.22323	-4.3451	-17.6619	0.488458	-13.6657	-5.36331	2.93911	-0.215016	0.0884643	0.391945	2.85817	1.76008	_6629	TRUE	TRUE	TRUE
mhpA	3-(3-hydroxyphenyl)propionate hydroxylase	b0347	725.739			FALSE	FALSE	FALSE	FALSE	FALSE	0.494645	0.852784	FALSE	TRUE	FALSE	-4.09902	-4.3076	-18.7298	0.470894	-13.141	-4.95482	3.23131	-0.246217	0.0977375	0.441692	2.38101	1.80591	_6591	TRUE	TRUE	TRUE
mhpA	3-(3-hydroxyphenyl)propionate hydroxylase	b0347	467.824			FALSE	FALSE	FALSE	FALSE	FALSE	0.430415	0.865658	FALSE	TRUE	FALSE	-3.19795	-7.49739	-86.9829	0.507618	-12832.2	-100	12632.2	-0.0202999	0.0181131	0.056526	8.89807	13.309	_4200	TRUE	TRUE	TRUE
mhpA	3-(3-hydroxyphenyl)propionate hydroxylase	b0347	174.827			FALSE	FALSE	FALSE	FALSE	FALSE	0.418827	0.866463	FALSE	TRUE	FALSE	-3.55025	-4.3652	-11.8093	0.852502	-6.57658	-4.3176	-2.05862	-0.0109902	0.0747343	0.160459	1.39265	0.294188	_1099	TRUE	TRUE	TRUE
mhpA	3-(3-hydroxyphenyl)propionate hydroxylase	b0347	684.74			FALSE	FALSE	FALSE	FALSE	FALSE	0.39753	0.873931	FALSE	TRUE	FALSE	-4.6502	-4.53853	-24.132	0.320429	-16.7733	-5.52913	5.71499	-0.365907	0.110126	0.586158	2.8606	3.02345	_6245	TRUE	TRUE	TRUE
mhpA	3-(3-hydroxyphenyl)propionate hydroxylase	b0347	709.766			FALSE	FALSE	FALSE	FALSE	FALSE	0.389473	0.882708	FALSE	TRUE	FALSE	-3.31916	-5.64186	-18.2365	0.458683	-12.5556	-5.75354	1.0485	-0.0776944	0.037055	0.151804	3.98593	3.7318	_6442	TRUE	TRUE	TRUE
mgtA	magnesium transporter	b4242	131.99			FALSE	FALSE	FALSE	FALSE	TRUE	0.699324	0.787571	FALSE	FALSE	TRUE	5.40203	5.75892	1.1487	0.71812	1.64353	5.79552	9.94752	-0.0721878	0.199505	0.471198	0.834169	0.244493	_815	TRUE	TRUE	TRUE
mgtA	magnesium transporter	b4242	181.991	2-Oxo-4-phosphonobutanoate	2-Oxo-4-phosphonobutanoate[+1]-H(+)_C17941	FALSE	FALSE	FALSE	FALSE	TRUE	0.375749	0.881053	FALSE	FALSE	TRUE	5.25822	4.63159	2.40225	1.86e-07		5.25822			3.86813		0.616827	0.1412	2-Oxo-4-phosphonobutanoate_2	TRUE	TRUE	TRUE
mglA	fused methyl-galactoside transporter subunits of ABC superfamily: ATP-binding components	b2149	222.005			FALSE	FALSE	FALSE	FALSE	TRUE	0.547609	0.804898	FALSE	FALSE	TRUE	1.4036	2.89612	2.68674	0.942678	2.71479	4.59431	6.47384	0.00371244	0.00689536	0.0100783	1.49375	0.847941	_1366	TRUE	TRUE	TRUE
metG	methionyl-tRNA synthetase	b2114	709.595			FALSE	FALSE	FALSE	FALSE	TRUE	0.35968	0.892287	FALSE	FALSE	TRUE	2.74109	3.83796	2.23685	-0.0590174	0.374992	3.90292	7.43084	-0.0283484	0.0203387	0.0690258	1.58022	0.535004	_6438	TRUE	TRUE	TRUE
metF	5,10-methylenetetrahydrofolate reductase	b3941	392.112			FALSE	FALSE	FALSE	FALSE	TRUE	0.760561	0.762638	FALSE	FALSE	TRUE	-4.11277	-3.90631	-1.80198	0.404941	-19.6349	-4.2431	11.1487	-1.21067	0.246556	1.70378	0.563711	0.411743	_3190	TRUE	TRUE	TRUE
metF	5,10-methylenetetrahydrofolate reductase	b3941	459.328			FALSE	FALSE	FALSE	FALSE	TRUE	0.682896	0.782265	FALSE	FALSE	TRUE	6.61677	6.37378	2	0.347567	-46.2423	6.7334	59.7091	-5.43774	0.512446	6.46263	0.604634	0.54748	_4091	TRUE	TRUE	TRUE
metF	5,10-methylenetetrahydrofolate reductase	b3941	157.124			FALSE	FALSE	FALSE	FALSE	TRUE	0.476497	0.850614	FALSE	FALSE	TRUE	5.52233	4.88558	3.89023	0.0145247	-1215.59	5.54741	1226.69	-188.143	0.667579	189.479	0.721436	0.597976	_960	TRUE	TRUE	TRUE
metF	5,10-methylenetetrahydrofolate reductase	b3941	411.107			FALSE	FALSE	FALSE	FALSE	TRUE	0.403572	0.874156	FALSE	FALSE	TRUE	-2.71708	-3.2123	-4.72255	0.918148	-4.2878	-3.24218	-2.19655	0.0168439	0.0570144	0.0971848	0.854071	0.257789	_3448	TRUE	TRUE	TRUE
menE	O-succinylbenzoate-CoA ligase	b2260	502.639			FALSE	FALSE	FALSE	FALSE	TRUE	0.618528	0.831101	FALSE	FALSE	TRUE	-2.45426	-4.12901	-5.8412	0.611808	-7.00814	-4.03765	-1.06716	-0.0229692	0.0245563	0.0720817	2.09856	1.79152	_4621	TRUE	TRUE	TRUE
menC	O-succinylbenzoyl-CoA synthase	b2261	400.278			FALSE	FALSE	FALSE	FALSE	TRUE	0.762564	0.776632	FALSE	FALSE	TRUE	-1.8997	-4.61978	-3.88058	0.605357	-8.41391	-4.68017	-0.946436	-0.0133536	0.0141485	0.0416507	2.72302	1.57972	_3313	TRUE	TRUE	TRUE
menA	1,4-dihydroxy-2-naphthoate octaprenyltransferase	b3930	679.645			FALSE	FALSE	FALSE	FALSE	TRUE	0.603579	0.820066	FALSE	FALSE	TRUE	2.04419	4.10051	1.51572	0.853105	2.96462	4.82273	6.68083	0.001276	0.0135671	0.0258583	2.14863	0.755472	_6205	TRUE	TRUE	TRUE
melA	alpha-galactosidase, NAD(P)-binding	b4119	583.481			FALSE	FALSE	FALSE	FALSE	TRUE	0.497299	0.844929	FALSE	FALSE	TRUE	-2.00406	-3.64566	-7.5562	0.705142	-5.74294	-3.66568	-1.58843	-0.00848118	0.0169629	0.042407	1.80722	1.37838	_5449	TRUE	TRUE	TRUE
mdoB	phosphoglycerol transferases I and II	b4359	687.547	2-Octaprenyl-6-methoxyphenol	2-Octaprenyl-6-methoxyphenol+F(-)_C05812	FALSE	FALSE	FALSE	FALSE	FALSE	0.359646	0.894142	FALSE	TRUE	FALSE	1.58799	3.5385	3.05475	0.631686	1.00263	3.55006	6.09748	-0.00995051	0.0120872	0.0341249	1.98844	1.27222	2-Octaprenyl-6-methoxyphenol_1	TRUE	TRUE	TRUE
mazG	nucleoside triphosphate pyrophosphohydrolase	b2781	609.615			FALSE	FALSE	FALSE	FALSE	TRUE	0.418864	0.864339	FALSE	FALSE	TRUE	1.6632	3.86518	5.79086	0.85161	2.51792	4.51556	6.5132	0.000837648	0.0107201	0.0206026	2.02752	0.3739	_5677	TRUE	TRUE	TRUE
map	methionine aminopeptidase	b0168	493.375			FALSE	FALSE	FALSE	FALSE	FALSE	0.424267	0.876315	FALSE	TRUE	FALSE	-1.95306	-3.97954	-10.3714	0.730606	-11.9034	-6.06437	-0.225347	-0.000443319	0.00892355	0.0182904	2.05164	1.32156	_4504	TRUE	TRUE	TRUE
manA	mannose-6-phosphate isomerase	b1613	391.841			FALSE	FALSE	FALSE	FALSE	TRUE	0.564426	0.808231	FALSE	FALSE	TRUE	-3.09355	-5.08346	-8.83109	0.0966285	-12.0518	-5.11599	1.8198	-0.0487533	0.0193211	0.0873955	3.49574	3.1229	_3188	TRUE	TRUE	TRUE
manA	mannose-6-phosphate isomerase	b1613	729.778			FALSE	FALSE	FALSE	FALSE	TRUE	0.532872	0.821158	FALSE	FALSE	TRUE	-4.59121	-4.80521	-10.9005	-0.583608	-55100.8	-99.9987	54900.8	-0.0176166	0.00996347	0.0375436	3.57956	3.69495	_6630	TRUE	TRUE	TRUE
manA	mannose-6-phosphate isomerase	b1613	741.717			FALSE	FALSE	FALSE	FALSE	TRUE	0.369191	0.890309	FALSE	FALSE	TRUE	-2.14094	-3.97571	-20.0478	0.875201	-20839.9	-99.9991	20639.9	0.00293568	0.00765952	0.0123834	2.18585	2.39901	_6753	TRUE	TRUE	TRUE
malZ	maltodextrin glucosidase	b0403	447.807			FALSE	FALSE	FALSE	FALSE	TRUE	0.975857	0.395985	FALSE	FALSE	TRUE	-3.37623	-7.14121	-3.79196	0.936828	-24.596	-13.8913	-3.18661	0.00796734	0.015	0.0220328	3.68936	2.49813	_3949	TRUE	TRUE	TRUE
malZ	maltodextrin glucosidase	b0403	675.705			FALSE	FALSE	FALSE	FALSE	TRUE	0.936122	0.454983	FALSE	FALSE	TRUE	-3.54989	-7.29621	-3.64113	0.868064	-10.6863	-7.8625	-5.03873	0.0024274	0.0262686	0.0501097	3.66904	0.10764	_6180	TRUE	TRUE	TRUE
malZ	maltodextrin glucosidase	b0403	447.799			FALSE	FALSE	FALSE	FALSE	TRUE	0.888476	0.596848	FALSE	FALSE	TRUE	-4.05966	-5.91165	-6.73523	0.731801	-9.91931	-6.17849	-2.43766	-0.0264924	0.047793	0.122078	2.88039	1.66604	_3948	TRUE	TRUE	TRUE
malZ	maltodextrin glucosidase	b0403	474.314			FALSE	FALSE	FALSE	FALSE	TRUE	0.859194	0.646469	FALSE	FALSE	TRUE	-3.03242	-6.19981	-6.73523	0.870042	-8.99588	-6.69354	-4.39119	0.00313169	0.0209963	0.038861	2.96444	0.358755	_4283	TRUE	TRUE	TRUE
malZ	maltodextrin glucosidase	b0403	698.701			FALSE	FALSE	FALSE	FALSE	TRUE	0.703539	0.77594	FALSE	FALSE	TRUE	-2.51413	-4.74384	-10.5454	0.913775	-6.34473	-4.98203	-3.61933	0.00565669	0.0199786	0.0343006	2.22366	0.0764226	_6339	TRUE	TRUE	TRUE
malZ	maltodextrin glucosidase	b0403	404.553			FALSE	FALSE	FALSE	FALSE	TRUE	0.651169	0.778597	FALSE	FALSE	TRUE	3.03136	4.02337	5.5668	0.928041	2.93391	4.13813	5.34236	0.0127759	0.0438164	0.074857	1.50999	0.35525	_3361	TRUE	TRUE	TRUE
malZ	maltodextrin glucosidase	b0403	403.553			FALSE	FALSE	FALSE	FALSE	TRUE	0.57722	0.816038	FALSE	FALSE	TRUE	3.14667	4.03165	4.89138	0.90867	2.64851	4.11138	5.57424	0.00853859	0.0519614	0.0953842	1.45198	0.404765	_3348	TRUE	TRUE	TRUE
malZ	maltodextrin glucosidase	b0403	487.796			FALSE	FALSE	FALSE	FALSE	TRUE	0.540286	0.814637	FALSE	FALSE	TRUE	-2.78807	-6.22125	-9.66877	0.453586	-11.9861	-5.7182	0.549752	-0.0474475	0.0250436	0.0975347	4.03667	4.01038	_4438	TRUE	TRUE	TRUE
malZ	maltodextrin glucosidase	b0403	411.841			FALSE	FALSE	FALSE	FALSE	TRUE	0.361508	0.891614	FALSE	FALSE	TRUE	-2.46173	-5.47096	-14.7281	0.690625	-12.0658	-6.90366	-1.74147	-0.0063299	0.0149416	0.0362131	3.28366	3.1537	_3457	TRUE	TRUE	TRUE
malY	bifunctional beta-cystathionase, PLP-dependent/ regulator of maltose regulon	b1622	680.7			FALSE	FALSE	FALSE	FALSE	TRUE	0.365789	0.891003	FALSE	FALSE	TRUE	-2.40907	-4.06694	-9.92686	0.252662	-8.24273	-3.96673	0.309271	-0.0331013	0.0178855	0.0688724	2.34594	2.83349	_6211	TRUE	TRUE	TRUE
malP	maltodextrin phosphorylase	b3417	301.014	D-Fructose 6-phosphate	D-Fructose 6-phosphate.H/Na+F(-)_C00085 | D-Glucose 6-phosphate.H/Na+F(-)_C00092 | D-Glucose 1-phosphate.H/Na+F(-)_C00103 | D-Mannose 6-phosphate.H/Na+F(-)_C00275 | alpha-D-Galactose 1-phosphate.H/Na+F(-)_C00446 | D-Mannose 1-phosphate.H/Na+F(-)_C00636 | beta-D-Glucose 1-phosphate.H/Na+F(-)_C00663 | alpha-D-Glucose 6-phosphate.H/Na+F(-)_C00668 | D-Fructose 1-phosphate.H/Na+F(-)_C01094 | D-Tagatos…	FALSE	TRUE	TRUE	TRUE	TRUE	0.885561	0.599655	FALSE	FALSE	TRUE	3.36969	5.31281	3.51948	0.976442	5.08043	5.72596	6.3715	0.0184632	0.026314	0.0341649	1.98912	0.756355	D-Fructose 6-phosphate_2	TRUE	TRUE	TRUE
malP	maltodextrin phosphorylase	b3417	666.217	Stachyose	Stachyose[+1]-H(+)_C01613 | Cellotetraose[+1]-H(+)_C02013	FALSE	TRUE	FALSE	TRUE	TRUE	0.492253	0.851537	FALSE	FALSE	TRUE	1.53946	2.99398	7.88998	0.951147	2.9712	3.7946	4.618	0.00493103	0.00898134	0.0130317	1.4523	0.67453	Stachyose_2	TRUE	TRUE	TRUE
malP	maltodextrin phosphorylase	b3417	701.192			FALSE	FALSE	FALSE	FALSE	TRUE	0.408644	0.868231	FALSE	FALSE	TRUE	1.46973	3.05619	15.2751	0.934952	-27217.4	99.999	27417.4	0.00306107	0.00589035	0.00871963	1.81427	1.68217	_6364	TRUE	TRUE	TRUE
malP	maltodextrin phosphorylase	b3417	358.824			FALSE	FALSE	FALSE	FALSE	TRUE	0.388392	0.882651	FALSE	FALSE	TRUE	1.51363	3.56028	6.02206	0.863638	2.16651	4.80387	7.44123	0.00152845	0.00860674	0.015685	1.91435	0.919324	_2727	TRUE	TRUE	TRUE
mak	manno(fructo)kinase	b0394	403.347			FALSE	FALSE	FALSE	FALSE	FALSE	0.411383	0.86833	FALSE	TRUE	FALSE	-2.2499	-3.5062	-4.36467	0.750286	-4.98223	-3.73693	-2.49163	0.00192313	0.0156746	0.0294261	1.19126	0.271261	_3341	TRUE	TRUE	TRUE
maeB	fused malic enzyme predicted oxidoreductase/predicted phosphotransacetylase	b2463	263.04			FALSE	FALSE	FALSE	FALSE	TRUE	0.966791	0.385604	FALSE	FALSE	TRUE	4.48155	8.03228	1.55185	0.919689	5.53939	15.3888	25.2383	0.00973878	0.0181821	0.0266255	3.78701	3.43555	_1667	TRUE	TRUE	TRUE
maeB	fused malic enzyme predicted oxidoreductase/predicted phosphotransacetylase	b2463	372.037			FALSE	FALSE	FALSE	FALSE	TRUE	0.960907	0.415985	FALSE	FALSE	TRUE	4.09242	7.49635	2	0.992114	9.44567	10.3849	11.3242	0.0175129	0.0207811	0.0240493	3.37495	2.07136	_2908	TRUE	TRUE	TRUE
maeB	fused malic enzyme predicted oxidoreductase/predicted phosphotransacetylase	b2463	309.505			FALSE	FALSE	FALSE	FALSE	TRUE	0.959029	0.424737	FALSE	FALSE	TRUE	-2.41304	-4.79353	-1.64375	0.989938	-13.3074	-10.0756	-6.84382	0.00853037	0.0103709	0.0122114	2.46213	1.97166	_2094	TRUE	TRUE	TRUE
maeB	fused malic enzyme predicted oxidoreductase/predicted phosphotransacetylase	b2463	371.535			FALSE	FALSE	FALSE	FALSE	TRUE	0.953606	0.416957	FALSE	FALSE	TRUE	3.75486	6.91759	2.04767	0.989974	7.62956	8.336	9.04244	0.0181045	0.0224706	0.0268366	3.04972	1.21001	_2902	TRUE	TRUE	TRUE
maeB	fused malic enzyme predicted oxidoreductase/predicted phosphotransacetylase	b2463	679.958			FALSE	FALSE	FALSE	FALSE	TRUE	0.873491	0.639099	FALSE	FALSE	TRUE	-2.01624	-3.77244	-3.43754	0.920242	-14.4139	-7.79321	-1.1725	0.00424972	0.00802496	0.0118002	1.79355	1.38906	_6206	TRUE	TRUE	TRUE
maeB	fused malic enzyme predicted oxidoreductase/predicted phosphotransacetylase	b2463	764.048			FALSE	FALSE	FALSE	FALSE	TRUE	0.547775	0.806283	FALSE	FALSE	TRUE	-1.50809	-3.22849	-8.16493	0.986077	-24.1234	-10.7841	2.55523	0.00491933	0.00627373	0.00762813	1.75399	1.38622	_6945	TRUE	TRUE	TRUE
maeB	fused malic enzyme predicted oxidoreductase/predicted phosphotransacetylase	b2463	320.495			FALSE	FALSE	FALSE	FALSE	TRUE	0.482446	0.854211	FALSE	FALSE	TRUE	-1.53203	-3.15506	-7.80907	0.964923	-8.16644	-5.67014	-3.17385	0.00456739	0.0069606	0.0093538	1.59663	1.00622	_2246	TRUE	TRUE	TRUE
maeB	fused malic enzyme predicted oxidoreductase/predicted phosphotransacetylase	b2463	201.039	D-Glucose	D-Glucose.H/Na-H(+)_C00031 | D-Fructose.H/Na-H(+)_C00095 | D-Galactose.H/Na-H(+)_C00124 | myo-Inositol.H/Na-H(+)_C00137 | D-Mannose.H/Na-H(+)_C00159 | beta-D-Glucose.H/Na-H(+)_C00221 | L-Sorbose.H/Na-H(+)_C00247 | alpha-D-Glucose.H/Na-H(+)_C00267 | D-Tagatose.H/Na-H(+)_C00795 | Sorbose.H/Na-H(+)_C01452 | D-Allose.H/Na-H(+)_C01487 | D-Fuconate.H/Na-H(+)_C01680 | L-Galactose.H/Na-H(+)_C01825 | L-Rh…	FALSE	FALSE	FALSE	FALSE	TRUE	0.437332	0.860197	FALSE	FALSE	TRUE	2.49079	4.44347	6.78692	0.718457	-54.8283	14.3484	83.5251	0.000701833	0.00872056	0.0167393	2.29543	2.08606	D-Glucose_2	TRUE	TRUE	TRUE
maa	maltose O-acetyltransferase	b0459	830.101	Acetyl-CoA	Acetyl-CoA.H/Na-H(+)_C00024	FALSE	TRUE	TRUE	TRUE	TRUE	0.999564	0	FALSE	FALSE	TRUE	-8.65373	-14.177	-3.17767	0.995007	-15.7973	-14.9634	-14.1296	0.0600925	0.0704955	0.0808985	5.55791	1.03207	Acetyl-CoA_2	TRUE	TRUE	TRUE
maa	maltose O-acetyltransferase	b0459	415.045	N1-(5-Phospho-alpha-D-ribosyl)-5,6-dimethylbenzimidazole	N1-(5-Phospho-alpha-D-ribosyl)-5,6-dimethylbenzimidazole.NaCl-H(+)_C04778 | Pantetheine 4'-phosphate.NaCl-H(+)_C01134	FALSE	FALSE	FALSE	FALSE	TRUE	0.999392	0	FALSE	FALSE	TRUE	-9.0975	-13.6565	-4.18256	0.989857	-15.1167	-13.9781	-12.8395	0.0706715	0.0898443	0.109017	4.87786	0.987822	N1-(5-Phospho-alpha-D-ribosyl)-5,6-dimethylbenzimidazole_2	TRUE	TRUE	TRUE
maa	maltose O-acetyltransferase	b0459	414.544			FALSE	FALSE	FALSE	FALSE	TRUE	0.999339	0	FALSE	FALSE	TRUE	-11.5424	-19.178	-2	0.994284	-22.1994	-20.9959	-19.7925	0.0718224	0.0845256	0.0972289	7.62652	2.47558	_3494	TRUE	TRUE	TRUE
maa	maltose O-acetyltransferase	b0459	403.553			FALSE	FALSE	FALSE	FALSE	TRUE	0.998481	0	FALSE	FALSE	TRUE	-12.2288	-20.8815	-1	0.996429	-24.8724	-23.7934	-22.7144	0.0718247	0.0811843	0.0905438	8.55636	3.40087	_3348	TRUE	TRUE	TRUE
maa	maltose O-acetyltransferase	b0459	404.553			FALSE	FALSE	FALSE	FALSE	TRUE	0.997306	0.0857968	FALSE	FALSE	TRUE	-8.16413	-13.0447	-5.18569	0.99421	-14.6001	-13.7752	-12.9503	0.0577565	0.0686487	0.0795409	5.04977	1.18108	_3361	TRUE	TRUE	TRUE
maa	maltose O-acetyltransferase	b0459	422.531			FALSE	FALSE	FALSE	FALSE	TRUE	0.987117	0.140076	FALSE	FALSE	TRUE	-6.38505	-10.7026	-7.38405	0.990356	-12.4051	-11.5026	-10.6001	0.0394578	0.0497599	0.0600619	4.38091	0.975116	_3600	TRUE	TRUE	TRUE
maa	maltose O-acetyltransferase	b0459	414.536			FALSE	FALSE	FALSE	FALSE	TRUE	0.971626	0.402504	FALSE	FALSE	TRUE	-5.66196	-9.21399	-9	0.992741	-10.5735	-9.93138	-9.28921	0.0362058	0.0436628	0.0511198	3.58655	1.10147	_3493	TRUE	TRUE	TRUE
maa	maltose O-acetyltransferase	b0459	404.052			FALSE	FALSE	FALSE	FALSE	TRUE	0.963841	0.414842	FALSE	FALSE	TRUE	-5.53572	-8.83105	-9.74757	0.989568	-10.0153	-9.24654	-8.4778	0.0377936	0.0484625	0.0591315	3.4643	0.673824	_3353	TRUE	TRUE	TRUE
maa	maltose O-acetyltransferase	b0459	868.051			FALSE	FALSE	FALSE	FALSE	TRUE	0.900996	0.548287	FALSE	FALSE	TRUE	-4.98682	-7.84394	-11.3256	0.988332	-8.85409	-8.12813	-7.40216	0.0349402	0.0457311	0.0565221	3.03347	0.405021	_7697	TRUE	TRUE	TRUE
maa	maltose O-acetyltransferase	b0459	846.076	Acetyl-CoA	Acetyl-CoA.H/K-H(+)_C00024	FALSE	TRUE	TRUE	TRUE	TRUE	0.867469	0.626977	FALSE	FALSE	TRUE	-4.10626	-6.93431	-12.9405	0.968847	-8.53943	-7.42818	-6.31694	0.020195	0.0334122	0.0466294	2.98705	0.633831	Acetyl-CoA_3	TRUE	TRUE	TRUE
maa	maltose O-acetyltransferase	b0459	852.084			FALSE	FALSE	FALSE	FALSE	TRUE	0.851767	0.677141	FALSE	FALSE	TRUE	-4.95059	-7.04071	-12.8978	0.977603	-8.15175	-7.19546	-6.23917	0.0376337	0.0570239	0.0764141	2.51874	0.287806	_7574	FALSE	TRUE	TRUE
maa	maltose O-acetyltransferase	b0459	423.031			FALSE	FALSE	FALSE	FALSE	TRUE	0.807469	0.698416	FALSE	FALSE	TRUE	-3.55624	-5.88676	-15.8897	0.953482	-7.54529	-6.40203	-5.25878	0.0148979	0.0282009	0.0415039	2.52172	0.849779	_3605	FALSE	TRUE	TRUE
maa	maltose O-acetyltransferase	b0459	810.122			FALSE	FALSE	FALSE	FALSE	TRUE	0.792338	0.731288	FALSE	FALSE	TRUE	-3.41416	-5.29971	-18.8099	0.966077	-6.31902	-5.44737	-4.57572	0.0192635	0.0332605	0.0472574	2.08028	0.443401	_7279	FALSE	TRUE	TRUE
maa	maltose O-acetyltransferase	b0459	728.154			FALSE	FALSE	FALSE	FALSE	TRUE	0.75612	0.768862	FALSE	FALSE	TRUE	-2.91225	-4.99625	-21.6958	0.989841	-5.99564	-5.56781	-5.13997	0.0159695	0.0199021	0.0238347	2.02513	0.665229	_6612	FALSE	TRUE	TRUE
maa	maltose O-acetyltransferase	b0459	808.141	FADH2	FADH2.H/Na-H(+)_C01352	FALSE	FALSE	FALSE	FALSE	TRUE	0.667957	0.777408	FALSE	FALSE	TRUE	-3.19117	-4.61135	-23.9618	0.956693	-5.64257	-4.72605	-3.80953	0.018328	0.036506	0.0546841	1.7574	0.381228	FADH2_1	FALSE	TRUE	TRUE
maa	maltose O-acetyltransferase	b0459	509.642			FALSE	FALSE	FALSE	FALSE	TRUE	0.661367	0.778893	FALSE	FALSE	TRUE	2.61558	5.43525	1.97435	0.74797	2.45899	5.40025	8.34151	-0.00917187	0.0215132	0.0521982	2.8078	1.35163	_4690	FALSE	TRUE	TRUE
maa	maltose O-acetyltransferase	b0459	405.052	Indolylmethyl-desulfoglucosinolate	Indolylmethyl-desulfoglucosinolate.H/K-H(+)_C16517	FALSE	FALSE	FALSE	FALSE	TRUE	0.631397	0.821459	FALSE	FALSE	TRUE	-2.9985	-4.50793	-24.4491	0.976849	-5.23878	-4.63786	-4.03695	0.019994	0.0302491	0.0405042	1.69453	0.341478	Indolylmethyl-desulfoglucosinolate_1	FALSE	TRUE	TRUE
maa	maltose O-acetyltransferase	b0459	174.827			FALSE	FALSE	FALSE	FALSE	TRUE	0.550978	0.81297	FALSE	FALSE	TRUE	-3.84411	-4.9208	-20.9818	0.89267	-6.51279	-4.95707	-3.40134	0.0148415	0.0586947	0.102548	1.48811	0.102717	_1099	FALSE	TRUE	TRUE
maa	maltose O-acetyltransferase	b0459	174.89			FALSE	FALSE	FALSE	FALSE	TRUE	0.381596	0.879369	FALSE	FALSE	TRUE	-1.87329	-3.54989	-50.116	0.918022	-6.81997	-5.08617	-3.35236	0.00433051	0.00958172	0.0148329	1.76401	1.43393	_1102	FALSE	TRUE	TRUE
lysC	aspartokinase III	b4024	710.096			FALSE	FALSE	FALSE	FALSE	TRUE	0.653099	0.787267	FALSE	FALSE	TRUE	-3.83943	-4.10889	-8.34575	-0.0380139	-12.7608	-4.31214	4.13658	-0.272919	0.0863812	0.445681	1.73007	2.12779	_6443	TRUE	TRUE	TRUE
lysC	aspartokinase III	b4024	355.54			FALSE	FALSE	FALSE	FALSE	TRUE	0.409057	0.869271	FALSE	FALSE	TRUE	-3.82902	-4.1869	-12.9034	-0.0567948	-12.789	-4.2123	4.36441	-0.317309	0.100046	0.517401	1.47143	1.79122	_2683	TRUE	TRUE	TRUE
lysC	aspartokinase III	b4024	711.098			FALSE	FALSE	FALSE	FALSE	TRUE	0.379086	0.878327	FALSE	FALSE	TRUE	-3.85059	-4.10078	-11.5315	-0.0775542	-13.253	-4.29194	4.66907	-0.301538	0.0885797	0.478697	1.752	2.11029	_6446	TRUE	TRUE	TRUE
lpxK	lipid A 4'kinase	b0915	340.362			FALSE	FALSE	FALSE	FALSE	FALSE	0.864049	0.637348	FALSE	TRUE	FALSE	-1.76662	-4.33297	-2.45951	0.871191	-8.56511	-5.64598	-2.72684	0.00187674	0.0105511	0.0192254	2.33898	0.716154	_2510	TRUE	TRUE	TRUE
lpd	lipoamide dehydrogenase, E3 component is part of three enzyme complexes	b0116	331.552			FALSE	FALSE	FALSE	FALSE	TRUE	0.93856	0.452262	FALSE	FALSE	TRUE	-3.26341	-5.94217	-2.74552	0.956154	-5183.24	-100	4983.24	0.00757722	0.0115851	0.015593	3.12385	3.37547	_2386	TRUE	TRUE	TRUE
lpd	lipoamide dehydrogenase, E3 component is part of three enzyme complexes	b0116	665.121	NADH	NADH[+1]-H(+)_C00004	FALSE	TRUE	TRUE	TRUE	TRUE	0.621973	0.823793	FALSE	FALSE	TRUE	-1.8852	-3.64832	-13.8741	0.989476	-16.3353	-10.1113	-3.8874	0.00617833	0.00749474	0.00881116	1.88368	1.70822	NADH_2	TRUE	TRUE	TRUE
lpcA	D-sedoheptulose 7-phosphate isomerase	b0222	384.319			FALSE	FALSE	FALSE	FALSE	TRUE	0.521583	0.82114	FALSE	FALSE	TRUE	1.72584	3.62722	4.47769	0.909699	3.0034	4.35721	5.71101	0.0036637	0.0102666	0.0168695	1.74867	0.391226	_3078	TRUE	TRUE	TRUE
lipB	octanoyltransferase; octanoyl-[ACP]:protein N-octanoyltransferase	b0630	332.316			FALSE	FALSE	FALSE	FALSE	TRUE	0.427415	0.874321	FALSE	FALSE	TRUE	1.94048	4.86989	5.72908	0.400477	-0.945059	4.50656	9.95817	-0.033028	0.0157636	0.0645551	3.34992	3.53026	_2398	TRUE	TRUE	TRUE
lipA	lipoate synthase	b0628	362.744			FALSE	FALSE	FALSE	FALSE	FALSE	0.82394	0.72002	FALSE	TRUE	FALSE	-3.09761	-4.67668	-3.0219	0.783571	-6.27011	-4.69915	-3.12819	0.00320006	0.027147	0.051094	1.51182	0.263238	_2770	TRUE	TRUE	TRUE
lipA	lipoate synthase	b0628	254.939	5-Sulfosalicylate	5-Sulfosalicylate.H/K-H(+)_C16199	FALSE	FALSE	FALSE	FALSE	FALSE	0.446243	0.85455	FALSE	TRUE	FALSE	-2.77262	-3.83559	-10.0948	0.587825	-7.58634	-3.90617	-0.226011	-0.0521755	0.0398193	0.131814	1.97266	1.82176	5-Sulfosalicylate_2	TRUE	TRUE	TRUE
leuD	3-isopropylmalate dehydratase small subunit	b0071	435.346			FALSE	FALSE	FALSE	FALSE	FALSE	0.825495	0.706562	FALSE	TRUE	FALSE	-3.30204	-5.16348	-4.29819	0.108892	-10.9098	-4.95371	1.00238	-0.0551894	0.0252565	0.105702	2.92375	2.46452	_3772	TRUE	TRUE	TRUE
leuC	3-isopropylmalate dehydratase large subunit	b0072	493.354			FALSE	FALSE	FALSE	FALSE	FALSE	0.561668	0.817847	FALSE	TRUE	FALSE	-1.56954	-3.5182	-6.85347	0.869317	-5.88193	-4.19142	-2.50092	0.00140791	0.0102639	0.0191199	1.88081	0.769084	_4503	TRUE	TRUE	TRUE
leuB	3-isopropylmalate dehydrogenase, NAD(+)-dependent	b0073	709.57			FALSE	FALSE	FALSE	FALSE	TRUE	0.531093	0.818586	FALSE	FALSE	TRUE	-2.37371	-3.60536	-6.25749	0.422839	-7.9301	-4.83586	-1.74161	-0.00278538	0.0107946	0.0243745	1.49382	1.3292	_6437	TRUE	TRUE	TRUE
ldhA	fermentative D-lactate dehydrogenase, NAD-dependent	b1380	329.865			FALSE	FALSE	FALSE	FALSE	TRUE	0.948933	0.421458	FALSE	FALSE	TRUE	-2.82419	-7.18027	-1.7826	0.862822	-23.2653	-11.8369	-0.408448	0.00278753	0.0151478	0.0275081	4.08858	2.24636	_2363	TRUE	TRUE	TRUE
ldcC	lysine decarboxylase 2, constitutive	b0186	423.348			FALSE	FALSE	FALSE	FALSE	FALSE	0.5467	0.809404	FALSE	TRUE	FALSE	-2.94687	-3.73644	-7.84382	0.357695	-8.02926	-3.5868	0.855669	-0.0976503	0.0543319	0.206314	1.45863	1.68374	_3610	TRUE	TRUE	TRUE
ldcA	murein tetrapeptide carboxypeptidase; LD-carboxypeptidase A	b1192	421.191			FALSE	FALSE	FALSE	FALSE	TRUE	0.988012	0.114396	FALSE	FALSE	TRUE	-10.326	-9.79099	-3.16979	0.0014533	-16350.4	-10.3472	16329.7	-2948.08	1.51837	2951.12	1.91546	3.05274	_3582	TRUE	TRUE	TRUE
ldcA	murein tetrapeptide carboxypeptidase; LD-carboxypeptidase A	b1192	420.188			FALSE	FALSE	FALSE	FALSE	TRUE	0.985818	0.201875	FALSE	FALSE	TRUE	-13.38	-12.6928	-1.51572	0.00365967	-7473.22	-13.4275	7446.36	-1210.52	1.72438	1213.96	2.67163	4.26915	_3572	TRUE	TRUE	TRUE
ldcA	murein tetrapeptide carboxypeptidase; LD-carboxypeptidase A	b1192	334.151			FALSE	FALSE	FALSE	FALSE	TRUE	0.968326	0.394468	FALSE	FALSE	TRUE	-8.1389	-7.77427	-4.98487	0.011081	-1606.6	-8.18381	1590.23	-236.113	0.931568	237.976	1.40704	2.21714	_2411	TRUE	TRUE	TRUE
ldcA	murein tetrapeptide carboxypeptidase; LD-carboxypeptidase A	b1192	332.851			FALSE	FALSE	FALSE	FALSE	TRUE	0.84716	0.707448	FALSE	FALSE	TRUE	5.89252	6.58941	2.9568	0.461308	-0.906329	6.85993	14.6262	-0.190477	0.134733	0.459944	2.24743	2.52662	_2400	TRUE	TRUE	TRUE
ldcA	murein tetrapeptide carboxypeptidase; LD-carboxypeptidase A	b1192	422.193			FALSE	FALSE	FALSE	FALSE	TRUE	0.74416	0.774623	FALSE	FALSE	TRUE	-5.81548	-5.46225	-9.67449	1.99e-07		-5.81548			4.61637		0.930147	1.42241	_3593	TRUE	TRUE	TRUE
ldcA	murein tetrapeptide carboxypeptidase; LD-carboxypeptidase A	b1192	334.848			FALSE	FALSE	FALSE	FALSE	TRUE	0.727942	0.761063	FALSE	FALSE	TRUE	5.69463	6.03769	4.88578	0.278359	-3.88619	6.20548	16.2971	-0.402889	0.184076	0.77104	1.59639	2.01437	_2427	TRUE	TRUE	TRUE
ldcA	murein tetrapeptide carboxypeptidase; LD-carboxypeptidase A	b1192	356.833			FALSE	FALSE	FALSE	FALSE	TRUE	0.612118	0.821123	FALSE	FALSE	TRUE	5.11431	5.80262	6.53668	0.48937	-0.0622826	6.00851	12.0793	-0.130989	0.110493	0.351974	1.91174	2.0463	_2694	TRUE	TRUE	TRUE
ldcA	murein tetrapeptide carboxypeptidase; LD-carboxypeptidase A	b1192	316.876			FALSE	FALSE	FALSE	FALSE	TRUE	0.55641	0.815525	FALSE	FALSE	TRUE	5.16096	5.53137	7.15988	0.235039	-6.60253	5.46198	17.5265	-0.66125	0.215867	1.09298	1.13244	1.45605	_2202	TRUE	TRUE	TRUE
ldcA	murein tetrapeptide carboxypeptidase; LD-carboxypeptidase A	b1192	334.164			FALSE	FALSE	FALSE	FALSE	TRUE	0.544958	0.811117	FALSE	FALSE	TRUE	-5.23971	-4.86994	-16.8766	0.0112771	-975.376	-5.2703	964.835	-141.549	0.590221	142.729	0.956731	1.4387	_2412	TRUE	TRUE	TRUE
ldcA	murein tetrapeptide carboxypeptidase; LD-carboxypeptidase A	b1192	421.21			FALSE	FALSE	FALSE	FALSE	TRUE	0.462985	0.846183	FALSE	FALSE	TRUE	-4.94204	-4.61219	-23.9307	1.69e-08		-4.94204			4.21875		1.08065	1.70185	_3583	TRUE	TRUE	TRUE
ldcA	murein tetrapeptide carboxypeptidase; LD-carboxypeptidase A	b1192	394.832			FALSE	FALSE	FALSE	FALSE	TRUE	0.450108	0.84995	FALSE	FALSE	TRUE	4.76251	5.30316	13.9933	0.423034	-0.78268	5.3943	11.5713	-0.166698	0.121558	0.409814	1.51502	1.74664	_3218	FALSE	TRUE	TRUE
ldcA	murein tetrapeptide carboxypeptidase; LD-carboxypeptidase A	b1192	336.847			FALSE	FALSE	FALSE	FALSE	TRUE	0.424542	0.874156	FALSE	FALSE	TRUE	5.05696	5.28171	10.4142	0.151154	-21.1388	5.23157	31.6019	-2.10774	0.284441	2.67663	1.01324	1.38104	_2456	FALSE	TRUE	TRUE
ldcA	murein tetrapeptide carboxypeptidase; LD-carboxypeptidase A	b1192	372.832			FALSE	FALSE	FALSE	FALSE	TRUE	0.410182	0.87139	FALSE	FALSE	TRUE	4.49887	5.15429	16.6243	0.468308	-0.197558	5.23881	10.6752	-0.122961	0.100452	0.323864	1.61777	1.79277	_2923	FALSE	TRUE	TRUE
ldcA	murein tetrapeptide carboxypeptidase; LD-carboxypeptidase A	b1192	462.176			FALSE	FALSE	FALSE	FALSE	TRUE	0.407633	0.869217	FALSE	FALSE	TRUE	-4.58879	-4.44241	-30.6212	0.00557711	-1838.1	-4.6068	1828.89	-291.423	0.576317	292.576	0.80532	1.29951	_4125	FALSE	TRUE	TRUE
ldcA	murein tetrapeptide carboxypeptidase; LD-carboxypeptidase A	b1192	794.947			FALSE	FALSE	FALSE	FALSE	TRUE	0.391886	0.877829	FALSE	FALSE	TRUE	-5.25639	-4.45233	-26.0636	1.17e-07		-5.25639			3.72144		1.5805	2.3006	_7181	FALSE	TRUE	TRUE
ldcA	murein tetrapeptide carboxypeptidase; LD-carboxypeptidase A	b1192	844.944			FALSE	FALSE	FALSE	FALSE	TRUE	0.376563	0.881105	FALSE	FALSE	TRUE	-5.20969	-4.44813	-28.2941	0.00144888	-5483.16	-5.22621	5472.71	-910.032	0.691165	911.415	1.55105	2.24538	_7528	FALSE	TRUE	TRUE
ldcA	murein tetrapeptide carboxypeptidase; LD-carboxypeptidase A	b1192	325.185			FALSE	FALSE	FALSE	FALSE	TRUE	0.370852	0.891371	FALSE	FALSE	TRUE	-5.03971	-4.41561	-25.7427	0.00255504	-2707.98	-5.0621	2697.86	-419.198	0.612812	420.424	1.51878	2.30304	_2296	FALSE	TRUE	TRUE
ldcA	murein tetrapeptide carboxypeptidase; LD-carboxypeptidase A	b1192	744.951			FALSE	FALSE	FALSE	FALSE	TRUE	0.367399	0.89206	FALSE	FALSE	TRUE	-4.90389	-4.37825	-31.6045	-9.37e-08		-4.90389			3.74595		1.44359	2.23883	_6773	FALSE	TRUE	TRUE
ldcA	murein tetrapeptide carboxypeptidase; LD-carboxypeptidase A	b1192	236.888			FALSE	FALSE	FALSE	FALSE	TRUE	0.360207	0.892361	FALSE	FALSE	TRUE	5.2926	5.30213	11.2339	0.00819977	-1222.95	5.32036	1233.6	-183.451	0.614172	184.68	0.977842	1.57952	_1475	FALSE	TRUE	TRUE
ldcA	murein tetrapeptide carboxypeptidase; LD-carboxypeptidase A	b1192	436.801			FALSE	FALSE	FALSE	FALSE	TRUE	0.353886	0.891775	FALSE	FALSE	TRUE	4.44239	4.81759	21.4975	0.413417	-1.00736	5.06699	11.1413	-0.165396	0.110194	0.385783	1.53094	1.63272	_3798	FALSE	TRUE	TRUE
lacZ	beta-D-galactosidase	b0344	152.885			FALSE	FALSE	FALSE	FALSE	FALSE	0.986565	0.210115	FALSE	TRUE	FALSE	-3.0263	-5.41877	-4.33789	0.928671	-7.68972	-6.3477	-5.00568	0.0088951	0.0174769	0.0260587	2.20027	0.825724	_938	TRUE	TRUE	TRUE
lacZ	beta-D-galactosidase	b0344	254.939	5-Sulfosalicylate	5-Sulfosalicylate.H/K-H(+)_C16199	FALSE	FALSE	FALSE	FALSE	FALSE	0.982953	0.299608	FALSE	TRUE	FALSE	-8.02697	-8.60491	-2.55085	-1.56e-08		-8.02697			6.04223		1.26902	1.36812	5-Sulfosalicylate_2	TRUE	TRUE	TRUE
lacZ	beta-D-galactosidase	b0344	284.193			FALSE	FALSE	FALSE	FALSE	FALSE	0.977163	0.388946	FALSE	TRUE	FALSE	-13.6021	-14.1231	-1	0.380016	-147.388	-13.777	119.834	-15.0649	1.18376	17.4324	0.843822	0.310487	_1839	TRUE	TRUE	TRUE
lacZ	beta-D-galactosidase	b0344	254.831			FALSE	FALSE	FALSE	FALSE	FALSE	0.891235	0.603406	FALSE	TRUE	FALSE	-5.52966	-7.70344	-6.56986	0.325722	-16.2219	-7.62752	0.966876	-0.122303	0.0664102	0.255123	3.93428	4.98484	_1595	TRUE	TRUE	TRUE
lacZ	beta-D-galactosidase	b0344	285.559			FALSE	FALSE	FALSE	FALSE	FALSE	0.79165	0.734582	FALSE	TRUE	FALSE	-5.2166	-5.37305	-4.57305	0.338957	-54.5049	-5.29197	43.921	-5.37507	0.434803	6.24468	0.381214	0.376673	_1857	TRUE	TRUE	TRUE
lacZ	beta-D-galactosidase	b0344	383.244			FALSE	FALSE	FALSE	FALSE	FALSE	0.788837	0.735401	FALSE	TRUE	FALSE	8.89055	9.09596	5.90885	0.0319743	-1406.46	8.92564	1424.31	-224.001	1.11469	226.23	0.638431	0.911678	_3054	TRUE	TRUE	TRUE
lacZ	beta-D-galactosidase	b0344	284.268			FALSE	FALSE	FALSE	FALSE	FALSE	0.742538	0.777305	FALSE	TRUE	FALSE	9.43317	9.66972	4.18256	0.0442707	-2039.98	9.4571	2058.89	-354.164	1.32003	356.804	0.379468	0.463828	_1840	TRUE	TRUE	TRUE
lacZ	beta-D-galactosidase	b0344	285.27			FALSE	FALSE	FALSE	FALSE	FALSE	0.68546	0.781892	FALSE	TRUE	FALSE	9.01529	9.18641	6.18786	0.0532484	-1515.94	9.04179	1534.03	-255.953	1.21775	258.389	0.38233	0.499407	_1854	TRUE	TRUE	TRUE
lacZ	beta-D-galactosidase	b0344	283.265			FALSE	FALSE	FALSE	FALSE	FALSE	0.658361	0.783871	FALSE	TRUE	FALSE	9.25314	9.43628	5.18569	0.0161144	-6082.52	9.26646	6101.05	-1168.64	1.46814	1171.57	0.354304	0.470189	_1835	TRUE	TRUE	TRUE
lacZ	beta-D-galactosidase	b0344	257.239			FALSE	FALSE	FALSE	FALSE	FALSE	0.638611	0.79537	FALSE	TRUE	FALSE	11.1276	10.6423	2.16894	-1.62e-07		11.1276			7.29861		0.570251	0.570666	_1613	TRUE	TRUE	TRUE
lacZ	beta-D-galactosidase	b0344	285.42			FALSE	FALSE	FALSE	FALSE	FALSE	0.632883	0.817636	FALSE	TRUE	FALSE	-4.66874	-4.9718	-6.53075	0.623943	-17.1017	-4.79029	7.5211	-0.928496	0.304029	1.53655	0.408027	0.165258	_1856	FALSE	TRUE	TRUE
lacZ	beta-D-galactosidase	b0344	256.236	Hexadecanoic acid	Hexadecanoic acid[+1]-H(+)_C00249	FALSE	FALSE	FALSE	FALSE	FALSE	0.627903	0.830644	FALSE	TRUE	FALSE	10.9788	10.5357	2.93016	1.82e-07		10.9788			8.15305		0.510297	0.478788	Hexadecanoic acid_2	FALSE	TRUE	TRUE
lacZ	beta-D-galactosidase	b0344	332.058			FALSE	FALSE	FALSE	FALSE	FALSE	0.56999	0.813645	FALSE	TRUE	FALSE	2.63813	4.64609	23.3371	0.949306	4.16534	5.03668	5.90801	0.00990625	0.01781	0.0257138	1.84396	0.518966	_2393	FALSE	TRUE	TRUE
lacZ	beta-D-galactosidase	b0344	232.083	Carboxynorspermidine	Carboxynorspermidine.NaCl-H(+)_C18174	FALSE	FALSE	FALSE	FALSE	FALSE	0.52523	0.817902	FALSE	TRUE	FALSE	-4.22203	-3.924	-9.28797	-4.12e-08		-4.22203			3.44886		0.390715	0.427346	Carboxynorspermidine_1	FALSE	TRUE	TRUE
lacZ	beta-D-galactosidase	b0344	284.386			FALSE	FALSE	FALSE	FALSE	FALSE	0.402604	0.876137	FALSE	TRUE	FALSE	7.77483	7.96842	8.79047	0.114939	-639.852	7.80474	655.461	-102.576	0.981478	104.539	0.289717	0.245659	_1841	FALSE	TRUE	TRUE
lacZ	beta-D-galactosidase	b0344	345.253			FALSE	FALSE	FALSE	FALSE	FALSE	0.364141	0.895681	FALSE	TRUE	FALSE	5.59945	6.22669	15.5242	0.234709	-23.1664	5.75672	34.6799	-2.46733	0.349806	3.16695	0.793929	0.690368	_2551	FALSE	TRUE	TRUE
lacA	thiogalactoside acetyltransferase	b0342	338.277			FALSE	FALSE	FALSE	FALSE	FALSE	0.638643	0.791687	FALSE	TRUE	FALSE	-2.41495	-4.91677	-4.91114	0.610716	-31441	-99.9994	31241	-0.00410074	0.00949352	0.0230878	3.55928	4.06253	_2469	TRUE	TRUE	TRUE
kdsB	3-deoxy-manno-octulosonate cytidylyltransferase	b0918	284.748			FALSE	FALSE	FALSE	FALSE	TRUE	0.674914	0.789744	FALSE	FALSE	TRUE	-2.34268	-3.60745	-7.18886	0.918034	-4.62053	-3.74447	-2.86841	0.00813914	0.0212962	0.0344533	1.37663	0.349836	_1849	TRUE	TRUE	TRUE
kdsB	3-deoxy-manno-octulosonate cytidylyltransferase	b0918	485.092			FALSE	FALSE	FALSE	FALSE	TRUE	0.413543	0.870493	FALSE	FALSE	TRUE	4.24428	4.34783	2.32542	0.273433	-5.18874	4.4347	14.0581	-0.576658	0.204151	0.984959	0.649244	0.439184	_4398	TRUE	TRUE	TRUE
kdpD	fused sensory histidine kinase in two-component regulatory system with KdpE: signal sensing protein	b0695	813.16			FALSE	FALSE	FALSE	FALSE	FALSE	0.375196	0.883909	FALSE	TRUE	FALSE	-1.56899	-3.63724	-11.7967	0.904913	-28.0659	-9.39375	9.27841	0.00272059	0.00732447	0.0119283	2.16805	1.91742	_7308	TRUE	TRUE	TRUE
kdpC	potassium translocating ATPase, subunit C	b0696	471.818			FALSE	FALSE	FALSE	FALSE	FALSE	0.895758	0.591702	FALSE	TRUE	FALSE	5.37201	6.75853	1.31951	0.469083	-2.71975	6.25074	15.2212	-0.26958	0.134865	0.539309	2.39491	2.19878	_4255	TRUE	TRUE	TRUE
kdpC	potassium translocating ATPase, subunit C	b0696	174.827			FALSE	FALSE	FALSE	FALSE	FALSE	0.589035	0.821246	FALSE	TRUE	FALSE	3.61209	4.66725	4.79848	0.533748	1.03523	4.82646	8.61769	-0.0451843	0.0485167	0.142218	1.92658	1.94061	_1099	TRUE	TRUE	TRUE
kdpB	potassium translocating ATPase, subunit B	b0697	67.0311			FALSE	FALSE	FALSE	FALSE	FALSE	0.394849	0.874908	FALSE	TRUE	FALSE	-3.47067	-3.72452	-2.70192	0.672731	-8.72532	-3.60391	1.5175	-0.262913	0.185849	0.634611	0.374212	0.068496	_175	TRUE	TRUE	TRUE
kdpA	potassium translocating ATPase, subunit A	b0698	351.952			FALSE	FALSE	FALSE	FALSE	FALSE	0.390096	0.882765	FALSE	TRUE	FALSE	-3.65594	-3.6626	-2.44848	0.227937	-96.4362	-3.68516	89.0659	-12.2885	0.374425	13.0374	0.196983	0.235892	_2623	TRUE	TRUE	TRUE
kbaY	tagatose 6-phosphate aldolase 1, kbaY subunit	b3137	375.255			FALSE	FALSE	FALSE	FALSE	FALSE	0.963905	0.419451	FALSE	TRUE	FALSE	-3.03465	-5.60785	-2	0.885196	-9.24113	-7.01617	-4.7912	0.00541585	0.0176642	0.0299126	2.70305	1.58881	_2959	TRUE	TRUE	TRUE
kbaY	tagatose 6-phosphate aldolase 1, kbaY subunit	b3137	497.345			FALSE	FALSE	FALSE	FALSE	FALSE	0.449479	0.852241	FALSE	TRUE	FALSE	-1.63637	-4.00407	-10.5009	0.882942	-453.69	-25.6899	402.31	0.00212509	0.00745806	0.012791	2.50659	2.2838	_4551	TRUE	TRUE	TRUE
katG	catalase-peroxidase HPI, heme b-containing	b3942	420.188			FALSE	FALSE	FALSE	FALSE	TRUE	0.987593	0.111909	FALSE	FALSE	TRUE	-12.5332	-13.0647	-1	0.163656	-439.636	-12.6207	414.394	-58.7443	1.33722	61.4187	0.665085	0.447644	_3572	TRUE	TRUE	TRUE
katG	catalase-peroxidase HPI, heme b-containing	b3942	334.151			FALSE	FALSE	FALSE	FALSE	TRUE	0.916209	0.508008	FALSE	FALSE	TRUE	-8.55024	-8.81555	-2	0.181388	-450.409	-8.58967	433.229	-67.0146	1.02828	69.0711	0.29768	0.149468	_2411	TRUE	TRUE	TRUE
katG	catalase-peroxidase HPI, heme b-containing	b3942	728.526			FALSE	FALSE	FALSE	FALSE	TRUE	0.840238	0.689247	FALSE	FALSE	TRUE	-4.5291	-5.09343	-7.99961	0.45009	-10.5084	-4.84267	0.823037	-0.20659	0.170224	0.547038	0.785831	0.578841	_6616	TRUE	TRUE	TRUE
katG	catalase-peroxidase HPI, heme b-containing	b3942	421.191			FALSE	FALSE	FALSE	FALSE	TRUE	0.830649	0.696022	FALSE	FALSE	TRUE	-6.62622	-6.82288	-3.17767	0.192764	-276.237	-6.66385	262.91	-38.9721	0.752073	40.4762	0.278876	0.182201	_3582	TRUE	TRUE	TRUE
katG	catalase-peroxidase HPI, heme b-containing	b3942	702.513			FALSE	FALSE	FALSE	FALSE	TRUE	0.829935	0.700102	FALSE	FALSE	TRUE	-5.05972	-5.53208	-5.25306	0.195357	-66.1604	-5.13979	55.8808	-6.62295	0.406801	7.43655	0.517904	0.455954	_6380	TRUE	TRUE	TRUE
katG	catalase-peroxidase HPI, heme b-containing	b3942	703.517			FALSE	FALSE	FALSE	FALSE	TRUE	0.7797	0.769404	FALSE	FALSE	TRUE	-4.76458	-5.14837	-8.78805	0.169317	-47.3062	-4.86842	37.5693	-4.13755	0.335278	4.80811	0.67606	0.89286	_6386	TRUE	TRUE	TRUE
katG	catalase-peroxidase HPI, heme b-containing	b3942	209.129	7,8-Diaminononanoate	7,8-Diaminononanoate.H/Na-H(+)_C01037 | N6,N6,N6-Trimethyl-L-lysine.H/Na-H(+)_C03793	FALSE	FALSE	FALSE	FALSE	TRUE	0.751797	0.782265	FALSE	FALSE	TRUE	-5.4106	-5.02524	-8.27838	-7.01e-08		-5.4106			4.15059		0.611821	0.463321	7,8-Diaminononanoate_2	TRUE	TRUE	TRUE
katG	catalase-peroxidase HPI, heme b-containing	b3942	254.697			FALSE	FALSE	FALSE	FALSE	TRUE	0.729163	0.764763	FALSE	FALSE	TRUE	-5.05521	-4.7907	-9.27244	0.159686	-92.2121	-5.12683	81.9585	-9.93097	0.425967	10.7829	0.564578	0.653068	_1594	TRUE	TRUE	TRUE
katG	catalase-peroxidase HPI, heme b-containing	b3942	704.517			FALSE	FALSE	FALSE	FALSE	TRUE	0.678936	0.78908	FALSE	FALSE	TRUE	-4.63429	-4.92305	-9.70827	0.22198	-63.1934	-4.70679	53.7799	-6.4048	0.376201	7.1572	0.480652	0.505737	_6395	TRUE	TRUE	TRUE
katG	catalase-peroxidase HPI, heme b-containing	b3942	688.496			FALSE	FALSE	FALSE	FALSE	TRUE	0.678218	0.785259	FALSE	FALSE	TRUE	-4.39831	-4.99028	-8.93741	0.25483	-23.2642	-4.53727	14.1896	-1.49494	0.259298	2.01354	0.649654	0.499407	_6270	TRUE	TRUE	TRUE
katG	catalase-peroxidase HPI, heme b-containing	b3942	241.217			FALSE	FALSE	FALSE	FALSE	TRUE	0.548582	0.809069	FALSE	FALSE	TRUE	5.8271	5.69237	1.43097	0.0206905	-2381.92	5.839	2393.6	-430.308	0.85718	432.022	0.281621	0.376876	_1500	FALSE	TRUE	TRUE
katG	catalase-peroxidase HPI, heme b-containing	b3942	284.193			FALSE	FALSE	FALSE	FALSE	TRUE	0.514439	0.825794	FALSE	FALSE	TRUE	-4.60241	-4.91273	-11.5716	1.41e-07		-4.60241			6.65377		1.72679	1.82951	_1839	FALSE	TRUE	TRUE
katG	catalase-peroxidase HPI, heme b-containing	b3942	730.542			FALSE	FALSE	FALSE	FALSE	TRUE	0.489605	0.846495	FALSE	FALSE	TRUE	-4.17957	-4.63091	-13.6879	0.512317	-10.9296	-4.42829	2.07304	-0.300171	0.177541	0.655253	0.741505	0.756432	_6638	FALSE	TRUE	TRUE
katG	catalase-peroxidase HPI, heme b-containing	b3942	689.5			FALSE	FALSE	FALSE	FALSE	TRUE	0.468887	0.843629	FALSE	FALSE	TRUE	-4.13057	-4.68049	-13.7232	0.0892097	-53.4983	-4.22706	45.0442	-4.80798	0.281998	5.37198	0.85763	1.14321	_6277	FALSE	TRUE	TRUE
katG	catalase-peroxidase HPI, heme b-containing	b3942	269.249			FALSE	FALSE	FALSE	FALSE	TRUE	0.458999	0.846311	FALSE	FALSE	TRUE	4.83317	5.23907	3.12913	0.297777	-30.1533	4.92424	40.0018	-3.48976	0.361715	4.21319	0.455821	0.257022	_1721	FALSE	TRUE	TRUE
katG	catalase-peroxidase HPI, heme b-containing	b3942	283.265			FALSE	FALSE	FALSE	FALSE	TRUE	0.427144	0.874279	FALSE	FALSE	TRUE	4.57842	5.06549	4.75468	0.165017	-45.034	4.66028	54.3545	-5.17975	0.349503	5.87876	0.537571	0.410286	_1835	FALSE	TRUE	TRUE
katG	catalase-peroxidase HPI, heme b-containing	b3942	100.968	Sulfite	Sulfite+F(-)_C00094	FALSE	FALSE	FALSE	FALSE	TRUE	0.421753	0.871928	FALSE	FALSE	TRUE	5.0595	5.23473	4.22357	0.252931	-100.439	5.10334	110.645	-13.6284	0.504545	14.6375	0.270194	0.195788	Sulfite_4	FALSE	TRUE	TRUE
katG	catalase-peroxidase HPI, heme b-containing	b3942	157.124			FALSE	FALSE	FALSE	FALSE	TRUE	0.404472	0.8722	FALSE	FALSE	TRUE	5.23778	5.26737	3.89806	0.0642036	-821.033	5.25291	831.538	-139.125	0.710653	140.546	0.200799	0.291217	_960	FALSE	TRUE	TRUE
ispU	undecaprenyl pyrophosphate synthase	b0174	711.098			FALSE	FALSE	FALSE	FALSE	TRUE	0.653956	0.786951	FALSE	FALSE	TRUE	-2.07291	-3.57559	-8.20345	0.916552	-4.68949	-3.78838	-2.88726	0.00588503	0.0157192	0.0255535	1.4923	0.679041	_6446	TRUE	TRUE	TRUE
ispU	undecaprenyl pyrophosphate synthase	b0174	730.102			FALSE	FALSE	FALSE	FALSE	TRUE	0.582001	0.820381	FALSE	FALSE	TRUE	-1.81663	-3.53754	-7.22357	0.874229	-5.09246	-3.82803	-2.5636	0.00209783	0.0129957	0.0238936	1.68807	0.792945	_6635	TRUE	TRUE	TRUE
ispU	undecaprenyl pyrophosphate synthase	b0174	710.096			FALSE	FALSE	FALSE	FALSE	TRUE	0.53804	0.810701	FALSE	FALSE	TRUE	-2.01166	-3.53007	-8.39513	0.904463	-4.76099	-3.7877	-2.81441	0.00484373	0.0147078	0.0245719	1.5094	0.750116	_6443	TRUE	TRUE	TRUE
ispU	undecaprenyl pyrophosphate synthase	b0174	732.1			FALSE	FALSE	FALSE	FALSE	TRUE	0.465887	0.843708	FALSE	FALSE	TRUE	-1.96818	-3.4455	-10.7836	0.920855	-4.58526	-3.70642	-2.82757	0.00559264	0.0147519	0.0239111	1.49716	0.686049	_6659	TRUE	TRUE	TRUE
ispF	2C-methyl-D-erythritol 2,4-cyclodiphosphate synthase	b2746	465.356			FALSE	FALSE	FALSE	FALSE	TRUE	0.844944	0.708756	FALSE	FALSE	TRUE	-2.74209	-4.69816	-3.70697	0.70879	-8.0601	-4.85441	-1.64873	-0.021087	0.0284527	0.0779924	2.64731	1.46536	_4161	TRUE	TRUE	TRUE
ispF	2C-methyl-D-erythritol 2,4-cyclodiphosphate synthase	b2746	367.285			FALSE	FALSE	FALSE	FALSE	TRUE	0.842677	0.699631	FALSE	FALSE	TRUE	-2.49705	-4.37908	-3.47125	0.83801	-6.68824	-4.94162	-3.19499	0.00164187	0.017378	0.0331142	2.06627	1.18941	_2835	TRUE	TRUE	TRUE
ilvI	acetolactate synthase III, large subunit	b0077	332.058			FALSE	FALSE	FALSE	FALSE	FALSE	0.985552	0.26399	FALSE	TRUE	FALSE	-4.27897	-7.1572	-1.94729	0.723576	-11.6952	-7.2607	-2.82624	-0.026763	0.0441051	0.114973	3.71406	2.25917	_2393	TRUE	TRUE	TRUE
ilvI	acetolactate synthase III, large subunit	b0077	334.061	5,5'-Dehydrodivanillate	5,5'-Dehydrodivanillate[+1]-H(+)_C18347 | S-(Indolylmethylthiohydroximoyl)-L-cysteine.H/Na+F(-)_C16518	FALSE	FALSE	FALSE	FALSE	FALSE	0.939158	0.44239	FALSE	TRUE	FALSE	-3.45613	-5.27105	-4.13987	0.814335	-7.6702	-5.3473	-3.02439	-0.00481831	0.036949	0.0787164	2.26023	1.42621	5,5'-Dehydrodivanillate_1	TRUE	TRUE	TRUE
ilvI	acetolactate synthase III, large subunit	b0077	426.332			FALSE	FALSE	FALSE	FALSE	FALSE	0.632799	0.821303	FALSE	TRUE	FALSE	-1.69527	-4.10906	-5.48575	0.734741	-6.8073	-4.25288	-1.69846	-0.00572531	0.0126472	0.0310197	2.25725	0.567476	_3645	TRUE	TRUE	TRUE
ilvH	acetolactate synthase III, thiamin-dependent, small subunit	b0078	722.691			FALSE	FALSE	FALSE	FALSE	FALSE	0.45223	0.854513	FALSE	TRUE	FALSE	-3.25487	-3.7188	-4.32425	-0.210619	-29.4618	-3.32007	22.8217	-2.19423	0.180951	2.55613	0.834478	0.292085	_6564	TRUE	TRUE	TRUE
ilvH	acetolactate synthase III, thiamin-dependent, small subunit	b0078	492.373			FALSE	FALSE	FALSE	FALSE	FALSE	0.403395	0.875148	FALSE	TRUE	FALSE	-1.91727	-4.21056	-16.7101	0.894858	-18588.8	-99.999	18388.8	0.00283932	0.00840604	0.0139728	2.80565	3.08391	_4489	TRUE	TRUE	TRUE
ilvE	branched-chain amino-acid aminotransferase	b3770	575.682			FALSE	FALSE	FALSE	FALSE	TRUE	0.464788	0.846118	FALSE	FALSE	TRUE	-1.67287	-3.7575	-6.75782	0.540322	-7.27487	-3.92725	-0.579629	-0.0112024	0.0110984	0.0333991	2.19359	1.96733	_5382	TRUE	TRUE	TRUE
ilvC	ketol-acid reductoisomerase, NAD(P)-binding	b3774	511.118			FALSE	FALSE	FALSE	FALSE	TRUE	0.375536	0.881988	FALSE	FALSE	TRUE	4.92595	4.02604	1.64375	-1.41e-07		4.92595			3.11179		1.4233	0.129354	_4707	TRUE	TRUE	TRUE
idnK	D-gluconate kinase, thermosensitive	b4268	667.182			FALSE	FALSE	FALSE	FALSE	TRUE	0.604505	0.818264	FALSE	FALSE	TRUE	-1.97077	-4.12775	-8.32287	0.898583	-19034.1	-99.999	18834.1	0.00305759	0.00803374	0.0130099	2.55395	2.77482	_6117	TRUE	TRUE	TRUE
icd	e14 prophage; isocitrate dehydrogenase, specific for NADP+	b1136	684.134			FALSE	FALSE	FALSE	FALSE	TRUE	0.592833	0.819351	FALSE	FALSE	TRUE	4.66227	4.60237	1.58489	-3.71e-08		4.66227			3.68307		0.768115	0.841009	_6237	TRUE	TRUE	TRUE
icd	e14 prophage; isocitrate dehydrogenase, specific for NADP+	b1136	357.628			FALSE	FALSE	FALSE	FALSE	TRUE	0.548884	0.811873	FALSE	FALSE	TRUE	-2.49606	-3.61202	-4.97903	0.371233	-6.28376	-4.29331	-2.30286	-0.00202496	0.0135493	0.0291236	1.16736	0.928002	_2703	TRUE	TRUE	TRUE
hyi	hydroxypyruvate isomerase	b0508	443.615			FALSE	FALSE	FALSE	FALSE	TRUE	0.778024	0.765067	FALSE	FALSE	TRUE	-2.5984	-4.53489	-2.25261	0.615664	-7.1408	-4.55449	-1.96819	-0.00951576	0.0192007	0.0479172	1.99346	0.512662	_3886	TRUE	TRUE	TRUE
hyi	hydroxypyruvate isomerase	b0508	447.799			FALSE	FALSE	FALSE	FALSE	TRUE	0.516398	0.830988	FALSE	FALSE	TRUE	3.95834	5.27829	6.7561	0.459301	-0.616203	5.39902	11.4142	-0.0973187	0.0566924	0.210704	2.76556	2.9248	_3948	TRUE	TRUE	TRUE
hslV	peptidase component of the HslUV protease	b3932	705.603			FALSE	FALSE	FALSE	FALSE	TRUE	0.577468	0.819117	FALSE	FALSE	TRUE	1.64614	3.26911	8.47338	0.978777	3.64158	6.87739	10.1132	0.00523087	0.00705543	0.00888	1.68261	1.35461	_6409	TRUE	TRUE	TRUE
hpt	hypoxanthine phosphoribosyltransferase	b0125	325.185			FALSE	FALSE	FALSE	FALSE	TRUE	0.377895	0.88215	FALSE	FALSE	TRUE	1.68706	2.98419	7.98195	0.909113	-77.0497	14.98	107.01	0.0030334	0.00588254	0.00873168	1.49811	1.44988	_2296	TRUE	TRUE	TRUE
hpt	hypoxanthine phosphoribosyltransferase	b0125	687.547	2-Octaprenyl-6-methoxyphenol	2-Octaprenyl-6-methoxyphenol+F(-)_C05812	FALSE	FALSE	FALSE	FALSE	TRUE	0.357303	0.889335	FALSE	FALSE	TRUE	1.4863	3.72269	8.75345	0.865228	-28837.5	99.9999	29037.5	0.00140133	0.00743904	0.0134768	2.68865	3.02637	2-Octaprenyl-6-methoxyphenol_1	TRUE	TRUE	TRUE
holB	DNA polymerase III, delta prime subunit	b1099	158.939			FALSE	FALSE	FALSE	FALSE	TRUE	0.716011	0.762131	FALSE	FALSE	TRUE	6.83628	6.85959	1.24573	0.621115	-57.149	6.89758	70.9442	-7.83683	0.674609	9.18605	0.245987	0.0622788	_968	TRUE	TRUE	TRUE
holB	DNA polymerase III, delta prime subunit	b1099	143.108			FALSE	FALSE	FALSE	FALSE	TRUE	0.710371	0.770145	FALSE	FALSE	TRUE	7.19867	5.92955	3.05015	3.86e-08		7.19867			5.22538		1.26257	0.742113	_909	TRUE	TRUE	TRUE
holB	DNA polymerase III, delta prime subunit	b1099	181.991	2-Oxo-4-phosphonobutanoate	2-Oxo-4-phosphonobutanoate[+1]-H(+)_C17941	FALSE	FALSE	FALSE	FALSE	TRUE	0.656632	0.784206	FALSE	FALSE	TRUE	6.82503	5.8534	4.26063	-1.3e-07		6.82503			5.49764		1.06749	0.801044	2-Oxo-4-phosphonobutanoate_2	TRUE	TRUE	TRUE
holB	DNA polymerase III, delta prime subunit	b1099	271.228			FALSE	FALSE	FALSE	FALSE	TRUE	0.587182	0.826315	FALSE	FALSE	TRUE	-2.67363	-3.50852	-4.4876	0.88431	-4.62957	-3.47887	-2.32817	0.00832883	0.0400418	0.0717548	1.0799	0.59209	_1744	TRUE	TRUE	TRUE
holB	DNA polymerase III, delta prime subunit	b1099	159.938			FALSE	FALSE	FALSE	FALSE	TRUE	0.570491	0.810479	FALSE	FALSE	TRUE	5.67781	5.99217	3.46572	-1.03e-07		5.67782			6.86376		0.820765	0.990278	_975	TRUE	TRUE	TRUE
holB	DNA polymerase III, delta prime subunit	b1099	142.051			FALSE	FALSE	FALSE	FALSE	TRUE	0.516155	0.828383	FALSE	FALSE	TRUE	-3.00214	-3.56211	-5.37827	0.287545	-7.03216	-3.26704	0.498072	-0.119748	0.094058	0.307864	0.624552	0.388784	_906	TRUE	TRUE	TRUE
holB	DNA polymerase III, delta prime subunit	b1099	157.124			FALSE	FALSE	FALSE	FALSE	TRUE	0.437935	0.863561	FALSE	FALSE	TRUE	5.7169	5.77222	4.53587	0.0546718	-781.992	5.73679	793.466	-127.774	0.740491	129.255	0.278231	0.390907	_960	TRUE	TRUE	TRUE
holB	DNA polymerase III, delta prime subunit	b1099	297.243			FALSE	FALSE	FALSE	FALSE	TRUE	0.367025	0.891076	FALSE	FALSE	TRUE	-2.44524	-3.18122	-8.78322	0.965718	-3.68518	-3.17349	-2.66181	0.0218961	0.0357616	0.049627	0.894199	0.15462	_1969	TRUE	TRUE	TRUE
holB	DNA polymerase III, delta prime subunit	b1099	515.288			FALSE	FALSE	FALSE	FALSE	TRUE	0.351676	0.897958	FALSE	FALSE	TRUE	3.74314	4.58355	8.71939	0.611138	1.84328	4.34607	6.84886	-0.0196698	0.0786557	0.176981	0.915533	0.360922	_4761	TRUE	TRUE	TRUE
holA	DNA polymerase III, delta subunit	b0640	507.052			FALSE	FALSE	FALSE	FALSE	FALSE	0.927691	0.493795	FALSE	TRUE	FALSE	-4.26038	-4.92558	-3.34695	0.255877	-13.5183	-4.53552	4.44727	-0.454001	0.168021	0.790043	0.972679	1.11707	_4666	TRUE	TRUE	TRUE
holA	DNA polymerase III, delta subunit	b0640	508.053			FALSE	FALSE	FALSE	FALSE	FALSE	0.859073	0.65445	FALSE	TRUE	FALSE	-4.04	-4.73755	-5.46259	0.206307	-15.562	-4.26785	7.02626	-0.665478	0.173721	1.01292	0.977291	1.18197	_4673	TRUE	TRUE	TRUE
holA	DNA polymerase III, delta subunit	b0640	813.16			FALSE	FALSE	FALSE	FALSE	FALSE	0.713886	0.771718	FALSE	TRUE	FALSE	-4.69307	-4.29307	-6.2831	-1.72e-07		-4.69307			3.42397		0.704011	0.268695	_7308	TRUE	TRUE	TRUE
holA	DNA polymerase III, delta subunit	b0640	509.054			FALSE	FALSE	FALSE	FALSE	FALSE	0.647236	0.783037	FALSE	TRUE	FALSE	-3.89182	-4.28105	-9.15352	0.150905	-38.9396	-3.98632	30.967	-3.31607	0.262127	3.84033	0.668787	0.89323	_4681	TRUE	TRUE	TRUE
holA	DNA polymerase III, delta subunit	b0640	362.744			FALSE	FALSE	FALSE	FALSE	FALSE	0.575035	0.813149	FALSE	TRUE	FALSE	-3.97402	-4.1116	-9.6119	0.135763	-30.4236	-4.17974	22.0641	-1.94544	0.193692	2.33283	1.59561	2.09754	_2770	TRUE	TRUE	TRUE
hmp	fused nitric oxide dioxygenase/dihydropteridine reductase 2	b2552	331.552			FALSE	FALSE	FALSE	FALSE	TRUE	0.944624	0.418521	FALSE	FALSE	TRUE	-2.41638	-4.39689	-2.2974	0.973382	-5.76139	-5.08915	-4.41692	0.010188	0.0149249	0.0196618	1.86392	0.611024	_2386	TRUE	TRUE	TRUE
hisP	histidine/lysine/arginine/ornithine transporter subunit	b2306	671.081			FALSE	FALSE	FALSE	FALSE	FALSE	0.987176	0.146037	FALSE	TRUE	FALSE	-6.73352	-10.4117	-3.39346	0.340387	-22.0475	-12.915	-3.78237	-0.0191057	0.033303	0.0857116	4.71484	2.97131	_6147	TRUE	TRUE	TRUE
hisP	histidine/lysine/arginine/ornithine transporter subunit	b2306	570.059	UDP-L-rhamnose	UDP-L-rhamnose[+1]+F(-)_C02199	FALSE	FALSE	FALSE	FALSE	FALSE	0.962147	0.428984	FALSE	TRUE	FALSE	-8.21196	-9.13217	-5.89649	0.329337	-22.9806	-9.67717	3.62627	-0.345636	0.173728	0.693092	3.73104	3.38201	UDP-L-rhamnose_1	TRUE	TRUE	TRUE
hisP	histidine/lysine/arginine/ornithine transporter subunit	b2306	652.093			FALSE	FALSE	FALSE	FALSE	FALSE	0.905927	0.56847	FALSE	TRUE	FALSE	-5.99198	-8.0916	-9.33466	0.547087	-12.7326	-8.23717	-3.74174	-0.0257442	0.064642	0.155028	2.64548	0.465474	_6006	TRUE	TRUE	TRUE
hisP	histidine/lysine/arginine/ornithine transporter subunit	b2306	628.058	UDP-N-acetyl-alpha-D-glucosamine	UDP-N-acetyl-alpha-D-glucosamine.H/Na-H(+)_C00043 | UDP-N-acetyl-D-galactosamine.H/Na-H(+)_C00203 | UDP-N-acetyl-D-mannosamine.H/Na-H(+)_C01170	FALSE	FALSE	FALSE	FALSE	FALSE	0.887309	0.606173	FALSE	TRUE	FALSE	-5.71808	-8.8527	-7.21857	0.092648	-16.6925	-8.60801	-0.523535	-0.0601163	0.0404293	0.140975	3.99953	3.85662	UDP-N-acetyl-alpha-D-glucosamine_2	TRUE	TRUE	TRUE
hisP	histidine/lysine/arginine/ornithine transporter subunit	b2306	634.127			FALSE	FALSE	FALSE	FALSE	FALSE	0.861868	0.647523	FALSE	TRUE	FALSE	-6.11227	-8.1704	-10.5192	0.491917	-13.5197	-8.55578	-3.59185	-0.0310043	0.0616711	0.154347	2.86757	2.20069	_5864	TRUE	TRUE	TRUE
hisP	histidine/lysine/arginine/ornithine transporter subunit	b2306	584.025	UDP-L-Ara4FN	UDP-L-Ara4FN.H/Na-H(+)_C16154 | 3-Carboxy-1-hydroxypropyl-ThPP.NaCl-H(+)_C05381	FALSE	FALSE	FALSE	FALSE	FALSE	0.78064	0.766341	FALSE	TRUE	FALSE	-4.9245	-7.6293	-10.452	0.506905	-15.6604	-7.88593	-0.11148	-0.0852686	0.0544672	0.194203	4.64267	4.05724	UDP-L-Ara4FN_1	TRUE	TRUE	TRUE
hisP	histidine/lysine/arginine/ornithine transporter subunit	b2306	708.078			FALSE	FALSE	FALSE	FALSE	FALSE	0.6857	0.777666	FALSE	TRUE	FALSE	-5.00839	-6.62968	-18.5759	0.44343	-11.1495	-6.76609	-2.38268	-0.0362546	0.0560581	0.148371	2.26577	0.425656	_6423	TRUE	TRUE	TRUE
hisP	histidine/lysine/arginine/ornithine transporter subunit	b2306	564.041			FALSE	FALSE	FALSE	FALSE	FALSE	0.594236	0.8192	FALSE	TRUE	FALSE	-5.41824	-6.14658	-19.417	0.427367	-15.9414	-6.87843	2.18454	-0.195558	0.0965165	0.388591	3.33649	2.9153	_5253	TRUE	TRUE	TRUE
hisP	histidine/lysine/arginine/ornithine transporter subunit	b2306	726.079			FALSE	FALSE	FALSE	FALSE	FALSE	0.558899	0.821329	FALSE	TRUE	FALSE	-5.46487	-5.68663	-28.7999	0.448618	-13.6551	-6.44712	0.760899	-0.166628	0.11683	0.400288	2.21191	1.79739	_6595	TRUE	TRUE	TRUE
hisP	histidine/lysine/arginine/ornithine transporter subunit	b2306	588.033			FALSE	FALSE	FALSE	FALSE	FALSE	0.536502	0.819295	FALSE	TRUE	FALSE	-6.99854	-5.95171	-25.9941	0.0292368	-267.295	-7.1354	253.024	-28.1468	0.527271	29.2014	2.79706	3.27247	_5497	TRUE	TRUE	TRUE
hisP	histidine/lysine/arginine/ornithine transporter subunit	b2306	739.128			FALSE	FALSE	FALSE	FALSE	FALSE	0.490807	0.851556	FALSE	TRUE	FALSE	-3.52069	-6.00087	-23.197	0.333828	-11.287	-6.32432	-1.36165	-0.0201208	0.020721	0.0615629	2.85694	1.10839	_6721	FALSE	TRUE	TRUE
hisP	histidine/lysine/arginine/ornithine transporter subunit	b2306	554.56			FALSE	FALSE	FALSE	FALSE	FALSE	0.468548	0.846019	FALSE	TRUE	FALSE	-3.34652	-5.05445	-37.926	0.648297	-7.23453	-5.12175	-3.00896	-0.00249256	0.0270534	0.0565994	1.63654	0.570126	_5171	FALSE	TRUE	TRUE
hisP	histidine/lysine/arginine/ornithine transporter subunit	b2306	648.009			FALSE	FALSE	FALSE	FALSE	FALSE	0.464893	0.848462	FALSE	TRUE	FALSE	-3.55107	-5.22855	-33.553	0.826886	-6.8526	-5.3307	-3.8088	0.0078007	0.0315039	0.0552072	1.62567	0.312097	_5976	FALSE	TRUE	TRUE
hisP	histidine/lysine/arginine/ornithine transporter subunit	b2306	391.569			FALSE	FALSE	FALSE	FALSE	FALSE	0.438584	0.863576	FALSE	TRUE	FALSE	-5.03087	-5.81468	-29.138	0.0649442	-58.1838	-5.23224	47.7193	-4.39963	0.272683	4.945	2.21636	1.81736	_3186	FALSE	TRUE	TRUE
hisP	histidine/lysine/arginine/ornithine transporter subunit	b2306	798.033			FALSE	FALSE	FALSE	FALSE	FALSE	0.407641	0.870254	FALSE	TRUE	FALSE	-2.55214	-4.4014	-54.8556	0.842862	-11.3579	-7.21587	-3.07385	0.00360886	0.0110903	0.0185717	2.09016	1.67927	_7202	FALSE	TRUE	TRUE
hisP	histidine/lysine/arginine/ornithine transporter subunit	b2306	792.034			FALSE	FALSE	FALSE	FALSE	FALSE	0.386016	0.882482	FALSE	TRUE	FALSE	-3.43109	-4.55532	-51.4853	0.809925	-7.07798	-4.55118	-2.02437	-0.0174143	0.0555522	0.128519	1.77996	0.673565	_7149	FALSE	TRUE	TRUE
hisP	histidine/lysine/arginine/ornithine transporter subunit	b2306	566.051	UDP-glucose	UDP-glucose[+1]-H(+)_C00029 | UDP-alpha-D-galactose[+1]-H(+)_C00052	FALSE	FALSE	FALSE	FALSE	FALSE	0.378721	0.879272	FALSE	TRUE	FALSE	-5.84617	-6.15553	-24.6545	1.04e-07		-5.84617			4.59768		3.11146	4.60715	UDP-glucose_2	FALSE	TRUE	TRUE
hisP	histidine/lysine/arginine/ornithine transporter subunit	b2306	844.288			FALSE	FALSE	FALSE	FALSE	FALSE	0.377964	0.883146	FALSE	TRUE	FALSE	-2.88274	-5.80945	-29.2773	0.817053	-52.4261	-14.8279	22.7702	0.0021666	0.0116478	0.021129	3.21352	2.81924	_7525	FALSE	TRUE	TRUE
hisP	histidine/lysine/arginine/ornithine transporter subunit	b2306	782.056			FALSE	FALSE	FALSE	FALSE	FALSE	0.375699	0.882976	FALSE	TRUE	FALSE	-5.36102	-5.12052	-39.7285	0.189975	-28.7965	-6.01606	16.7644	-1.12208	0.173535	1.46915	3.53472	3.19509	_7086	FALSE	TRUE	TRUE
hisP	histidine/lysine/arginine/ornithine transporter subunit	b2306	698.922			FALSE	FALSE	FALSE	FALSE	FALSE	0.369754	0.891297	FALSE	TRUE	FALSE	-1.58535	-3.56328	-81.1249	0.941912	-11.8529	-6.78092	-1.7089	0.00394599	0.00743971	0.0109334	1.89964	1.15639	_6341	FALSE	TRUE	TRUE
hisP	histidine/lysine/arginine/ornithine transporter subunit	b2306	852.886			FALSE	FALSE	FALSE	FALSE	FALSE	0.367407	0.893045	FALSE	TRUE	FALSE	-1.66172	-3.51414	-84.3459	0.918351	-9.64093	-6.00902	-2.3771	0.00351968	0.00813616	0.0127526	1.92358	1.59219	_7579	FALSE	FALSE	TRUE
hisG	ATP phosphoribosyltransferase	b2019	465.304			FALSE	FALSE	FALSE	FALSE	TRUE	0.904886	0.561579	FALSE	FALSE	TRUE	5.68307	6.84973	1.55185	0.616786	-0.88314	7.52108	15.9253	-0.165626	0.105846	0.377318	3.77397	1.66583	_4160	TRUE	TRUE	TRUE
hisG	ATP phosphoribosyltransferase	b2019	395.39			FALSE	FALSE	FALSE	FALSE	TRUE	0.818706	0.720431	FALSE	FALSE	TRUE	2.84979	4.98429	2.70192	0.893985	4.5741	6.4385	8.30291	0.0059971	0.0157861	0.0255752	2.3055	1.78999	_3225	TRUE	TRUE	TRUE
hisG	ATP phosphoribosyltransferase	b2019	367.359			FALSE	FALSE	FALSE	FALSE	TRUE	0.751725	0.779971	FALSE	FALSE	TRUE	2.78379	5.02608	2.78652	0.849192	3.92348	5.98874	8.05401	0.00312207	0.0170975	0.031073	2.37517	1.83355	_2837	TRUE	TRUE	TRUE
hisG	ATP phosphoribosyltransferase	b2019	381.374			FALSE	FALSE	FALSE	FALSE	TRUE	0.708508	0.779564	FALSE	FALSE	TRUE	2.39633	4.77491	4.51296	0.865474	3.58675	6.69391	9.80106	0.00311858	0.0127168	0.022315	2.50072	2.06344	_3041	TRUE	TRUE	TRUE
hisG	ATP phosphoribosyltransferase	b2019	368.362			FALSE	FALSE	FALSE	FALSE	TRUE	0.454577	0.849863	FALSE	FALSE	TRUE	1.98818	3.90621	6.40744	0.853994	2.9731	5.02831	7.08351	0.00185953	0.0117891	0.0217187	2.07754	1.32893	_2854	TRUE	TRUE	TRUE
hisD	bifunctional histidinal dehydrogenase/ histidinol dehydrogenase	b2020	293.86			FALSE	FALSE	FALSE	FALSE	TRUE	0.939747	0.428984	FALSE	FALSE	TRUE	-3.35552	-7.22614	-2.14113	0.629658	-12.5625	-7.14332	-1.72415	-0.0289918	0.0292107	0.0874133	4.26362	2.77523	_1939	TRUE	TRUE	TRUE
hisD	bifunctional histidinal dehydrogenase/ histidinol dehydrogenase	b2020	331.552			FALSE	FALSE	FALSE	FALSE	TRUE	0.568589	0.812315	FALSE	FALSE	TRUE	1.69874	3.14296	6.22666	0.977813	3.42125	3.94778	4.47431	0.00698406	0.00982272	0.0126614	1.44116	0.703025	_2386	TRUE	TRUE	TRUE
hisD	bifunctional histidinal dehydrogenase/ histidinol dehydrogenase	b2020	492.606			FALSE	FALSE	FALSE	FALSE	TRUE	0.409748	0.869298	FALSE	FALSE	TRUE	1.38197	3.49824	4.12892	0.841657	0.49342	5.36564	10.2379	0.000871774	0.00740274	0.0139337	1.93468	0.82675	_4497	TRUE	TRUE	TRUE
hisC	histidinol-phosphate aminotransferase	b2021	116.929			FALSE	FALSE	FALSE	FALSE	FALSE	0.982619	0.326845	FALSE	TRUE	FALSE	9.23352	12.1523	1	0.869643	7.18479	12.6608	18.1368	-0.00646227	0.138112	0.282687	5.00882	0.494536	_637	TRUE	TRUE	TRUE
hisC	histidinol-phosphate aminotransferase	b2021	118.924	Sulfite	Sulfite.H/K-H(+)_C00094	FALSE	FALSE	FALSE	FALSE	FALSE	0.956896	0.437396	FALSE	TRUE	FALSE	8.61511	10.9287	2.16894	0.896766	7.07726	11.37	15.6627	0.0147417	0.138506	0.26227	4.1087	0.403545	Sulfite_5	TRUE	TRUE	TRUE
hisC	histidinol-phosphate aminotransferase	b2021	119.924			FALSE	FALSE	FALSE	FALSE	FALSE	0.945774	0.421952	FALSE	TRUE	FALSE	7.78363	10.0649	3.17767	0.882863	6.19454	10.4643	14.7341	0.00289292	0.120998	0.239104	3.97048	0.365093	_651	TRUE	TRUE	TRUE
hisC	histidinol-phosphate aminotransferase	b2021	120.923			FALSE	FALSE	FALSE	FALSE	FALSE	0.933891	0.477366	FALSE	TRUE	FALSE	6.60993	8.1953	4.18256	0.832568	4.11024	8.72029	13.3303	-0.0266338	0.110071	0.246776	3.3824	0.759926	_685	TRUE	TRUE	TRUE
hisC	histidinol-phosphate aminotransferase	b2021	136.891			FALSE	FALSE	FALSE	FALSE	FALSE	0.748014	0.778157	FALSE	TRUE	FALSE	4.61368	5.80908	7.63356	0.94707	4.52886	5.99529	7.46171	0.0311609	0.073784	0.116407	1.94676	0.308055	_845	TRUE	TRUE	TRUE
hisC	histidinol-phosphate aminotransferase	b2021	117.929			FALSE	FALSE	FALSE	FALSE	FALSE	0.727479	0.76579	FALSE	TRUE	FALSE	4.64144	6.2862	6.18786	0.743717	1.80672	6.69067	11.5746	-0.0544484	0.0694744	0.193397	3.2836	0.763808	_642	TRUE	TRUE	TRUE
hisC	histidinol-phosphate aminotransferase	b2021	134.894			FALSE	FALSE	FALSE	FALSE	FALSE	0.709954	0.774649	FALSE	TRUE	FALSE	4.46237	5.72614	8.88719	0.947059	4.43551	5.89351	7.35151	0.0283453	0.0691444	0.109944	1.99774	0.262508	_832	TRUE	TRUE	TRUE
hisC	histidinol-phosphate aminotransferase	b2021	135.894			FALSE	FALSE	FALSE	FALSE	FALSE	0.680924	0.788743	FALSE	TRUE	FALSE	4.34612	5.5585	10.0893	0.941815	4.22182	5.72336	7.22489	0.0256169	0.0681148	0.110613	1.94417	0.298756	_841	TRUE	TRUE	TRUE
hisC	histidinol-phosphate aminotransferase	b2021	158.975	Sulfoacetate	Sulfoacetate+F(-)_C14179	FALSE	FALSE	FALSE	FALSE	FALSE	0.667691	0.781436	FALSE	TRUE	FALSE	4.22973	6.37101	7.00566	0.626888	-0.0215784	6.85859	13.7388	-0.0906358	0.0590715	0.208779	4.25808	1.32354	Sulfoacetate_1	TRUE	TRUE	TRUE
hisC	histidinol-phosphate aminotransferase	b2021	132.899			FALSE	FALSE	FALSE	FALSE	FALSE	0.549099	0.813282	FALSE	TRUE	FALSE	3.70152	4.66799	15.4263	0.949809	3.63237	4.81047	5.98857	0.0254554	0.0601152	0.094775	1.58955	0.201332	_819	TRUE	TRUE	TRUE
hisC	histidinol-phosphate aminotransferase	b2021	100.934			FALSE	FALSE	FALSE	FALSE	FALSE	0.53787	0.813566	FALSE	TRUE	FALSE	3.9045	5.93106	8.9924	0.711459	1.47924	6.28321	11.0872	-0.0482591	0.0507558	0.149771	3.49249	0.814513	_552	FALSE	TRUE	TRUE
hisC	histidinol-phosphate aminotransferase	b2021	132.923			FALSE	FALSE	FALSE	FALSE	FALSE	0.500056	0.840888	FALSE	TRUE	FALSE	3.8717	5.62751	9.93451	0.676119	0.798219	6.03294	11.2677	-0.0634369	0.0537707	0.170978	3.41487	1.01846	_820	FALSE	TRUE	TRUE
hisC	histidinol-phosphate aminotransferase	b2021	137.892			FALSE	FALSE	FALSE	FALSE	FALSE	0.49484	0.851478	FALSE	TRUE	FALSE	3.41134	4.27665	18.5743	0.932732	3.22779	4.43673	5.64567	0.0191128	0.0538851	0.0886574	1.43632	0.338807	_868	FALSE	TRUE	TRUE
hisC	histidinol-phosphate aminotransferase	b2021	99.9261			FALSE	FALSE	FALSE	FALSE	FALSE	0.429015	0.8711	FALSE	TRUE	FALSE	3.9403	5.39539	12.693	0.833179	2.74376	5.63887	8.53398	-0.0148529	0.0560544	0.126962	2.47566	0.453981	_544	FALSE	TRUE	TRUE
hisA	N-(5'-phospho-L-ribosyl-formimino)-5-amino-1-(5'-phosphoribosyl)-4-imidazolecarboxamide isomerase	b2024	237.092			FALSE	FALSE	FALSE	FALSE	FALSE	0.355244	0.894712	FALSE	TRUE	FALSE	6.84621	3.77963	8.45467	6.46e-08		6.84621			5.60712		3.65596	3.01958	_1478	TRUE	TRUE	TRUE
hemX	putative uroporphyrinogen III methyltransferase	b3803	284.412			FALSE	FALSE	FALSE	FALSE	FALSE	0.701267	0.789242	FALSE	TRUE	FALSE	-1.40382	-3.64698	-3.45737	0.865568	-16.8085	-6.98129	2.84596	0.00145537	0.00728439	0.0131134	2.12301	1.23311	_1843	TRUE	TRUE	TRUE
hemH	ferrochelatase	b0475	711.757			FALSE	FALSE	FALSE	FALSE	FALSE	0.839532	0.696426	FALSE	TRUE	FALSE	-2.65697	-5.32526	-4.56387	0.775824	-11.5497	-7.18041	-2.81107	0.000232971	0.0135732	0.0269135	2.70284	1.13868	_6463	TRUE	TRUE	TRUE
hemH	ferrochelatase	b0475	559.593			FALSE	FALSE	FALSE	FALSE	FALSE	0.362747	0.89748	FALSE	TRUE	FALSE	1.36621	4.24498	7.64413	0.724952	-45748.6	99.9992	45948.6	-0.00230224	0.00749957	0.0173014	3.05531	2.17799	_5210	TRUE	TRUE	TRUE
hemE	uroporphyrinogen decarboxylase	b3997	342.271			FALSE	FALSE	FALSE	FALSE	TRUE	0.895458	0.588321	FALSE	FALSE	TRUE	-2.09567	-4.65886	-2.99256	0.896929	-34.8026	-11.6138	11.575	0.00343479	0.00894654	0.0144583	2.4997	1.57729	_2522	TRUE	TRUE	TRUE
hemD	uroporphyrinogen III synthase	b3804	485.349			FALSE	FALSE	FALSE	FALSE	FALSE	0.938945	0.455796	FALSE	TRUE	FALSE	-3.48026	-7.02361	-1.55185	0.89843	-9.89796	-7.62795	-5.35795	0.00631089	0.0241209	0.041931	3.31442	0.133837	_4404	TRUE	TRUE	TRUE
hemA	glutamyl tRNA reductase	b1210	217.001	Nicotinurate	Nicotinurate.H/K-H(+)_C05380 | N-Formimino-L-aspartate.NaCl-H(+)_C03409 | Naphthalene-1,2-diol.NaCl-H(+)_C03012	FALSE	FALSE	FALSE	FALSE	FALSE	0.941154	0.432362	FALSE	TRUE	FALSE	-5.46115	-5.96295	-1.51572	0.753521	-11.6968	-5.76374	0.169331	-0.210271	0.245888	0.702047	0.828776	0.398099	Nicotinurate_1	TRUE	TRUE	TRUE
hemA	glutamyl tRNA reductase	b1210	178.945			FALSE	FALSE	FALSE	FALSE	FALSE	0.916459	0.511372	FALSE	TRUE	FALSE	-4.75845	-5.20414	-4.58034	0.79477	-9.43997	-5.05566	-0.671347	-0.119258	0.201543	0.522345	0.780211	0.390316	_1132	TRUE	TRUE	TRUE
hemA	glutamyl tRNA reductase	b1210	300.901			FALSE	FALSE	FALSE	FALSE	FALSE	0.91471	0.509246	FALSE	TRUE	FALSE	-4.82507	-5.19134	-5.19396	0.849221	-8.74112	-5.17134	-1.60156	-0.055632	0.190629	0.436889	0.866832	0.423812	_2018	TRUE	TRUE	TRUE
hemA	glutamyl tRNA reductase	b1210	218.938			FALSE	FALSE	FALSE	FALSE	FALSE	0.874484	0.633577	FALSE	TRUE	FALSE	-5.58844	-5.99341	-1.31951	0.681259	-15.9357	-5.78278	4.3701	-0.610285	0.318529	1.24734	0.610027	0.345544	_1346	TRUE	TRUE	TRUE
hemA	glutamyl tRNA reductase	b1210	98.9724			FALSE	FALSE	FALSE	FALSE	FALSE	0.848255	0.709254	FALSE	TRUE	FALSE	-4.64354	-5.0458	-7.13412	0.743364	-9.9452	-4.9371	0.0709945	-0.169319	0.196009	0.561336	0.803925	0.393567	_542	TRUE	TRUE	TRUE
hemA	glutamyl tRNA reductase	b1210	220.933			FALSE	FALSE	FALSE	FALSE	FALSE	0.709111	0.779152	FALSE	TRUE	FALSE	-4.76905	-5.03744	-7.8974	0.75051	-11.2094	-4.97308	1.26326	-0.285329	0.245644	0.776617	0.592512	0.291781	_1358	TRUE	TRUE	TRUE
hemA	glutamyl tRNA reductase	b1210	316.876			FALSE	FALSE	FALSE	FALSE	FALSE	0.696541	0.792641	FALSE	TRUE	FALSE	-4.93536	-5.20327	-4.04282	0.399372	-49.6754	-5.00306	39.6692	-4.92895	0.419958	5.76886	0.324651	0.22979	_2202	TRUE	TRUE	TRUE
hemA	glutamyl tRNA reductase	b1210	458.805			FALSE	FALSE	FALSE	FALSE	FALSE	0.632651	0.82497	FALSE	TRUE	FALSE	-4.49874	-5.05352	-7.30417	0.237136	-38.5741	-4.5921	29.3899	-3.30777	0.323164	3.9541	0.514069	0.121985	_4085	TRUE	TRUE	TRUE
hemA	glutamyl tRNA reductase	b1210	258.917			FALSE	FALSE	FALSE	FALSE	FALSE	0.594627	0.815828	FALSE	TRUE	FALSE	-4.79365	-5.05275	-7.79612	0.541489	-24.8509	-4.89385	15.0632	-1.78929	0.344848	2.47899	0.387191	0.310251	_1625	TRUE	TRUE	TRUE
hemA	glutamyl tRNA reductase	b1210	298.889	Triphosphate	Triphosphate.H/Na+F(-)_C00536	FALSE	FALSE	FALSE	FALSE	FALSE	0.573001	0.813481	FALSE	TRUE	FALSE	-4.60575	-4.96391	-10.3505	0.85348	-8.80741	-4.82006	-0.832706	-0.101652	0.226705	0.555061	0.566101	0.207444	Triphosphate_4	TRUE	TRUE	TRUE
hemA	glutamyl tRNA reductase	b1210	179.944			FALSE	FALSE	FALSE	FALSE	FALSE	0.567736	0.810999	FALSE	TRUE	FALSE	-4.44846	-4.85975	-11.9609	0.743103	-9.27442	-4.7438	-0.213172	-0.14008	0.181773	0.503626	0.781712	0.497382	_1145	FALSE	TRUE	TRUE
hemA	glutamyl tRNA reductase	b1210	97.9765	Orthophosphate	Orthophosphate[+1]-H(+)_C00009	FALSE	FALSE	FALSE	FALSE	FALSE	0.508813	0.830034	FALSE	TRUE	FALSE	-4.12311	-4.75367	-15.4985	0.705791	-8.78674	-4.46858	-0.150418	-0.126528	0.148829	0.424186	0.897556	0.433372	Orthophosphate_3	FALSE	TRUE	TRUE
hemA	glutamyl tRNA reductase	b1210	174.954	Fosfomycin	Fosfomycin.H/K-H(+)_C06454	FALSE	FALSE	FALSE	FALSE	FALSE	0.46422	0.848488	FALSE	TRUE	FALSE	-4.48417	-4.85229	-13.3271	0.795277	-9.02502	-4.73642	-0.447813	-0.127354	0.200316	0.527986	0.670667	0.337488	Fosfomycin_1	FALSE	TRUE	TRUE
hemA	glutamyl tRNA reductase	b1210	99.972			FALSE	FALSE	FALSE	FALSE	FALSE	0.39985	0.876052	FALSE	TRUE	FALSE	-4.23447	-4.58397	-20.1493	0.783853	-8.684	-4.49832	-0.312638	-0.1273	0.18069	0.488681	0.714197	0.232476	_547	FALSE	TRUE	TRUE
hemA	glutamyl tRNA reductase	b1210	139.059	L-Threonine	L-Threonine[+1]+F(-)_C00188 | L-Homoserine[+1]+F(-)_C00263 | L-Allothreonine[+1]+F(-)_C05519 | Phenylacetaldehyde+F(-)_C00601 | p-Tolualdehyde+F(-)_C06758 | Acetophenone+F(-)_C07113 | 3-Methylbenzaldehyde+F(-)_C07209 | 2-Methylbenzaldehyde+F(-)_C07214	FALSE	FALSE	FALSE	FALSE	FALSE	0.385493	0.884443	FALSE	TRUE	FALSE	7.71913	7.3525	4	-1.87e-07		7.71913			5.55573		0.669158	0.29249	L-Threonine_2	FALSE	TRUE	TRUE
hemA	glutamyl tRNA reductase	b1210	298.881			FALSE	FALSE	FALSE	FALSE	FALSE	0.376388	0.883033	FALSE	TRUE	FALSE	-3.72271	-3.87812	-42.2407	0.92467	-5.81251	-4.01746	-2.2224	0.0211843	0.139329	0.257474	0.688737	0.063731	_1994	FALSE	TRUE	TRUE
hemA	glutamyl tRNA reductase	b1210	141.003	3-Mercaptolactate	3-Mercaptolactate+F(-)_C05823	FALSE	FALSE	FALSE	FALSE	FALSE	0.374456	0.885831	FALSE	TRUE	FALSE	7.04345	6.89612	5	-7.34e-08		7.04345			5.81148		0.564781	0.460417	3-Mercaptolactate_3	FALSE	TRUE	TRUE
hemA	glutamyl tRNA reductase	b1210	177.949			FALSE	FALSE	FALSE	FALSE	FALSE	0.357202	0.893025	FALSE	TRUE	FALSE	-4.44583	-4.67052	-18.6594	0.492388	-18.3485	-4.5979	9.15266	-1.01628	0.258566	1.53342	0.610775	0.311524	_1128	FALSE	TRUE	TRUE
hemA	glutamyl tRNA reductase	b1210	382.845			FALSE	FALSE	FALSE	FALSE	FALSE	0.352564	0.897174	FALSE	TRUE	FALSE	-4.29801	-4.56987	-18.7944	0.50515	-10.5296	-4.51982	1.48998	-0.269387	0.193027	0.655441	0.591001	0.33457	_3052	FALSE	TRUE	TRUE
hemA	glutamyl tRNA reductase	b1210	96.9769			FALSE	FALSE	FALSE	FALSE	FALSE	0.352053	0.897091	FALSE	TRUE	FALSE	-3.7002	-4.18348	-30.7204	0.750958	-7.45206	-4.02904	-0.606013	-0.0827213	0.129448	0.341618	0.819117	0.365629	_534	FALSE	TRUE	TRUE
helD	DNA helicase IV	b0962	420.343			FALSE	FALSE	FALSE	FALSE	TRUE	0.530577	0.815911	FALSE	FALSE	TRUE	1.20945	2.83411	5.08924	0.918307	-158.499	16.263	191.025	0.00226196	0.00523685	0.00821174	1.66706	1.33806	_3573	TRUE	TRUE	TRUE
hcaF	3-phenylpropionate dioxygenase, small (beta) subunit	b2539	650.043			FALSE	FALSE	FALSE	FALSE	FALSE	0.925153	0.49896	FALSE	TRUE	FALSE	-5.2805	-7.17834	-9.49501	0.866695	-10.3067	-7.38824	-4.46974	0.00150675	0.0711998	0.140893	2.84221	0.513752	_5989	TRUE	TRUE	TRUE
hcaF	3-phenylpropionate dioxygenase, small (beta) subunit	b2539	698.084			FALSE	FALSE	FALSE	FALSE	FALSE	0.893997	0.597686	FALSE	TRUE	FALSE	-3.29537	-8.18665	-6.97424	0.797989	-19.8568	-11.2199	-2.58287	-0.00108426	0.0189742	0.0390326	4.64348	1.79112	_6333	TRUE	TRUE	TRUE
hcaF	3-phenylpropionate dioxygenase, small (beta) subunit	b2539	844.087			FALSE	FALSE	FALSE	FALSE	FALSE	0.798737	0.727794	FALSE	TRUE	FALSE	-2.96825	-6.74706	-14.2672	0.920825	-20.0743	-11.7213	-3.36823	0.00631886	0.0144871	0.0226554	3.61583	2.15252	_7523	TRUE	TRUE	TRUE
hcaF	3-phenylpropionate dioxygenase, small (beta) subunit	b2539	718.479			FALSE	FALSE	FALSE	FALSE	FALSE	0.71463	0.764661	FALSE	TRUE	FALSE	-5.65057	-6.5915	-9.1351	0.137793	-28.0697	-6.04573	15.9782	-1.28926	0.221154	1.73157	2.269	3.0001	_6512	TRUE	TRUE	TRUE
hcaF	3-phenylpropionate dioxygenase, small (beta) subunit	b2539	614.145	CMP-N-acetylneuraminate	CMP-N-acetylneuraminate[+1]-H(+)_C00128	FALSE	FALSE	FALSE	FALSE	FALSE	0.561804	0.816229	FALSE	TRUE	FALSE	-4.70487	-6.88791	-27.4427	0.152503	-24207.8	-99.9983	24007.8	-0.0167816	0.013534	0.0438496	5.36893	5.328	CMP-N-acetylneuraminate_2	TRUE	TRUE	TRUE
hcaF	3-phenylpropionate dioxygenase, small (beta) subunit	b2539	320.495			FALSE	FALSE	FALSE	FALSE	FALSE	0.554401	0.820139	FALSE	TRUE	FALSE	-5.04946	-5.81007	-22.0843	-0.0820283	-15.1934	-6.11627	2.96081	-0.178022	0.0694522	0.316926	2.80977	1.11204	_2246	TRUE	TRUE	TRUE
hcaF	3-phenylpropionate dioxygenase, small (beta) subunit	b2539	632.053			FALSE	FALSE	FALSE	FALSE	FALSE	0.534871	0.825134	FALSE	TRUE	FALSE	-2.95726	-6.12888	-18.1757	0.676815	-10.4609	-6.54001	-2.61913	-0.0085445	0.0192644	0.0470734	3.12609	0.395861	_5849	TRUE	TRUE	TRUE
hcaF	3-phenylpropionate dioxygenase, small (beta) subunit	b2539	738.034	Fe-enterobactin	Fe-enterobactin+F(-)_C06230	FALSE	FALSE	FALSE	FALSE	FALSE	0.513611	0.827183	FALSE	TRUE	FALSE	-3.31987	-5.89359	-21.1026	0.280989	-16.7991	-7.47423	1.85062	-0.0195564	0.0154891	0.0505345	3.68232	1.30761	Fe-enterobactin_1	TRUE	TRUE	TRUE
hcaF	3-phenylpropionate dioxygenase, small (beta) subunit	b2539	412.517			FALSE	FALSE	FALSE	FALSE	FALSE	0.504121	0.839489	FALSE	TRUE	FALSE	-6.43267	-6.13297	-15.3562	-6.46e-08		-6.43267			4.96192		2.59081	3.45056	_3471	TRUE	TRUE	TRUE
hcaB	2,3-dihydroxy-2,3-dihydrophenylpropionate dehydrogenase	b2541	338.277			FALSE	FALSE	FALSE	FALSE	TRUE	0.569546	0.812147	FALSE	FALSE	TRUE	-2.07168	-3.98203	-4.91902	0.706462	-35374.7	-99.9978	35174.7	-0.00106948	0.00796478	0.016999	2.7255	3.19968	_2469	TRUE	TRUE	TRUE
gyrB	DNA gyrase, subunit B	b3699	207.002	D-Ribose	D-Ribose.NaCl-H(+)_C00121 | D-Xylose.NaCl-H(+)_C00181 | L-Arabinose.NaCl-H(+)_C00259 | D-Ribulose.NaCl-H(+)_C00309 | D-Xylulose.NaCl-H(+)_C00310 | L-Xylulose.NaCl-H(+)_C00312 | D-Lyxose.NaCl-H(+)_C00476 | L-Ribulose.NaCl-H(+)_C00508 | L-Lyxose.NaCl-H(+)_C01508 | beta-D-Ribopyranose.NaCl-H(+)_C08353 | beta-D-Ribofuranose.NaCl-H(+)_C16639	FALSE	FALSE	FALSE	FALSE	TRUE	0.526937	0.816319	FALSE	FALSE	TRUE	-2.24785	-3.44666	-3.59443	0.669471	-6.72596	-3.69512	-0.664279	-0.0311151	0.0279938	0.0871028	2.12274	0.61084	D-Ribose_2	TRUE	TRUE	TRUE
gyrB	DNA gyrase, subunit B	b3699	137.072	L-2,4-Diaminobutanoate	L-2,4-Diaminobutanoate+F(-)_C03283 | 5-Aminopentanamide.H/Na-H(+)_C00990	FALSE	FALSE	FALSE	FALSE	TRUE	0.516982	0.832297	FALSE	FALSE	TRUE	1.86323	3.98879	3.2875	0.813274	2.47952	4.64054	6.80155	-0.000439785	0.0119723	0.0243845	2.09767	0.908304	L-2,4-Diaminobutanoate_1	TRUE	TRUE	TRUE
gyrB	DNA gyrase, subunit B	b3699	177.02	2-Maleylacetate	2-Maleylacetate+F(-)_C02222 | 2-Hydroxymuconate+F(-)_C02501 | gamma-Oxalocrotonate+F(-)_C03453 | 3-Hydroxy-cis,cis-muconate+F(-)_C03676 | 4-Methylene-2-oxoglutarate+F(-)_C06035 | 3-Methyl-cis,cis-hexadienedioate.H/Na-H(+)_C04112 | (2S,3S)-2,3-Dihydro-2,3-dihydroxybenzoate.H/Na-H(+)_C04171 | 3-Methylmuconolactone.H/Na-H(+)_C04558 | 4-Methylmuconolactone.H/Na-H(+)_C04559 | 2-Hydroxy-6-keto-2,4-hept…	FALSE	FALSE	FALSE	FALSE	TRUE	0.380059	0.877379	FALSE	FALSE	TRUE	-2.1455	-3.30776	-4.0338	0.698674	-6.13801	-3.5097	-0.881381	-0.0244195	0.0262225	0.0768645	1.94027	0.536225	2-Maleylacetate_1	TRUE	TRUE	TRUE
guaD	guanine deaminase	b2883	377.408			FALSE	FALSE	FALSE	FALSE	TRUE	0.511364	0.82461	FALSE	FALSE	TRUE	-1.36858	-3.43274	-5.38685	0.841246	-12.9079	-5.87976	1.14843	0.000956409	0.00692476	0.0128931	1.90662	0.907542	_2989	TRUE	TRUE	TRUE
guaD	guanine deaminase	b2883	339.799			FALSE	FALSE	FALSE	FALSE	TRUE	0.43987	0.860214	FALSE	FALSE	TRUE	1.18184	2.58595	5.89847	0.919074	1.63987	4.41276	7.18565	0.00250646	0.00588917	0.00927188	1.42647	0.939432	_2494	TRUE	TRUE	TRUE
guaA	GMP synthetase (glutamine aminotransferase)	b2507	232.083	Carboxynorspermidine	Carboxynorspermidine.NaCl-H(+)_C18174	FALSE	FALSE	FALSE	FALSE	TRUE	0.853686	0.678575	FALSE	FALSE	TRUE	-4.09401	-4.42663	-4.3547	-1.02e-07		-4.09401			3.03367		1.2916	1.46732	Carboxynorspermidine_1	TRUE	TRUE	TRUE
guaA	GMP synthetase (glutamine aminotransferase)	b2507	392.112			FALSE	FALSE	FALSE	FALSE	TRUE	0.791813	0.728843	FALSE	FALSE	TRUE	-4.09381	-4.28959	-5.78086	-6.09e-08		-4.09381			3.09774		0.947292	1.41152	_3190	TRUE	TRUE	TRUE
guaA	GMP synthetase (glutamine aminotransferase)	b2507	232.096			FALSE	FALSE	FALSE	FALSE	TRUE	0.658936	0.781748	FALSE	FALSE	TRUE	-2.74395	-3.79662	-5.65927	0.711538	-5.45173	-3.81408	-2.17644	-0.00298396	0.0301419	0.0632677	1.20352	0.574062	_1426	TRUE	TRUE	TRUE
guaA	GMP synthetase (glutamine aminotransferase)	b2507	982.005			FALSE	FALSE	FALSE	FALSE	TRUE	0.525678	0.815139	FALSE	FALSE	TRUE	1.87863	3.07495	7.88797	0.922539	2.86564	3.56493	4.26423	0.00588647	0.0115686	0.0172507	1.17774	0.68715	_8336	TRUE	TRUE	TRUE
gss	fused glutathionylspermidine amidase/glutathionylspermidine synthetase	b2988	320.092			FALSE	FALSE	FALSE	FALSE	TRUE	0.985479	0.259009	FALSE	FALSE	TRUE	20.5522	21.4391	1	0.127564	-196.516	20.9476	238.411	-22.1329	1.51565	25.1642	2.71683	2.21661	_2241	TRUE	TRUE	TRUE
gss	fused glutathionylspermidine amidase/glutathionylspermidine synthetase	b2988	320.119			FALSE	FALSE	FALSE	FALSE	TRUE	0.817207	0.72622	FALSE	FALSE	TRUE	6.54443	6.67316	2	0.0220486	-334.577	6.61618	347.809	-42.4447	0.600248	43.6452	1.26953	1.38267	_2242	TRUE	TRUE	TRUE
gss	fused glutathionylspermidine amidase/glutathionylspermidine synthetase	b2988	201.039	D-Glucose	D-Glucose.H/Na-H(+)_C00031 | D-Fructose.H/Na-H(+)_C00095 | D-Galactose.H/Na-H(+)_C00124 | myo-Inositol.H/Na-H(+)_C00137 | D-Mannose.H/Na-H(+)_C00159 | beta-D-Glucose.H/Na-H(+)_C00221 | L-Sorbose.H/Na-H(+)_C00247 | alpha-D-Glucose.H/Na-H(+)_C00267 | D-Tagatose.H/Na-H(+)_C00795 | Sorbose.H/Na-H(+)_C01452 | D-Allose.H/Na-H(+)_C01487 | D-Fuconate.H/Na-H(+)_C01680 | L-Galactose.H/Na-H(+)_C01825 | L-Rh…	FALSE	FALSE	FALSE	FALSE	TRUE	0.647373	0.77929	FALSE	FALSE	TRUE	-3.09292	-3.73767	-2.47569	0.257854	-6.97596	-3.45314	0.0696918	-0.0875046	0.0791791	0.245863	0.748405	0.599521	D-Glucose_2	TRUE	TRUE	TRUE
gsk	inosine/guanosine kinase	b0477	903.552			FALSE	FALSE	FALSE	FALSE	TRUE	0.480042	0.84435	FALSE	FALSE	TRUE	-1.65019	-3.54473	-5.96629	0.5423	-13.1828	-5.23468	2.71347	-0.0045932	0.00757301	0.0197392	2.0646	0.830229	_7929	TRUE	TRUE	TRUE
gpt	guanine-hypoxanthine phosphoribosyltransferase	b0238	67.0311			FALSE	FALSE	FALSE	FALSE	FALSE	0.504161	0.836849	FALSE	TRUE	FALSE	-3.65254	-3.88717	-3.96825	0.37218	-18.7646	-3.74418	11.2763	-1.27373	0.240199	1.75413	0.369264	0.210413	_175	TRUE	TRUE	TRUE
gpt	guanine-hypoxanthine phosphoribosyltransferase	b0238	299.202	(9Z,12Z,15Z)-Octadecatrienoic acid	(9Z,12Z,15Z)-Octadecatrienoic acid.H/Na-H(+)_C06427	FALSE	FALSE	FALSE	FALSE	FALSE	0.428397	0.87325	FALSE	TRUE	FALSE	3.0145	3.71086	2.2974	0.866029	2.27386	3.82061	5.36737	0.00313697	0.0512712	0.0994055	1.21566	0.659856	(9Z,12Z,15Z)-Octadecatrienoic acid_2	TRUE	TRUE	TRUE
gpsA	glycerol-3-phosphate dehydrogenase (NAD+)	b3608	371.535			FALSE	FALSE	FALSE	FALSE	TRUE	0.994084	0.107246	FALSE	FALSE	TRUE	-3.71247	-6.50514	-1	0.987562	-8.70933	-8.00081	-7.29229	0.0168718	0.021093	0.0253141	2.70619	1.41291	_2902	TRUE	TRUE	TRUE
gpsA	glycerol-3-phosphate dehydrogenase (NAD+)	b3608	331.552			FALSE	FALSE	FALSE	FALSE	TRUE	0.983043	0.272371	FALSE	FALSE	TRUE	-2.7547	-5.11287	-2.70192	0.985019	-8.64334	-7.53599	-6.42865	0.0103654	0.0131482	0.015931	2.31451	1.50649	_2386	TRUE	TRUE	TRUE
gpsA	glycerol-3-phosphate dehydrogenase (NAD+)	b3608	372.037			FALSE	FALSE	FALSE	FALSE	TRUE	0.977519	0.371013	FALSE	FALSE	TRUE	-2.74673	-5.0116	-3.24534	0.975616	-6.40589	-5.6813	-4.95672	0.0122356	0.0178862	0.0235369	2.1563	0.66256	_2908	TRUE	TRUE	TRUE
gor	glutathione oxidoreductase	b3500	371.535			FALSE	FALSE	FALSE	FALSE	TRUE	0.961659	0.420229	FALSE	FALSE	TRUE	-7.63601	-7.49059	-1.1487	-1.39e-07		-7.63601			6.15319		0.511123	0.747784	_2902	TRUE	TRUE	TRUE
gor	glutathione oxidoreductase	b3500	372.037			FALSE	FALSE	FALSE	FALSE	TRUE	0.635929	0.806637	FALSE	FALSE	TRUE	-4.9182	-4.72463	-3.2875	0.000763676		-4.92024			0.983506		0.258407	0.243994	_2908	TRUE	TRUE	TRUE
gnd	6-phosphogluconate dehydrogenase, decarboxylating	b2029	336.699			FALSE	FALSE	FALSE	FALSE	TRUE	0.43668	0.862414	FALSE	FALSE	TRUE	-1.79745	-4.38436	-9.01613	0.691734	-43256	-99.9985	43056	-0.00198508	0.00759389	0.0171729	2.82029	2.61155	_2452	TRUE	TRUE	TRUE
gmk	guanylate kinase	b3648	134.885			FALSE	FALSE	FALSE	FALSE	TRUE	0.765774	0.773231	FALSE	FALSE	TRUE	-1.9923	-4.05102	-2.63072	0.769205	-9.80821	-5.71574	-1.62327	0.000350747	0.00953977	0.0187288	2.00813	1.32488	_831	TRUE	TRUE	TRUE
gmd	GDP-D-mannose dehydratase, NAD(P)-binding	b2053	471.785			FALSE	FALSE	FALSE	FALSE	TRUE	0.664859	0.787971	FALSE	FALSE	TRUE	1.67553	3.46136	8.10798	0.940327	1.55551	6.94611	12.3367	0.0040303	0.00730857	0.0105868	1.78667	1.27146	_4254	TRUE	TRUE	TRUE
gmd	GDP-D-mannose dehydratase, NAD(P)-binding	b2053	230.985			FALSE	FALSE	FALSE	FALSE	TRUE	0.550829	0.811551	FALSE	FALSE	TRUE	2.42899	3.497	5.33454	0.970444	3.05929	3.57515	4.09101	0.0165034	0.0263129	0.0361224	1.22423	0.209299	_1418	TRUE	TRUE	TRUE
gmd	GDP-D-mannose dehydratase, NAD(P)-binding	b2053	444.969			FALSE	FALSE	FALSE	FALSE	TRUE	0.539154	0.813417	FALSE	FALSE	TRUE	2.45058	3.41628	5.87516	0.934578	2.74659	3.46127	4.17596	0.0131706	0.0278527	0.0425348	1.09323	0.382663	_3905	TRUE	TRUE	TRUE
gmd	GDP-D-mannose dehydratase, NAD(P)-binding	b2053	244.983	(Z)-But-1-ene-1,2,4-tricarboxylate	(Z)-But-1-ene-1,2,4-tricarboxylate.NaCl-H(+)_C04002 | (Z)-But-2-ene-1,2,3-tricarboxylate.NaCl-H(+)_C04225	FALSE	FALSE	FALSE	FALSE	TRUE	0.525043	0.815276	FALSE	FALSE	TRUE	2.37203	3.40181	7.06805	0.923858	2.66637	3.482	4.29763	0.0101082	0.0256076	0.0411069	1.20637	0.522729	(Z)-But-1-ene-1,2,4-tricarboxylate_1	TRUE	TRUE	TRUE
gmd	GDP-D-mannose dehydratase, NAD(P)-binding	b2053	156.943			FALSE	FALSE	FALSE	FALSE	TRUE	0.507681	0.832773	FALSE	FALSE	TRUE	1.52912	4.65946	1.7826	0.66625	0.861987	5.01636	9.17074	-0.0108707	0.0129194	0.0367095	3.01241	0.362972	_958	TRUE	TRUE	TRUE
[truncated: 552 more rows]

## Sheet: Supplementary Data 4
Gene	GO terms (biological process)	GO terms (molecular function)	Pathways of gene	Ontology - pathway type	Reactions of gene		Reaction 1	Reaction 2	Reaction 3	Reaction 4	Promiscuous
[truncated: 79 more rows]

## Sheet: Supplementary Data 5
Pathway	Total	Expected	Hits	Raw p	-LOG10(p-value)	Holm adjust (multiple-testing corrected p-values)	FDR	Impact
[truncated: 62 more rows]

[truncated: 3 more sheets: Supplementary Data 6, Supplementary Data 7, Supplementary Data 8]
